# Supplementary material for: Crystal structure of chloro­methyl 2-[2-(2,6-di­chloro­phenyl­amino)­phen­yl]acetate
Source: Acta Crystallogr E Crystallogr Commun. 2025 May 13;81(Pt 6):510–5. doi: 10.1107/S2056989025004074 (PMC12142405; doi:10.1107/S2056989025004074)
Supplement: Supplementary file 1 [file e-81-00510-sup1.cif]

##############################################################################
#                                                                            #
# This CIF contains the data in a paper accepted for publication in          #
# Acta Crystallographica Section E. It conforms to the requirements of       #
# Notes for Authors for Acta Crystallographica Section E, and has been       #
# peer reviewed under the auspices of the IUCr Commission on Journals.       #
#                                                                            #
# Full details of the Crystallographic Information File format               #
# are given in the paper "The Crystallographic Information File (CIF):       #
# a New Standard Archive File for Crystallography" by S. R. Hall, F. H.      #
# Allen and I. D. Brown [Acta Cryst. (1991), A47, 655-685].                  #
#                                                                            #
# The current version of the core CIF dictionary is obtainable from          #
# ftp://ftp.iucr.org/pub/cif_core.dic.                                       #
#                                                                            #
# Software is freely available for graphical display of the structure(s)     #
# in this CIF. For information consult the CIF software page                 #
# http://www.iucr.org/resources/cif/software.                                #
#                                                                            #
# This file may be used for bona fide research purposes within the           #
# scientific community so long as proper attribution is given to the journal # 
# article from which it was obtained.                                        #
#                                                                            #
##############################################################################
data_I
_audit_creation_method     'SHELXL-2019/3'
_journal_date_recd_electronic     2025-05-01
_journal_date_accepted     2025-05-06
_journal_name_full     'Acta Crystallographica, Section E'
_journal_year     2025
_journal_volume     81
_journal_issue      1
_journal_page_first     0
_journal_page_last     0
_journal_paper_category     GO
_journal_paper_doi     10.1107/S2056989025004074
_journal_coeditor_code     NU2009
_publ_contact_author_name     'Carola Schulzke'
_publ_contact_author_address
;
Institute of Biochemistry
University of Greifswald
Felix-Hausdorff-Stra\&se 4
17489 Greifswald
Germany
;
_publ_contact_author_email     'carola.schulzke@uni-greifswald.de'
_publ_contact_author_fax     ?
_publ_contact_author_phone     ?
_publ_section_title
;
Crystal structure of chloromethyl 2-[2-(2,6-dichlorophenylamino)phenyl]acetate
;
loop_
    _publ_author_name
    _publ_author_footnote
    _publ_author_address
    'Keydel, Tobias' .
;
Institute of Pharmacy
University of Greifswald
Friedrich-Ludwig-Jahn-Stra\&se 17
17489 Greifswald
Germany
;
    'Bandaru, Siva S. M.' .
;
Institute of Biochemistry
University of Greifswald
Felix-Hausdorff-Stra\&se 4
17489 Greifswald
Germany
;
    'Schulig, Lukas' .
;
Institute of Pharmacy
University of Greifswald
Friedrich-Ludwig-Jahn-Stra\&se 17
17489 Greifswald
Germany
;
    'Link, Andreas' .
;
Institute of Pharmacy
University of Greifswald
Friedrich-Ludwig-Jahn-Stra\&se 17
17489 Greifswald
Germany
;
    'Schulzke, Carola' .
;
Institute of Biochemistry
University of Greifswald
Felix-Hausdorff-Stra\&se 4
17489 Greifswald
Germany
;
_publ_section_synopsis
;
The previously unknown molecular SCXRD structure and crystal-packing pattern of
a diclofenac derivative were assessed in detail including intra- and
intermolecular interactions such as hydrogen bonds and halogen bonds. The
validity of these interactions was further evaluated computationally using QM
calculations.
;
_chemical_name_systematic
;
Chloromethyl 2-[2-(2,6-dichlorophenylamino)phenyl]acetate
;
_chemical_name_common     ?
_chemical_formula_moiety     'C15 H12 Cl3 N O2'
_chemical_formula_sum     'C15 H12 Cl3 N O2'
_chemical_formula_iupac     'C15 H12 Cl3 N O2'
_chemical_formula_weight     344.61
_chemical_melting_point     ?
_space_group_crystal_system     monoclinic
_space_group_name_H-M_alt     'P 21/c'
_space_group_name_Hall     '-P 2ybc'
loop_
    _space_group_symop_operation_xyz
    'x, y, z'
    '-x, y+1/2, -z+1/2'
    '-x, -y, -z'
    'x, -y-1/2, z-1/2'
_cell_length_a     15.14870(10)
_cell_length_b     9.23890(10)
_cell_length_c     10.86610(10)
_cell_angle_alpha     90
_cell_angle_beta     94.2420(10)
_cell_angle_gamma     90
_cell_volume     1516.62(2)
_cell_formula_units_Z     4
_cell_measurement_reflns_used     37256
_cell_measurement_theta_min     5.0910
_cell_measurement_theta_max     79.6000
_cell_measurement_temperature     299(2)
_exptl_crystal_description     block
_exptl_crystal_colour     colourless
_exptl_crystal_size_max     0.180
_exptl_crystal_size_mid     0.130
_exptl_crystal_size_min     0.100
_exptl_crystal_density_diffrn     1.509
_exptl_crystal_density_meas     ?
_exptl_crystal_density_method     ?
_exptl_crystal_F_000     704
_exptl_absorpt_coefficient_mu     5.501
_exptl_absorpt_correction_type     numerical
_exptl_absorpt_process_details
;
(face indexed; CrysAlisPro, Rigaku OD, 2024)
;
_exptl_absorpt_correction_T_min     0.507
_exptl_absorpt_correction_T_max     0.856
_diffrn_ambient_temperature     299(2)
_diffrn_source     'micro-focus sealed X-ray tube'
_diffrn_radiation_type     CuK\a
_diffrn_radiation_wavelength     1.54184
_diffrn_measurement_device_type
                             'XtaLAB Synergy, Single source at home/near, HyPix'
_diffrn_measurement_method     '\w scans'
_diffrn_detector_area_resol_mean     10.0000
_diffrn_reflns_number     54733
_diffrn_reflns_av_R_equivalents     0.0309
_diffrn_reflns_av_unetI/netI     0.0110
_diffrn_reflns_theta_min     5.613
_diffrn_reflns_theta_max     80.099
_diffrn_reflns_theta_full     77.0
_diffrn_measured_fraction_theta_max     0.998
_diffrn_measured_fraction_theta_full     0.998
_diffrn_reflns_limit_h_min     -19
_diffrn_reflns_limit_h_max     19
_diffrn_reflns_limit_k_min     -11
_diffrn_reflns_limit_k_max     11
_diffrn_reflns_limit_l_min     -12
_diffrn_reflns_limit_l_max     13
_refine_special_details     ?
_reflns_number_total     3301
_reflns_number_gt     3145
_reflns_threshold_expression     'I > 2\s(I)'
_refine_ls_structure_factor_coef     Fsqd
_refine_ls_matrix_type     full
_refine_ls_R_factor_all     0.0319
_refine_ls_R_factor_gt     0.0307
_refine_ls_wR_factor_gt     0.0799
_refine_ls_wR_factor_ref     0.0809
_refine_ls_goodness_of_fit_ref     1.071
_refine_ls_restrained_S_all     1.071
_refine_ls_number_reflns     3301
_refine_ls_number_parameters     238
_refine_ls_number_restraints     0
_refine_ls_hydrogen_treatment     refall
_refine_ls_weighting_scheme     calc
_refine_ls_weighting_details
              'w=1/[\s^2^(Fo^2^)+(0.0387P)^2^+0.4573P] where P=(Fo^2^+2Fc^2^)/3'
_atom_sites_solution_hydrogens     difmap
_atom_sites_solution_primary     dual
_atom_sites_solution_secondary     difmap
_refine_ls_shift/su_max     0.001
_refine_ls_shift/su_mean     0.000
_refine_diff_density_max     0.339
_refine_diff_density_min     -0.463
_refine_ls_extinction_method     none
_refine_ls_extinction_coef     .
loop_
    _atom_type_symbol
    _atom_type_description
    _atom_type_scat_dispersion_real
    _atom_type_scat_dispersion_imag
    _atom_type_scat_source
    'C' 'C' 0.0181 0.0091
                         'International Tables Vol C Tables 4.2.6.8 and 6.1.1.4'
    'H' 'H' 0.0000 0.0000
                         'International Tables Vol C Tables 4.2.6.8 and 6.1.1.4'
    'Cl' 'Cl' 0.3639 0.7018
                         'International Tables Vol C Tables 4.2.6.8 and 6.1.1.4'
    'N' 'N' 0.0311 0.0180
                         'International Tables Vol C Tables 4.2.6.8 and 6.1.1.4'
    'O' 'O' 0.0492 0.0322
                         'International Tables Vol C Tables 4.2.6.8 and 6.1.1.4'
_computing_data_collection
;
CrysAlisPro 1.171.43.120a (Rigaku OD, 2024)
;
_computing_cell_refinement
;
CrysAlisPro 1.171.43.120a (Rigaku OD, 2024)
;
_computing_data_reduction
;
CrysAlisPro 1.171.43.120a (Rigaku OD, 2024)
;
_computing_structure_solution
;
<i>SHELXT2018/3</i> (Sheldrick, 2015a)
;
_computing_structure_refinement
;
<i>SHELXL2019/2</i> (Sheldrick, 2015b)
;
_computing_molecular_graphics
;
XP in SHELXTL (Sheldrick, 2008) and Mercury (Macrae <i>et al.</i>,
2020)
;
_computing_publication_material
;
<i>CIFTAB</i> (Sheldrick, 2015b) and PublCif (Westrip, 2010)
;
loop_
    _atom_site_type_symbol
    _atom_site_label
    _atom_site_fract_x
    _atom_site_fract_y
    _atom_site_fract_z
    _atom_site_U_iso_or_equiv
    _atom_site_adp_type
    _atom_site_calc_flag
    _atom_site_occupancy
    _atom_site_disorder_assembly
    _atom_site_disorder_group
    Cl Cl1 0.03768(2) 0.54114(4) 0.78340(4) 0.05292(12) Uani d 1 . .
    Cl Cl2 0.30724(3) 0.28951(5) 0.56128(5) 0.06261(13) Uani d 1 . .
    Cl Cl3 0.51214(4) 0.62138(5) 0.63287(4) 0.06918(15) Uani d 1 . .
    O O1 0.42456(7) 0.49277(11) 0.80019(10) 0.0451(2) Uani d 1 . .
    O O2 0.49799(7) 0.64736(13) 0.93006(11) 0.0539(3) Uani d 1 . .
    N N1 0.23090(8) 0.49080(13) 0.74080(12) 0.0430(3) Uani d 1 . .
    C C1 0.19495(9) 0.31935(15) 0.57362(14) 0.0424(3) Uani d 1 . .
    C C2 0.13490(11) 0.24256(17) 0.49680(15) 0.0491(3) Uani d 1 . .
    C C3 0.04534(11) 0.26343(18) 0.50614(16) 0.0520(4) Uani d 1 . .
    C C4 0.01648(10) 0.35706(17) 0.59320(16) 0.0479(3) Uani d 1 . .
    C C5 0.07738(9) 0.43110(15) 0.67077(13) 0.0408(3) Uani d 1 . .
    C C6 0.16882(9) 0.41802(14) 0.66173(13) 0.0385(3) Uani d 1 . .
    C C7 0.23400(8) 0.64393(14) 0.75110(13) 0.0387(3) Uani d 1 . .
    C C8 0.18753(10) 0.73305(17) 0.66555(16) 0.0468(3) Uani d 1 . .
    C C9 0.18976(11) 0.88217(18) 0.67993(19) 0.0559(4) Uani d 1 . .
    C C10 0.23924(13) 0.94408(18) 0.7780(2) 0.0611(5) Uani d 1 . .
    C C11 0.28691(11) 0.85629(17) 0.86162(17) 0.0529(4) Uani d 1 . .
    C C12 0.28521(9) 0.70601(15) 0.85000(13) 0.0408(3) Uani d 1 . .
    C C13 0.34086(10) 0.61469(18) 0.94222(14) 0.0451(3) Uani d 1 . .
    C C14 0.43033(9) 0.58920(15) 0.89501(12) 0.0400(3) Uani d 1 . .
    C C15 0.50149(11) 0.47487(18) 0.73558(16) 0.0496(3) Uani d 1 . .
    H H2 0.1567(13) 0.178(2) 0.4372(19) 0.060(5) Uiso d 1 . .
    H H3 0.0032(14) 0.212(2) 0.4547(19) 0.066(6) Uiso d 1 . .
    H H4 -0.0433(14) 0.370(2) 0.6010(18) 0.060(5) Uiso d 1 . .
    H H8 0.1548(13) 0.687(2) 0.5951(19) 0.060(5) Uiso d 1 . .
    H H9 0.1590(14) 0.939(2) 0.621(2) 0.065(6) Uiso d 1 . .
    H H10 0.2419(15) 1.045(3) 0.785(2) 0.081(7) Uiso d 1 . .
    H H11 0.3225(13) 0.897(2) 0.9322(19) 0.060(5) Uiso d 1 . .
    H H13A 0.3497(12) 0.666(2) 1.0206(17) 0.051(5) Uiso d 1 . .
    H H13B 0.3129(12) 0.522(2) 0.9566(16) 0.050(5) Uiso d 1 . .
    H H15A 0.4927(12) 0.390(2) 0.6869(18) 0.054(5) Uiso d 1 . .
    H H15B 0.5529(14) 0.474(2) 0.7902(18) 0.056(5) Uiso d 1 . .
    H H1N 0.2831(13) 0.450(2) 0.7451(17) 0.053(5) Uiso d 1 . .
loop_
    _atom_site_aniso_label
    _atom_site_aniso_U_11
    _atom_site_aniso_U_22
    _atom_site_aniso_U_33
    _atom_site_aniso_U_12
    _atom_site_aniso_U_13
    _atom_site_aniso_U_23
    Cl1 0.0467(2) 0.0523(2) 0.0613(2) 0.00247(15) 0.01461(16) -0.00421(16)
    Cl2 0.0417(2) 0.0615(3) 0.0856(3) 0.00329(16) 0.01117(18) -0.0195(2)
    Cl3 0.0967(4) 0.0564(2) 0.0574(2) 0.0089(2) 0.0263(2) 0.00548(18)
    O1 0.0401(5) 0.0443(5) 0.0507(6) 0.0000(4) 0.0028(4) -0.0075(4)
    O2 0.0447(6) 0.0593(7) 0.0565(6) -0.0093(5) -0.0037(5) -0.0064(5)
    N1 0.0365(6) 0.0359(6) 0.0552(7) 0.0023(5) -0.0060(5) -0.0036(5)
    C1 0.0393(7) 0.0378(7) 0.0502(8) 0.0005(5) 0.0035(6) 0.0008(6)
    C2 0.0536(8) 0.0431(7) 0.0502(8) -0.0010(6) 0.0009(6) -0.0058(6)
    C3 0.0491(8) 0.0467(8) 0.0584(9) -0.0069(7) -0.0087(7) -0.0021(7)
    C4 0.0365(7) 0.0447(8) 0.0616(9) -0.0029(6) -0.0017(6) 0.0051(7)
    C5 0.0390(7) 0.0358(6) 0.0476(7) 0.0003(5) 0.0037(5) 0.0037(5)
    C6 0.0372(6) 0.0333(6) 0.0447(7) -0.0003(5) -0.0002(5) 0.0032(5)
    C7 0.0333(6) 0.0353(6) 0.0481(7) 0.0000(5) 0.0075(5) 0.0001(5)
    C8 0.0380(7) 0.0456(8) 0.0567(9) 0.0012(6) 0.0041(6) 0.0069(7)
    C9 0.0456(8) 0.0446(8) 0.0785(11) 0.0067(7) 0.0120(8) 0.0160(8)
    C10 0.0606(10) 0.0349(8) 0.0899(13) 0.0011(7) 0.0189(9) -0.0002(8)
    C11 0.0522(8) 0.0423(8) 0.0654(10) -0.0045(6) 0.0131(7) -0.0112(7)
    C12 0.0368(6) 0.0400(7) 0.0466(7) -0.0012(5) 0.0098(5) -0.0039(5)
    C13 0.0459(7) 0.0500(8) 0.0398(7) -0.0042(6) 0.0050(6) -0.0016(6)
    C14 0.0433(7) 0.0374(6) 0.0386(6) -0.0010(5) -0.0016(5) 0.0035(5)
    C15 0.0484(8) 0.0429(8) 0.0582(9) 0.0090(6) 0.0082(7) -0.0009(7)
_geom_special_details
;
 All esds (except the esd in the dihedral angle between two l.s. planes)
 are estimated using the full covariance matrix.  The cell esds are taken
 into account individually in the estimation of esds in distances, angles
 and torsion angles; correlations between esds in cell parameters are only
 used when they are defined by crystal symmetry.  An approximate (isotropic)
 treatment of cell esds is used for estimating esds involving l.s. planes.
;
loop_
    _geom_bond_atom_site_label_1
    _geom_bond_atom_site_label_2
    _geom_bond_site_symmetry_2
    _geom_bond_distance
    _geom_bond_publ_flag
    Cl1 C5 . 1.7325(15) ?
    Cl2 C1 . 1.7381(14) ?
    Cl3 C15 . 1.7693(17) ?
    O1 C14 . 1.3600(17) ?
    O1 C15 . 1.4141(18) ?
    O2 C14 . 1.1945(17) ?
    N1 C6 . 1.3983(17) ?
    N1 C7 . 1.4197(17) ?
    N1 H1N . 0.87(2) ?
    C1 C2 . 1.384(2) ?
    C1 C6 . 1.400(2) ?
    C2 C3 . 1.381(2) ?
    C2 H2 . 0.96(2) ?
    C3 C4 . 1.377(2) ?
    C3 H3 . 0.95(2) ?
    C4 C5 . 1.384(2) ?
    C4 H4 . 0.92(2) ?
    C5 C6 . 1.4012(19) ?
    C7 C8 . 1.393(2) ?
    C7 C12 . 1.401(2) ?
    C8 C9 . 1.387(2) ?
    C8 H8 . 0.98(2) ?
    C9 C10 . 1.381(3) ?
    C9 H9 . 0.92(2) ?
    C10 C11 . 1.381(3) ?
    C10 H10 . 0.94(2) ?
    C11 C12 . 1.394(2) ?
    C11 H11 . 0.98(2) ?
    C12 C13 . 1.517(2) ?
    C13 C14 . 1.503(2) ?
    C13 H13A . 0.974(19) ?
    C13 H13B . 0.974(19) ?
    C15 H15A . 0.95(2) ?
    C15 H15B . 0.94(2) ?
loop_
    _geom_angle_atom_site_label_1
    _geom_angle_atom_site_label_2
    _geom_angle_atom_site_label_3
    _geom_angle_site_symmetry_1
    _geom_angle_site_symmetry_3
    _geom_angle
    _geom_angle_publ_flag
    C14 O1 C15 . . 116.33(12) ?
    C6 N1 C7 . . 122.99(12) ?
    C6 N1 H1N . . 113.0(12) ?
    C7 N1 H1N . . 113.6(12) yes
    C2 C1 C6 . . 122.66(13) yes
    C2 C1 Cl2 . . 118.39(12) yes
    C6 C1 Cl2 . . 118.93(11) ?
    C3 C2 C1 . . 119.30(15) ?
    C3 C2 H2 . . 121.8(12) ?
    C1 C2 H2 . . 118.9(12) ?
    C4 C3 C2 . . 120.11(15) ?
    C4 C3 H3 . . 119.3(13) ?
    C2 C3 H3 . . 120.6(13) ?
    C3 C4 C5 . . 119.86(14) ?
    C3 C4 H4 . . 120.6(12) ?
    C5 C4 H4 . . 119.6(12) ?
    C4 C5 C6 . . 122.19(14) ?
    C4 C5 Cl1 . . 118.02(11) ?
    C6 C5 Cl1 . . 119.79(11) ?
    N1 C6 C1 . . 121.46(12) ?
    N1 C6 C5 . . 122.61(13) ?
    C1 C6 C5 . . 115.79(12) ?
    C8 C7 C12 . . 119.59(13) ?
    C8 C7 N1 . . 121.61(13) ?
    C12 C7 N1 . . 118.80(12) ?
    C9 C8 C7 . . 120.34(16) ?
    C9 C8 H8 . . 121.7(12) ?
    C7 C8 H8 . . 118.0(12) ?
    C10 C9 C8 . . 120.39(16) ?
    C10 C9 H9 . . 120.8(13) ?
    C8 C9 H9 . . 118.8(13) ?
    C9 C10 C11 . . 119.47(15) ?
    C9 C10 H10 . . 119.8(14) ?
    C11 C10 H10 . . 120.7(15) ?
    C10 C11 C12 . . 121.33(17) ?
    C10 C11 H11 . . 121.4(12) ?
    C12 C11 H11 . . 117.3(12) ?
    C11 C12 C7 . . 118.86(14) ?
    C11 C12 C13 . . 119.23(14) ?
    C7 C12 C13 . . 121.88(13) ?
    C14 C13 C12 . . 109.44(12) ?
    C14 C13 H13A . . 107.7(11) ?
    C12 C13 H13A . . 110.0(11) ?
    C14 C13 H13B . . 109.3(11) ?
    C12 C13 H13B . . 111.6(11) ?
    H13A C13 H13B . . 108.7(15) ?
    O2 C14 O1 . . 122.81(14) ?
    O2 C14 C13 . . 126.51(14) ?
    O1 C14 C13 . . 110.62(12) ?
    O1 C15 Cl3 . . 109.92(10) ?
    O1 C15 H15A . . 106.6(12) ?
    Cl3 C15 H15A . . 107.2(12) ?
    O1 C15 H15B . . 111.2(12) ?
    Cl3 C15 H15B . . 107.3(12) ?
    H15A C15 H15B . . 114.6(16) ?
loop_
    _geom_torsion_atom_site_label_1
    _geom_torsion_atom_site_label_2
    _geom_torsion_atom_site_label_3
    _geom_torsion_atom_site_label_4
    _geom_torsion_site_symmetry_1
    _geom_torsion_site_symmetry_2
    _geom_torsion_site_symmetry_3
    _geom_torsion_site_symmetry_4
    _geom_torsion
    _geom_torsion_publ_flag
    C6 C1 C2 C3 . . . . 0.2(2) ?
    Cl2 C1 C2 C3 . . . . 179.24(13) ?
    C1 C2 C3 C4 . . . . -1.6(3) ?
    C2 C3 C4 C5 . . . . 0.5(2) ?
    C3 C4 C5 C6 . . . . 2.1(2) ?
    C3 C4 C5 Cl1 . . . . -177.06(12) ?
    C7 N1 C6 C1 . . . . 124.89(15) yes
    C7 N1 C6 C5 . . . . -59.6(2) yes
    C2 C1 C6 N1 . . . . 177.97(14) ?
    Cl2 C1 C6 N1 . . . . -1.03(19) ?
    C2 C1 C6 C5 . . . . 2.1(2) ?
    Cl2 C1 C6 C5 . . . . -176.86(10) ?
    C4 C5 C6 N1 . . . . -179.08(13) ?
    Cl1 C5 C6 N1 . . . . 0.05(19) ?
    C4 C5 C6 C1 . . . . -3.3(2) ?
    Cl1 C5 C6 C1 . . . . 175.83(10) ?
    C6 N1 C7 C8 . . . . -13.4(2) yes
    C6 N1 C7 C12 . . . . 166.62(13) yes
    C12 C7 C8 C9 . . . . -1.9(2) ?
    N1 C7 C8 C9 . . . . 178.14(14) ?
    C7 C8 C9 C10 . . . . 1.1(2) ?
    C8 C9 C10 C11 . . . . 0.3(3) ?
    C9 C10 C11 C12 . . . . -0.8(3) ?
    C10 C11 C12 C7 . . . . 0.1(2) ?
    C10 C11 C12 C13 . . . . 178.24(15) ?
    C8 C7 C12 C11 . . . . 1.3(2) ?
    N1 C7 C12 C11 . . . . -178.74(13) ?
    C8 C7 C12 C13 . . . . -176.84(13) ?
    N1 C7 C12 C13 . . . . 3.2(2) ?
    C11 C12 C13 C14 . . . . -90.93(16) yes
    C7 C12 C13 C14 . . . . 87.17(16) yes
    C15 O1 C14 O2 . . . . -6.3(2) ?
    C15 O1 C14 C13 . . . . 171.15(12) ?
    C12 C13 C14 O2 . . . . 104.07(17) yes
    C12 C13 C14 O1 . . . . -73.22(15) yes
    C14 O1 C15 Cl3 . . . . -77.80(14) ?
loop_
    _geom_hbond_atom_site_label_D
    _geom_hbond_atom_site_label_H
    _geom_hbond_atom_site_label_A
    _geom_hbond_site_symmetry_A
    _geom_hbond_distance_DH
    _geom_hbond_distance_HA
    _geom_hbond_distance_DA
    _geom_hbond_angle_DHA
    _geom_hbond_publ_flag
    N1 H1N O1 . 0.87(2) 2.217(19) 2.9568(15) 142.2(16) yes
    N1 H1N Cl2 . 0.87(2) 2.536(19) 2.9890(13) 113.1(15) yes
    C15 H15A O2 2_646 0.95(2) 2.59(2) 3.521(2) 168.2(15) yes
    C2 H2 N1 4_565 0.96(2) 2.93(2) 3.886(2) 173.6(16) yes
_shelx_space_group_comment
;
The symmetry employed for this shelxl refinement is uniquely defined
by the following loop, which should always be used as a source of
symmetry information in preference to the above space-group names.
They are only intended as comments.
;
_shelx_estimated_absorpt_T_min     0.438
_shelx_estimated_absorpt_T_max     0.609
_shelx_hkl_file
;
   0   0   1-14.1586 25.1225   2
   0   0  -1 13.2644 13.9865  10
   0   0   1 46.4743 27.1658   1
   0   0  -1 19.9495 11.9444   9
   0   0   2 168783. 5107.34  21
   0   0   2 175478. 5115.94  19
   0   0   2 168464. 5166.33   1
   0   0  -2 170940. 5083.72   9
   0   0  -2 169656. 5097.06  10
   0   0  -2 170280. 5089.51  28
   0   0  -3 16.0620 16.5793  23
   0   0   3-31.8474 47.6581  21
   0   0   3-8.60678 44.4434  19
   0   0  -3 5.24527 26.2280   9
   0   0  -3-13.4804 31.3745  10
   0   0  -3 37.3658 15.6563  29
   0   0  -3 31.5493 40.7288  30
   0   0  -3 18.0833 30.6377  28
   0   0   4 35.7312 49.8321  19
   0   0   4 32.3246 46.1438  21
   0   0  -4 66.4394 61.8555  15
   0   0  -4 12.6382 55.3355  18
   0   0  -4 41.2488 27.8651   8
   0   0  -4 48.9424 16.7864  14
   0   0  -4-7.99239 37.2152  28
   0   0  -4 54.3853 46.5812  30
   0   0  -5-16.6562 67.9926  18
   0   0   5-15.5834 51.2872  19
   0   0  -5 35.0837 71.6080  15
   0   0  -5-4.66123 23.6907   8
   0   0  -5 106.233 77.5074  31
   0   0  -5-85.3525 66.2100  30
   0   0  -6 18231.9 782.261  18
   0   0  -6 17796.1 795.548  15
   0   0   6 17259.0 756.962  19
   0   0  -6 17966.6 820.115  22
   0   0  -6 19619.3 858.920  13
   0   0  -6 16998.9 734.591  30
   0   0  -6 17051.5 787.700  31
   0   0  -6 18485.2 759.687  40
   0   0  -7-26.0210 67.1795  18
   0   0  -7 110.284 83.4678  15
   0   0   7-23.8512 57.6007  19
   0   0  -7 30.5539 83.6674  22
   0   0  -7-28.1000 88.8514  31
   0   0  -7-32.9692 73.7144  13
   0   0  -8 62.5653 94.7659  45
   0   0  -8 218.801 110.451  22
   0   0  -8 65.4792 79.1404  15
   0   0   8 197.665 65.5220 104
   0   0  -8 118.672 114.232  13
   0   0  -8 199.673 121.554  31
   0   0   8 58.6379 55.0972  84
   0   0   9-10.0305 58.6376 127
   0   0   9 136.045 64.9465 128
   0   0   9-7.83028 46.8843 133
   0   0   9 8.82826 56.4213 121
   0   0   9 77.5534 62.3514  84
   0   0  -9-44.8417 108.300  13
   0   0   9 25.0828 51.2098 177
   0   0   9 9.98345 62.4857 175
   0   0   9 106.304 61.7600 155
   0   0   9 86.3183 73.0505 187
   0   0   9 184.689 63.0891 140
   0   0   9-27.9725 53.1649 148
   0   0  -9 81.4723 98.3853  22
   0   0  10 4208.79 236.124 148
   0   0  10 4506.78 239.636 140
   0   0  10 4867.84 247.950 146
   0   0  10 4257.49 238.200 192
   0   0  10 4337.31 258.770 187
   0   0  10 4362.25 250.644 186
   0   0  10 4360.11 236.249 121
   0   0  10 4549.68 230.215 114
   0   0  10 4682.63 251.094 175
   0   0  10 4071.41 223.060 177
   0   0  10 4228.96 236.071 155
   0   0 -10 3873.96 455.053  25
   0   0  10 4249.31 244.048 127
   0   0  10 4376.77 226.631 133
   0   0  10 4315.39 255.537  84
   0   0  11-18.8283 69.2797 175
   0   0  11-7.27404 50.5659 114
   0   0  11 128.468 79.6649 186
   0   0  11 20.3845 71.4602 187
   0   0  11-24.1377 57.8280 121
   0   0  11 17.1122 62.4790 140
   0   0  11 26.2855 68.7985 146
   0   0  11-68.9591 67.6839 148
   0   0  12 108.983 64.1050   3
   0   0  12 170.435 60.5057  91
   0   0  12 34.8701 58.0863 146
   0   0  12 217.691 70.3283 186
   0   0  12 52.0290 61.5222 175
   0   0  13 15.9495 35.9898   3
   0   0  13 53.5875 44.0205 150
   0   0  13-31.0729 44.0144 146
   0   0  13 4.67986 33.9059  91
   0   0  13-54.8319 44.1400 175
   0  -1   0 28.0096 14.9854  13
   0   1   0 6.49834 20.1207  21
   0  -1   0 9.43796 24.7488  26
   0  -1   0 9.41129 26.8280  32
   0   1   1 12739.5 484.969   2
   0  -1  -1 13023.7 453.243   7
   0   1   1 13544.9 487.810   1
   0   1   1 13510.1 471.218  21
   0   1  -1 12595.3 464.197  18
   0   1   1 13665.5 461.708  20
   0  -1   1 13362.2 464.704  27
   0  -1   1 13597.7 452.684  16
   0  -1   1 12997.5 465.359  34
   0   1   2 236538. 7063.70   1
   0   1   2 231767. 7063.47   2
   0  -1   2 233566. 6926.03  14
   0   1   2 235249. 6983.49  19
   0   1  -2 234837. 7030.10  15
   0   1  -2 226719. 7023.89  18
   0   1   2 233463. 7008.41  20
   0   1  -2 239020. 7030.30  31
   0   1  -2 238415. 7025.09  40
   0  -1   3 17369.7 658.506  42
   0   1  -3 15505.8 620.207  31
   0  -1   3 15572.1 557.233   9
   0   1  -3 16449.4 622.037  18
   0  -1   3 16796.2 625.867  19
   0   1   3 16019.5 621.135  21
   0   1  -3 15961.1 624.237  15
   0   1   3 14952.8 572.168  19
   0   1  -4 174788. 5538.21  40
   0   1  -4 179981. 5564.98  31
   0  -1  -4 180834. 5478.45  10
   0   1  -4 182251. 5553.59  18
   0   1   4 175736. 5485.96  19
   0   1   4 191130. 5562.95  21
   0  -1   4 188301. 5554.83  19
   0   1  -4 177548. 5555.38  15
   0   1  -5 43452.2 1534.41  40
   0  -1  -5 43980.2 1471.49  30
   0  -1  -5 43799.4 1437.32  28
   0   1  -5 44544.8 1569.87  31
   0  -1  -5 42527.1 1458.93   8
   0   1  -5 47257.6 1605.72  13
   0  -1  -5 42428.4 1439.39   9
   0  -1  -5 44513.4 1463.09  10
   0   1   5 41792.1 1478.28  19
   0   1  -5 46817.4 1564.19  18
   0   1  -5 46131.7 1589.96  22
   0   1   5 46139.4 1563.66  21
   0  -1  -5 42777.5 1496.99  18
   0   1  -5 42397.4 1554.29  15
   0  -1   5 42871.0 1545.65  19
   0   1  -6 48407.4 1706.30  40
   0   1  -6 48693.6 1750.99  31
   0  -1  -6 49193.6 1697.30  31
   0  -1  -6 45920.7 1620.22  30
   0   1   6 47048.6 1643.13  19
   0  -1  -6 46186.2 1662.67  18
   0  -1   6 47303.5 1710.53  19
   0  -1  -6 50301.4 1694.96  15
   0   1  -6 48025.7 1742.43  15
   0   1  -6 49683.5 1775.53  22
   0   1  -6 44659.2 1716.98  18
   0   1  -6 48439.5 1785.98  13
   0  -1  -6 48989.2 1743.03  13
   0  -1  -7 69189.2 2302.63  31
   0   1  -7 67961.8 2382.34  31
   0   1  -7 67429.5 2312.45  40
   0   1  -7 66130.2 2017.35  61
   0   1  -7 69210.0 2429.91  13
   0  -1  -7 65365.3 2358.09  13
   0  -1  -7 63560.4 2253.52  18
   0   1  -7 64983.4 2355.50  15
   0  -1  -7 67956.7 2295.93  15
   0  -1   7 64503.6 2312.73  19
   0  -1  -7 66052.0 2318.10  22
   0   1   7 62914.9 2226.59  19
   0   1  -7 66898.7 2403.55  22
   0   1  -8 7242.63 531.892  31
   0  -1   8 7018.70 312.202  98
   0   1  -8 7313.26 529.853  45
   0  -1   8 6915.48 312.692 104
   0   1   8 7176.83 334.923 104
   0   1   8 7102.91 330.159  84
   0  -1   8 6915.34 325.392  84
   0   1  -8 7570.73 569.201  22
   0  -1   8 8161.13 517.041  19
   0  -1  -8 6779.55 493.951  22
   0  -1  -8 6148.57 501.659  13
   0   1  -8 6994.04 568.256  13
   0   1   9 3864.95 223.777 175
   0   1   9 3727.77 211.307 177
   0  -1   9 3448.92 219.246  84
   0   1   9 3291.15 220.561  84
   0   1   9 3826.69 220.660 186
   0   1   9 3466.26 220.689 187
   0   1   9 3494.30 203.725 192
   0  -1   9 3694.74 228.855 187
   0   1   9 3453.46 214.591 164
   0   1   9 3705.95 227.043 155
   0   1  -9 3768.20 389.664  45
   0   1   9 3195.61 185.721 133
   0  -1   9 3385.64 207.552 127
   0  -1   9 3568.20 199.285 133
   0   1   9 3729.20 221.109 127
   0  -1   9 3346.53 199.412 128
   0   1   9 3448.60 210.556 121
   0   1   9 3612.33 217.785 120
   0  -1   9 3392.31 194.063 121
   0   1   9 3652.79 203.854 114
   0   1   9 3532.33 228.272 104
   0   1  -9 3160.25 381.898  22
   0  -1  -9 3337.03 395.174  25
   0   1  -9 3466.62 412.419  13
   0  -1   9 3761.08 486.733   1
   0  -1   9 4148.05 218.156 148
   0   1   9 3428.06 206.257 148
   0   1   9 3343.37 204.782 146
   0   1   9 3405.80 211.984 140
   0  -1   9 4185.19 212.971 140
   0   1  -9 4261.88 408.963  54
   0  -1  10 5877.20 269.832 133
   0  -1  10 5536.13 270.110 128
   0   1  10 5380.97 285.567 127
   0  -1  10 5109.63 254.956 121
   0   1  10 5315.29 272.463 121
   0   1  10 5279.80 264.092 114
   0  -1  10 5199.36 255.619 114
   0   1  10 5471.55 270.479 177
   0   1  10 5958.50 294.205 175
   0  -1  10 5907.75 287.361 175
   0   1  10 5898.89 292.108 155
   0  -1  10 5767.96 300.221 187
   0   1  10 4965.41 277.332 187
   0   1  10 5184.87 263.463 192
   0   1  10 5265.17 283.929 186
   0   1  10 5454.20 277.686 148
   0  -1  10 5372.31 265.184 140
   0   1  10 5417.49 272.649 146
   0  -1  10 5497.35 275.880 148
   0   1  10 5503.52 280.954 140
   0  -1  10 5577.64 292.794  84
   0   1 -10 4684.08 515.254  25
   0  -1  11 620.804 96.3751 146
   0   1  11 433.205 84.8063 148
   0  -1  11 552.793 82.3517 140
   0   1  11 469.984 93.9843 146
   0   1  11 540.666 89.6101 140
   0  -1  11 562.224 87.7535 148
   0   1  11 397.019 94.8673 175
   0  -1  11 651.460 97.3292 175
   0   1  11 548.870 91.3485 121
   0  -1  11 516.820 77.1497 121
   0   1  11 522.545 81.2718 114
   0   1  11 686.172 100.057  91
   0   1  11 501.434 93.0336 150
   0   1  11 463.606 94.2183 187
   0  -1  11 492.307 105.024 187
   0  -1  11 555.348 90.9823 192
   0   1  11 637.848 101.093 186
   0  -1  11 677.444 103.158 186
   0  -1  11 530.332 79.5192 133
   0   1  11 444.571 95.5065 127
   0   1  12 1754.56 136.564 175
   0  -1  12 1990.09 135.472 175
   0   1  12 1930.86 137.336 186
   0  -1  12 1976.66 144.268 186
   0   1  12 2345.65 152.785   3
   0  -1  12 1824.97 141.313   3
   0  -1  12 2161.88 138.759 146
   0   1  12 2100.82 141.373 146
   0   1  12 1875.26 133.267  91
   0   1  12 1985.24 131.878 148
   0   1  12 1799.71 135.409 150
   0  -1  13 350.051 49.8000 175
   0  -1  13 390.689 53.7282  91
   0  -1  13 449.696 57.2821 146
   0  -1  13 439.664 59.5333   3
   0   1  13 473.805 59.2122   3
   0   1  13 417.137 58.3524 150
   0  -1  13 389.519 58.3061 186
   0   2   0 14148.1 494.101  21
   0   2   0 13287.8 511.451  40
   0  -2   0 13639.6 534.397  33
   0  -2   0 13789.8 534.826  35
   0   2  -1 5730.39 219.955  21
   0   2  -1 5542.99 271.073  22
   0  -2  -1 6042.29 268.048  24
   0   2   1 6457.18 291.719  21
   0  -2  -1 6245.07 283.128  26
   0   2   1 5550.07 262.107   7
   0   2   1 6130.65 322.732   2
   0   2  -1 5956.80 263.354  13
   0  -2   1 5772.78 298.145  34
   0  -2  -1 5853.20 279.724  32
   0  -2  -1 6104.60 260.917  37
   0  -2   1 5861.80 297.636  27
   0  -2  -2 988887. 27894.4  17
   0   2   2 904412. 27970.0  21
   0   2  -2 889367. 27955.4  22
   0  -2   2 962892. 27934.3  16
   0   2   2 926375. 27950.9  20
   0  -2  -2 940208. 27926.0  12
   0  -2  -2 986832. 27947.5   7
   0  -2  -2 999999. 27889.1  11
   0   2   2 947183. 28015.4   1
   0   2   2 930654. 28022.5   2
   0  -2   2 930451. 27876.6   8
   0   2  -2 901584. 27947.6  13
   0  -2   2 948139. 27970.4  34
   0   2  -2 899388. 27970.3  40
   0  -2   2 908107. 28001.2  42
   0   2   3 612.527 102.676  20
   0   2  -3 754.303 119.202  15
   0  -2  -3 810.332 111.231   7
   0   2   3 510.522 124.356   2
   0  -2   3 657.293 58.2997  14
   0   2  -3 670.617 113.751  13
   0   2   3 734.098 137.711   1
   0   2  -3 478.629 102.137  31
   0  -2   3 659.424 78.3769  39
   0   2  -3 626.886 111.497  40
   0   2  -4 62948.2 2092.71  15
   0   2  -4 64540.4 2105.16  22
   0   2  -4 62002.7 2085.48  18
   0   2   4 62092.5 2104.41  21
   0   2   4 62099.0 2048.53  20
   0  -2   4 60164.3 2131.94  42
   0  -2  -4 63467.6 2078.80   7
   0   2  -4 60519.8 2086.98  31
   0   2  -4 60463.6 2075.50  40
   0   2  -5 173.377 82.6034  60
   0  -2  -5 182.931 91.0949   7
   0   2  -5 262.281 103.767  40
   0   2  -5 116.505 102.104  31
   0  -2   5 91.0927 88.3108  19
   0   2  -5 96.2030 95.8013  22
   0   2   5 352.787 115.699  21
   0   2  -5 93.0867 76.7263  15
   0   2  -6 9057.81 329.222  61
   0   2  -6 8423.40 487.927  60
   0   2  -6 9696.08 572.383  22
   0  -2  -6 9622.49 479.203  15
   0  -2   6 9028.26 539.586  19
   0   2   6 8731.12 542.338  21
   0  -2  -6 8681.84 455.218  31
   0   2  -6 8470.02 537.311  31
   0   2  -6 8334.61 522.495  40
   0  -2  -6 9223.74 500.978  13
   0  -2  -6 8824.62 479.724   8
   0   2  -6 10192.2 588.892  13
   0   2  -7 24930.4 1134.64  31
   0   2  -7 23750.8 1085.61  40
   0   2   7 24880.2 845.733  84
   0   2  -7 23738.5 798.412  61
   0  -2   7 25044.3 1106.59  19
   0   2  -7 27079.0 1179.60  22
   0   2  -7 26311.7 1154.96  45
   0   2  -7 25773.7 1167.46  13
   0  -2  -7 25198.5 1063.97  13
   0  -2   7 23929.5 834.978  98
   0  -2   8 1127.92 206.612  19
   0   2  -8 968.909 219.294  22
   0   2   8 891.207 112.631 173
   0   2   8 950.020 110.102 175
   0   2   8 1072.61 108.744 177
   0   2  -8 823.061 207.338  13
   0  -2  -8 1043.71 217.358  11
   0   2   8 913.701 112.324 188
   0  -2   8 978.848 113.985 187
   0  -2   8 950.835 107.536  84
   0   2   8 1111.47 121.284 155
   0   2   8 934.999 115.122 151
   0   2   8 964.446 100.001 136
   0   2   8 979.187 103.246 148
   0   2   8 975.986 100.762 137
   0   2   8 951.410 107.282 140
   0   2  -8 758.561 177.431  40
   0   2   8 845.248 105.994 126
   0   2   8 1210.98 125.467 135
   0   2   8 862.884 107.180 127
   0  -2   8 862.264 98.8006 128
   0  -2   8 895.338 93.3077 117
   0   2   8 978.739 117.367 120
   0   2   8 904.960 103.948 121
   0   2   8 927.650 90.0914 106
   0   2   8 840.051 93.1011 114
   0   2   8 1015.68 116.596 104
   0   2  -8 712.481 189.790  45
   0  -2   8 869.455 102.521  98
   0   2  -8 1026.10 86.2554  61
   0  -2   9 7087.76 344.634  84
   0   2  -9 7359.18 607.552  13
   0  -2   9 6146.04 648.738   1
   0   2   9 7384.01 353.723 155
   0   2   9 7135.84 351.142 151
   0   2   9 7700.77 344.132 150
   0   2   9 6890.76 330.599 148
   0   2   9 7154.89 338.675 187
   0  -2   9 7389.41 351.085 187
   0   2   9 7680.74 344.335 186
   0  -2   9 7449.75 336.623 148
   0   2   9 7256.93 343.914 140
   0   2  -9 8074.61 597.580  45
   0  -2   9 7617.54 331.554 128
   0  -2   9 7412.21 330.705 133
   0   2   9 7667.89 352.054 127
   0   2   9 6971.15 341.837 126
   0   2   9 7427.47 353.675 120
   0   2   9 7800.27 345.882 121
   0  -2   9 7093.42 311.976 115
   0   2   9 7355.07 326.776 114
   0   2   9 7262.25 305.250 106
   0   2   9 7134.53 360.169 104
   0   2   9 7458.68 356.532 173
   0   2   9 7216.11 337.790 177
   0   2   9 7627.35 348.138 175
   0   2  -9 7399.52 600.706  22
   0   2  -9 7314.65 582.564  54
   0  -2  10 2551.85 182.974  84
   0  -2  10 2695.04 175.515 133
   0   2  10 2534.61 186.154 127
   0  -2  10 2417.85 170.543 128
   0   2  10 2416.88 177.732 121
   0   2  10 2733.20 174.643 114
   0   2  10 2433.15 173.644  91
   0   2  10 2402.12 179.376 150
   0   2  10 2625.36 179.894 148
   0   2  10 2378.74 189.511 155
   0   2  10 2563.94 179.543 187
   0   2  10 2388.63 177.490 186
   0  -2  10 2533.56 188.069 187
   0  -2  10 2591.84 172.978 148
   0   2  10 2856.27 189.294 140
   0   2 -10 2475.74 326.156  45
   0   2 -10 2770.51 343.032  54
   0   2  10 2708.42 188.418 175
   0  -2  10 2393.74 173.885 175
   0   2  10 2735.67 181.630 177
   0   2  11 1097.82 112.351 148
   0   2  11 1203.42 114.687 150
   0   2  11 1111.99 113.955 186
   0  -2  11 1042.10 120.301 187
   0   2  11 869.461 113.931 127
   0  -2  11 1148.06 107.118 133
   0   2  11 1110.75 113.776 121
   0   2  11 1094.78 106.277 114
   0  -2  11 1187.73 111.681 148
   0   2  11 1009.60 115.054 140
   0   2  11 1018.74 122.821 175
   0  -2  11 1054.02 109.255 175
   0   2  11 1107.95 112.595  91
   0  -2  11 1214.36 117.088  84
   0  -2  12 3233.98 170.046 175
   0   2  12 3116.91 183.787 175
   0  -2  12 3351.47 185.955   4
   0   2  12 3489.70 189.704   3
   0   2  12 3428.06 178.240  91
   0  -2  12 3632.20 178.030 146
   0  -2  12 3197.41 187.878 186
   0   2  12 3198.56 180.140 150
   0  -2  13 2170.66 109.771  91
   0  -2  13 2400.19 117.445   3
   0  -2  13 2126.02 113.484 186
   0  -2  13 2096.98 103.629 146
   0  -3   0 60.1541 65.8347  50
   0   3   0 53.4497 46.7146   7
   0   3   0 38.7371 47.6066  21
   0   3   0-3.97358 24.3378  25
   0  -3   0 61.7604 75.8979  33
   0  -3   0 30.7598 64.3352  35
   0  -3   1 105315. 3442.34  50
   0   3  -1 109240. 3391.57  45
   0  -3   1 108292. 3450.35  35
   0  -3  -1 110444. 3381.27  41
   0  -3  -1 113061. 3428.57  33
   0   3  -1 109644. 3415.31  40
   0  -3  -1 110998. 3416.50  35
   0  -3   1 107972. 3432.79  27
   0  -3  -1 106099. 3403.30  32
   0   3   1 108485. 3351.84   7
   0   3   1 109492. 3388.41  21
   0  -3  -1 110634. 3409.17  26
   0   3  -1 105696. 3295.86  21
   0   3  -2 8622.94 425.097  45
   0  -3  -2 7811.83 370.468  41
   0  -3  -2 7507.11 388.962  32
   0  -3  -2 8028.98 360.083  37
   0  -3   2 7813.23 425.053  34
   0  -3   2 8466.47 444.705  55
   0   3   2 7995.46 463.188   2
   0   3  -2 8343.24 392.678  13
   0   3   2 7842.15 409.751  20
   0  -3   2 8199.10 429.177  27
   0  -3  -2 7844.10 373.465  24
   0  -3  -2 7509.82 389.551  26
   0  -3   2 8309.93 411.838  16
   0   3  -2 8271.54 408.326  22
   0   3   2 7505.56 410.293  21
   0  -3   3 40015.7 1535.70  42
   0  -3  -3 40818.3 1387.62  37
   0  -3   3 42904.1 1493.98  34
   0   3  -3 41890.9 1499.67  40
   0  -3   3 40904.0 1495.80  55
   0   3  -3 40557.0 1280.85  61
   0   3  -3 40109.8 1478.67  60
   0   3  -3 42806.5 1468.71  13
   0  -3  -3 43626.9 1426.93  12
   0  -3   3 43113.7 1339.64   8
   0  -3  -3 40444.1 1341.55  11
   0   3   3 39618.9 1559.38   2
   0  -3  -3 42126.5 1457.45   7
   0  -3  -3 43069.1 1425.04  24
   0  -3  -3 42072.3 1358.75  17
   0   3   3 45128.8 1516.05  21
   0   3   3 41620.7 1468.22  20
   0  -3  -3 42399.5 1444.85  26
   0   3  -3 43986.5 1493.56  22
   0   3  -4 38221.5 1376.65  40
   0  -3   4 35868.4 1231.91  39
   0  -3  -4 34545.8 1237.40  37
   0   3  -4 37073.0 1346.18  60
   0   3  -4 36081.7 1115.74  61
   0  -3   4 36489.1 1348.04  55
   0  -3  -4 34986.5 1283.65  12
   0   3  -4 36413.0 1343.54  13
   0  -3  -4 33932.7 1316.54   7
   0  -3  -4 36084.4 1238.60  11
   0   3   4 36118.5 1317.84  20
   0  -3  -4 34795.7 1238.80  17
   0   3  -5 111.395 113.719  45
   0   3  -5 107.230 97.9217  40
   0   3  -5 27.3158 102.844  31
   0   3  -5 52.6877 37.2127  61
   0   3  -5-24.3810 70.4356  60
   0   3  -5 133.769 94.6253  13
   0  -3  -5 73.6308 58.2779  11
   0  -3  -5 130.504 86.5895  12
   0  -3  -5 299.774 90.5413  17
   0  -3   5 109.507 90.1469  19
   0   3  -6 21928.1 1030.70  45
   0   3  -6 21207.6 1024.98  31
   0   3  -6 21181.6 1006.14  40
   0   3  -6 22633.2 727.890  61
   0   3   6 21731.6 1039.71  21
   0   3  -6 21337.3 1023.08  22
   0  -3   6 21641.9 1022.65  19
   0   3  -6 21466.9 1019.73  13
   0  -3  -6 21620.2 975.830   8
   0  -3  -6 21442.0 959.328  12
   0   3  -7 1717.09 253.553  40
   0  -3   7 1640.33 131.207  84
   0   3  -7 1690.44 115.774  61
   0   3   7 1563.65 138.131 104
   0   3   7 1607.01 120.466 106
   0   3  -7 1702.34 273.469  45
   0   3  -7 1305.41 244.572  22
   0  -3   7 1591.41 259.804  19
   0  -3   7 1870.21 142.729  98
   0   3   7 1839.54 133.165  91
   0   3  -8 8145.07 621.013  22
   0  -3   8 6806.29 547.715  19
   0  -3   8 7284.47 339.418 187
   0   3   8 7232.88 321.768 187
   0   3   8 6941.84 317.482 189
   0   3   8 7786.17 335.782 186
   0   3   8 7098.77 351.210 173
   0   3   8 7715.00 344.944 175
   0   3   8 7304.26 337.833 177
   0  -3   8 7463.60 341.947  84
   0   3  -8 7620.59 309.672  79
   0   3   8 7995.37 325.450 169
   0   3   8 7098.38 318.770 164
   0  -3   8 7574.08 317.553 157
   0   3   8 7100.08 343.837 151
   0   3   8 7443.85 355.961 155
   0   3   8 7574.88 334.153 148
   0   3   8 7848.69 339.205 150
   0  -3   8 7012.93 342.989  98
   0   3   8 7301.99 332.289  91
   0   3   8 7687.09 341.035 136
   0   3   8 7474.79 330.200 146
   0   3   8 7118.23 329.864 137
   0   3   8 7096.07 322.571 144
   0  -3   8 7233.80 322.622 128
   0   3   8 6740.18 334.598 126
   0   3   8 7563.38 324.439 131
   0   3   8 7056.64 334.710 127
   0   3   8 7421.14 352.863 135
   0   3   8 7757.28 346.022 130
   0   3   8 8501.19 367.246 120
   0  -3   8 7984.74 326.709 117
   0   3   8 7423.67 318.306 106
   0   3   8 7406.35 327.745 114
   0   3   8 7301.32 354.239 104
   0   3  -8 7776.14 577.200  40
   0   3  -8 7622.77 594.112  45
   0   3  -8 7516.08 600.471  54
   0   3  -8 7376.76 306.752  61
   0  -3   9 1872.55 290.366  19
   0   3   9 2140.98 154.900 187
   0   3   9 2176.55 151.344 189
   0   3   9 2341.16 164.233 186
   0  -3   9 2413.34 174.965 187
   0   3   9 2278.52 167.827 150
   0   3   9 2216.33 172.946 151
   0   3   9 2247.11 183.166 155
   0   3   9 2229.13 163.198 148
   0   3   9 2177.90 183.759 173
   0   3   9 2234.74 171.988 177
   0  -3   9 3074.24 454.464   1
   0   3   9 2245.77 161.477 146
   0  -3   9 2677.09 175.496 148
   0   3   9 2299.48 171.083 127
   0  -3   9 1876.34 151.519 128
   0   3   9 2131.86 178.721 135
   0   3   9 1995.99 145.504 131
   0   3   9 2167.21 167.675 130
   0  -3   9 2281.83 163.065 133
   0   3   9 2519.82 181.343 126
   0   3   9 2380.53 182.542 120
   0  -3   9 2266.39 154.717 117
   0   3   9 2174.57 166.025 121
   0   3   9 2422.51 164.427 114
   0   3   9 2103.23 146.186 106
   0   3  -9 2190.78 322.332  54
   0   3  -9 2517.29 340.639  45
   0  -3   9 2615.31 177.355  84
   0   3  -9 2073.68 137.828  79
   0   3   9 2034.07 158.770  91
   0  -3   9 2537.79 181.334  98
   0   3  -9 2130.02 138.903  61
   0   3  10 97.1137 68.6909 177
   0  -3  10 135.248 61.7568 175
   0   3  10 59.6328 66.0737 127
   0  -3  10 43.4164 61.9344 128
   0  -3  10 70.8001 61.5522 133
   0   3  10 29.9727 65.7908 121
   0   3  10 52.4927 58.1697 114
   0   3  10 41.9484 51.0903 106
   0   3  10 19.2613 61.5657  91
   0   3  10 48.2916 68.8825 150
   0   3  10 11.3320 82.7724 155
   0  -3  10 139.744 62.4932  84
   0  -3  10 80.8000 64.0329 148
   0   3  10 20.2761 68.0296 140
   0   3  10 38.1082 65.1051 148
   0   3  10 117.827 74.9415 146
   0   3 -10 43.2647 96.7532  45
   0   3 -10 132.900 114.388  54
   0  -3  10 131.097 75.9303 187
   0   3  10 91.3039 67.2197 186
   0  -3  11 1263.14 108.329 175
   0   3  11 1192.50 116.516 150
   0  -3  11 1415.64 115.432  84
   0   3  11 1144.99 116.760 127
   0  -3  11 1574.77 119.310 133
   0   3  11 1171.66 118.419 121
   0   3 -11 1191.65 96.8550 107
   0  -3  11 1365.80 128.112 187
   0   3 -11 1371.31 228.921  54
   0   3  11 1190.53 111.569  91
   0  -3  12 66.7176 47.2032   4
   0   3 -12 37.3635 38.8766  68
   0   3  12 33.6419 41.6139  91
   0  -3  12 51.9318 40.1270 175
   0  -3  12 86.3999 45.9567 146
   0  -3  12 92.5326 47.1888 133
   0  -3  13 238.793 38.1980  91
   0  -3  13 127.949 27.9245 146
   0  -3  13 130.052 41.4773 186
   0  -3  13 194.081 37.7258   3
   0  -3  13 169.775 38.3886 150
   0   4   0 120.924 51.9634   7
   0  -4   0 131.156 103.774  33
   0  -4   0 260.943 101.307  35
   0   4   0 144.077 59.9440  21
   0  -4   0 190.548 90.7540  50
   0   4  -1 2205.16 151.077  21
   0   4   1 1939.97 188.253  21
   0   4  -1 1874.36 143.870  25
   0  -4   1 1906.23 204.682  16
   0   4  -1 1885.80 151.924   7
   0   4   1 2115.15 253.868   2
   0   4  -1 1583.62 180.413  45
   0  -4   1 1815.56 216.628  50
   0  -4  -1 1641.99 190.303  50
   0  -4  -1 1641.67 172.302  48
   0  -4  -1 1795.19 210.846  33
   0  -4   1 2019.40 220.099  27
   0  -4   1 2138.63 232.854  35
   0  -4  -1 1940.78 211.822  35
   0  -4   1 2088.55 107.046  62
   0   4  -1 1786.04 98.2890  61
   0   4  -1 1967.61 189.483  54
   0  -4   2 24727.5 965.622  16
   0   4   2 24957.4 959.415  21
   0  -4  -2 23105.3 941.395  26
   0   4   2 22981.7 964.770  20
   0  -4   2 25021.9 999.680  27
   0  -4   2 24811.5 915.907   8
   0   4   2 23659.6 1050.27   2
   0  -4   2 22308.9 992.579  42
   0  -4  -2 22941.4 884.768  48
   0   4  -2 23610.7 959.747  45
   0  -4  -2 22934.4 942.446  32
   0  -4  -2 23941.3 973.531  33
   0  -4   2 24650.4 1006.66  34
   0  -4  -2 24846.6 969.778  35
   0  -4  -2 22998.3 904.290  41
   0   4  -2 22782.6 949.256  54
   0  -4   2 23096.8 758.254  65
   0  -4   2 22905.2 758.523  64
   0   4  -2 23546.0 751.458  61
   0  -4   2 23529.9 1001.38  55
   0   4   3 53729.4 1913.64  21
   0  -4  -3 54681.2 1869.33  26
   0   4  -3 52148.5 1885.51  22
   0   4   3 53489.2 1900.70  20
   0   4   3 52063.1 2004.96   2
   0  -4   3 57701.6 1776.54   8
   0  -4   3 52566.0 1975.84  42
   0   4  -3 52298.9 1903.13  45
   0  -4   3 55190.5 1945.57  34
   0  -4  -3 52528.6 1858.63  32
   0  -4  -3 54570.3 1816.88  41
   0   4  -3 51458.1 1911.90  40
   0  -4  -3 55585.0 1887.23  35
   0   4  -3 55087.1 1915.53  54
   0   4  -3 52370.2 1649.44  61
   0  -4   3 56615.8 1963.34  55
   0   4   4 213712. 6595.06  21
   0  -4  -4 204973. 6415.47  24
   0   4   4 204927. 6508.54  20
   0   4  -4 215938. 6549.51  22
   0  -4  -4 204279. 6461.98  26
   0  -4   4 210512. 6442.30  39
   0  -4  -4 205348. 6465.17  32
   0   4  -4 212035. 6572.11  40
   0   4  -4 201837. 6503.18  13
   0  -4   4 217424. 6670.51  42
   0  -4   4 213203. 6581.86  55
   0   4  -4 209058. 6229.89  61
   0   4  -4 207434. 6562.86  54
   0  -4   5 46621.6 1429.33  78
   0   4  -5 44942.7 1411.32  79
   0  -4   5 43457.3 1406.08  70
   0  -4  -5 45194.1 1644.77  32
   0   4  -5 47033.7 1764.04  40
   0   4  -5 45026.0 1410.85  61
   0   4  -5 45123.3 1742.73  22
   0  -4  -5 44110.7 1634.98  26
   0  -4   5 44912.6 1751.79  19
   0   4   5 45723.7 1692.79  20
   0   4  -5 43952.8 1710.41  13
   0  -4  -6 871.826 179.752   8
   0   4  -6 610.081 171.461  13
   0   4  -6 889.298 183.307  40
   0   4  -6 707.378 78.6016  79
   0   4  -6 880.233 204.739  54
   0   4  -6 637.784 78.4483  61
   0   4   6 755.717 82.8496 106
   0   4   6 679.152 84.8554 104
   0   4  -6 571.825 171.717  45
   0  -4   6 756.038 180.480  19
   0   4   6 1206.74 224.292  21
   0   4   6 608.898 81.3717  91
   0  -4   7 1349.25 243.533  19
   0   4   7 1331.91 126.812 175
   0   4   7 1636.74 144.989 173
   0   4  -7 1293.57 109.668  79
   0   4   7 1402.30 124.467 189
   0   4   7 1504.35 141.996 188
   0   4   7 1597.59 126.148 169
   0   4   7 1340.50 144.484 159
   0  -4   7 1255.68 116.097 157
   0   4   7 1322.13 129.068 151
   0   4   7 1274.82 118.738 150
   0   4   7 1398.52 121.351 148
   0   4   7 1377.85 133.885 155
   0   4   7 1295.00 119.402 140
   0   4   7 1394.99 119.480 146
   0   4   7 1334.17 121.157 137
   0   4   7 1417.28 125.678 136
   0   4  -7 1399.42 246.623  40
   0   4   7 1328.29 129.490 126
   0   4   7 1292.76 116.350 131
   0  -4   7 1444.14 114.311 128
   0   4   7 1046.37 121.228 130
   0   4   7 1316.31 129.912 120
   0   4   7 1212.66 120.032 121
   0   4   7 1297.29 114.993 114
   0   4   7 1168.52 125.436 104
   0   4   7 1313.20 117.854 106
   0   4  -7 995.242 230.265  45
   0   4  -7 1350.21 254.486  54
   0   4   7 1146.93 114.951  91
   0   4  -7 1461.67 115.344  61
   0  -4   8 2622.12 346.254  19
   0   4  -8 2155.90 338.684  25
   0   4   8 2591.81 197.381 173
   0   4   8 2582.75 183.007 175
   0   4   8 2619.43 184.052 177
   0   4  -8 2794.57 165.223  79
   0  -4   8 2578.02 175.842  84
   0   4   8 2594.23 170.376 186
   0  -4   8 2337.86 169.906 187
   0   4   8 2380.81 193.637 188
   0   4   8 2262.04 167.512 189
   0   4   8 2829.96 212.771 159
   0   4   8 2485.61 167.978 169
   0   4   8 2748.73 183.363 148
   0   4   8 2969.62 193.828 151
   0   4   8 2710.31 181.778 150
   0  -4   8 2607.51 167.694 157
   0   4   8 2760.24 198.188 155
   0  -4   8 2443.47 159.739 145
   0   4   8 2482.04 174.964 140
   0   4   8 2860.51 188.414 136
   0   4   8 2541.63 173.763 146
   0   4  -8 2794.45 360.133  40
   0  -4   8 2824.46 172.888 128
   0   4   8 2388.45 180.047 130
   0   4   8 2346.22 164.696 131
   0   4   8 2678.52 176.948 127
   0   4   8 2707.47 187.582 126
   0   4   8 2558.83 192.067 135
   0  -4   8 2339.59 163.009 117
   0   4   8 2482.12 176.919 121
   0   4   8 2649.41 170.086 106
   0   4   8 2762.72 191.976 104
   0   4   8 2533.65 171.774 114
   0   4  -8 2117.35 324.663  45
   0  -4   8 2485.90 185.181  98
   0   4   8 2661.00 178.505  91
   0   4  -8 3750.82 429.214  54
   0   4  -8 2652.47 160.551  61
   0   4   9 2530.50 166.668 169
   0  -4   9 2716.44 180.406 187
   0   4   9 2452.09 170.372 186
   0  -4   9 2531.91 157.437 145
   0   4   9 2760.52 190.908 175
   0   4   9 2705.57 189.851 151
   0  -4   9 2712.96 163.449 157
   0   4   9 2667.81 184.267 148
   0   4   9 2709.43 182.187 150
   0   4   9 2437.88 175.270 127
   0   4   9 2690.56 197.878 135
   0   4   9 2876.16 191.866 130
   0   4   9 2431.07 163.810 131
   0   4   9 2824.94 196.415 126
   0  -4   9 2669.51 171.791 128
   0   4   9 2551.22 181.798 121
   0  -4   9 2446.53 167.456 117
   0   4  -9 2656.94 158.298  61
   0   4   9 2620.53 170.309 106
   0   4  -9 2793.45 368.003  54
   0   4  -9 3375.05 393.280  45
   0  -4   9 2570.77 178.455  84
   0   4  -9 2963.84 164.572  79
   0   4  -9 2224.69 150.644  85
   0   4   9 2589.10 176.400  91
   0  -4   9 2603.80 188.284  98
   0  -4  10 5047.72 242.345 148
   0  -4  10 5194.02 246.853 128
   0   4  10 4845.98 248.185 127
   0  -4  10 5609.11 259.022 133
   0   4 -10 4514.29 461.442  54
   0   4  10 4558.19 229.726 106
   0   4  10 4524.41 242.268  91
   0   4 -10 5472.43 493.602  45
   0  -4  10 4593.16 243.854 187
   0  -4  10 5035.43 244.993  84
   0  -4  10 4996.05 234.388 175
   0   4  10 4778.24 259.066 175
   0   4  10 4870.99 253.431 150
   0   4 -11 2694.24 143.576 107
   0  -4  11 2740.41 157.519 133
   0  -4  12 451.590 51.8616 146
   0  -4  12 431.460 60.9966   4
   0   4 -12 367.706 46.2935  89
   0   4 -12 461.420 52.5511  68
   0  -4  12 534.516 60.8379 133
   0  -4  12 423.790 66.4486 186
   0  -4  13 899.128 51.3000 150
   0   5   0 168.164 71.9985  21
   0  -5   0-28.7555 90.9257  16
   0   5   0-30.4286 53.7879   7
   0  -5   0 141.963 103.667  50
   0  -5   0-59.3732 101.391  34
   0  -5   0 29.3327 110.395  35
   0  -5   0 29.4998 89.3081  33
   0  -5   0 19.8920 34.2745  65
   0  -5   0 28.6138 35.8996  62
   0   5   1 6252.35 393.953  21
   0  -5   1 6795.14 456.689  16
   0   5   1 6974.75 527.171   2
   0   5  -1 6526.83 343.519   7
   0  -5  -1 6614.88 447.969  50
   0  -5   1 5575.71 446.085  50
   0  -5  -1 6378.63 453.111  35
   0  -5   1 6272.56 458.811  27
   0  -5  -1 6775.01 476.968  27
   0  -5  -1 6452.15 468.004  34
   0  -5  -1 6995.97 476.631  33
   0  -5   1 6641.43 263.987  65
   0   5  -1 6500.68 407.209  54
   0  -5  -1 6509.78 250.103  62
   0  -5   1 6245.64 261.405  64
   0  -5   1 6554.42 260.560  62
   0   5  -2 10340.6 483.752  25
   0   5   2 9251.75 547.411  21
   0  -5   2 11795.2 622.141  16
   0   5   2 10103.5 602.391  20
   0  -5  -2 9677.90 593.125  33
   0  -5   2 9733.07 604.054  34
   0  -5  -2 10464.0 622.446  27
   0  -5  -2 10451.7 598.146  35
   0  -5   2 9539.13 525.563   8
   0   5   2 11267.8 699.001   2
   0  -5  -2 10207.0 575.087  50
   0   5  -2 10403.6 573.908  45
   0  -5   2 11247.0 639.381  42
   0   5  -2 10299.9 371.486  61
   0  -5   2 10475.2 382.050  64
   0  -5   2 9394.49 603.949  55
   0  -5  -2 9801.30 354.901  62
   0  -5   2 9742.14 376.022  65
   0   5  -2 10075.0 564.858  54
   0  -5   3 85385.3 2652.77  78
   0   5   3 88663.6 2978.15  21
   0   5   3 81490.4 2957.27  20
   0   5  -3 90250.7 2870.02  25
   0  -5   3 88058.5 2654.79  74
   0  -5  -3 85724.2 2950.24  35
   0  -5  -3 88153.7 2932.66  32
   0  -5   3 89913.1 3017.10  34
   0  -5  -3 86692.7 2983.83  33
   0  -5   3 84414.7 2806.92   8
   0   5   3 83603.0 3117.68   2
   0  -5   3 86780.9 3055.98  42
   0   5  -3 87394.5 2971.11  45
   0  -5  -3 84805.5 2916.83  50
   0  -5   3 86473.3 2653.22  65
   0  -5   3 87885.8 3030.77  55
   0   5  -3 89372.3 2976.13  54
   0   5   4 52319.8 1916.90  20
   0   5   4 51250.2 1955.11  21
   0  -5  -4 52808.3 1869.13  26
   0  -5   4 49669.3 1580.84  70
   0  -5   4 49479.9 1593.06  74
   0  -5   4 52002.6 1846.85  39
   0  -5  -4 48825.5 1895.16  33
   0  -5  -4 49956.9 1854.68  32
   0   5  -4 49345.5 1945.96  40
   0  -5  -4 50703.7 1872.08  35
   0   5  -4 50811.7 1928.66  45
   0  -5   4 52029.8 2026.52  42
   0   5  -4 51067.2 1580.52  79
   0  -5   4 50088.5 1591.73  78
   0   5  -4 49721.3 1576.96  61
   0  -5   4 53073.5 1972.71  55
   0   5  -4 50693.8 1924.39  54
   0  -5   5 7539.60 327.664  86
   0  -5   5 7762.90 326.446  78
   0   5  -5 7254.29 309.335  85
   0   5  -5 7015.85 307.865  79
   0   5  -5 7036.20 554.131  40
   0  -5  -5 7138.62 483.539  35
   0  -5  -5 7479.78 523.006  33
   0  -5   5 7421.82 307.641  70
   0  -5   5 7301.25 306.460  76
   0  -5  -5 7548.74 579.448   8
   0   5  -5 7349.45 547.523  54
   0   5  -5 7553.80 313.217  61
   0   5   5 7630.64 314.099 106
   0  -5   5 7302.05 321.444 111
   0  -5   5 8717.27 651.024  42
   0   5  -5 7921.02 571.577  45
   0   5   5 9026.44 615.529  21
   0   5   5 7068.11 509.628  20
   0   5  -5 7616.56 302.535  97
   0   5   6 3679.54 211.435 189
   0   5   6 4319.70 241.219 188
   0   5  -6 4008.97 211.107 185
   0   5   6 3855.69 224.315 173
   0   5  -6 4189.18 207.175  79
   0   5  -6 3611.79 196.521  85
   0  -5   6 3735.66 214.915  86
   0   5  -6 4308.88 439.285  40
   0  -5  -6 3529.92 371.508  27
   0   5   6 3728.08 209.846 163
   0   5   6 4035.55 240.040 159
   0   5   6 3964.99 218.321 155
   0   5   6 3968.85 243.137 149
   0  -5   6 3875.56 210.043 157
   0  -5   6 3586.73 185.486  76
   0  -5   6 3436.33 185.496  70
   0   5  -6 3787.47 197.613 139
   0   5   6 3939.65 209.314 137
   0   5   6 3568.51 216.614 126
   0   5   6 3394.69 201.284 131
   0  -5   6 3385.38 183.390 129
   0  -5   6 3668.18 200.896 134
   0   5   6 3647.96 207.092 136
   0  -5   6 3897.74 203.212 117
   0   5   6 3330.23 209.858 120
   0   5   6 3518.88 202.988 104
   0   5   6 3922.63 207.614 106
   0  -5   6 3447.11 201.718 111
   0   5  -6 3491.24 374.832  25
   0  -5   6 4189.42 424.471  19
   0   5  -6 3481.64 184.362  97
   0   5  -6 3809.80 201.709  61
   0  -5   7 25985.5 1274.23  19
   0   5  -7 26734.2 1276.82  25
   0   5   7 25235.1 878.386 189
   0   5  -7 24694.3 862.648 185
   0   5   7 24952.0 909.878 188
   0   5   7 25218.9 897.408 173
   0   5  -7 25313.5 857.591  85
   0   5  -7 26095.1 861.669  79
   0   5   7 25744.7 922.857 159
   0   5   7 24925.8 873.801 163
   0   5   7 25811.6 877.034 169
   0   5   7 25592.8 883.103 151
   0  -5   7 25770.3 869.309 157
   0   5   7 25991.6 929.598 149
   0   5   7 24737.9 887.240 155
   0   5  -7 25541.3 1264.70  40
   0   5   7 25197.5 879.037 136
   0   5   7 24534.0 873.059 137
   0   5   7 23547.8 849.070 127
   0  -5   7 24896.6 864.986 134
   0   5   7 25385.3 895.097 130
   0  -5   7 24924.7 847.552 128
   0   5   7 25847.5 895.405 126
   0   5   7 25019.5 870.064 131
   0  -5   7 25463.7 866.053 117
   0   5   7 23634.5 862.698 121
   0   5   7 25732.1 899.720 120
   0   5   7 24618.4 878.741 104
   0   5  -7 25962.9 1287.45  45
   0  -5   7 26413.3 906.155  98
   0   5  -7 24341.8 1261.55  54
   0   5  -7 25668.8 860.663  61
   0   5   8 1428.87 136.477 189
   0   5   8 1664.22 168.221 188
   0   5  -8 1662.05 130.604 185
   0   5   8 1732.92 174.103 159
   0   5   8 1584.71 139.805 169
   0   5  -8 1766.42 133.041  79
   0   5  -8 1682.47 130.715  85
   0   5   8 2045.58 168.921 173
   0   5   8 1597.31 152.846 155
   0  -5   8 1548.08 131.940 157
   0   5   8 1842.20 151.001 151
   0  -5   8 2052.91 367.420   1
   0   5   8 1717.21 149.479 136
   0  -5   8 1679.92 131.179 145
   0  -5   8 1765.78 131.914 128
   0   5   8 1679.69 152.838 126
   0  -5   8 1525.21 132.299 134
   0   5   8 1336.43 123.438 127
   0   5   8 1805.50 158.475 130
   0   5   8 1849.63 158.111 120
   0   5   8 1403.67 131.186 121
   0   5   8 1600.69 146.120 104
   0   5   8 1782.45 140.449 106
   0   5  -8 1895.65 317.440  25
   0   5  -8 1524.02 280.832  54
   0   5  -8 2008.64 316.754  45
   0   5  -8 1458.73 124.116  61
   0   5   9 2396.08 175.937 130
   0   5   9 2413.78 177.458 126
   0   5   9 2389.86 155.625 127
   0  -5   9 2206.54 149.589 128
   0   5   9 2223.85 177.427 120
   0   5   9 2230.35 163.726 121
   0   5  -9 2152.06 153.998 107
   0   5   9 2386.28 162.475 106
   0   5   9 2318.56 190.617 188
   0  -5   9 2233.33 152.556 187
   0   5  -9 2641.06 356.554  54
   0   5  -9 2296.22 330.320  45
   0   5   9 2300.88 167.984 151
   0   5   9 2358.92 177.757 155
   0  -5   9 2402.96 154.182 157
   0   5  -9 2389.67 154.752 168
   0   5   9 2532.80 199.706 159
   0  -5   9 2471.48 155.895 145
   0   5  -9 2313.59 149.578  85
   0   5  -9 2707.75 156.601  79
   0   5 -10 5099.64 229.492  85
   0   5 -10 5296.72 232.221  79
   0   5 -10 6340.44 526.747  43
   0   5 -10 5707.52 251.241 107
   0   5  10 5538.26 249.168 106
   0   5 -10 5186.07 480.532  54
   0  -5  10 5663.65 246.529 128
   0   5 -11 260.729 49.8095 107
   0  -5  11 258.357 61.3034   4
   0   5 -11 294.972 54.0077  89
   0   5 -11 208.262 51.5576 179
   0  -5  11 277.999 59.5584 133
   0   5 -11 299.425 57.7210  68
   0  -5  12 470.175 50.6426   4
   0   5 -12 426.325 46.9319 100
   0  -5  12 559.862 50.9344 133
   0  -5  12 614.680 59.1378 186
   0   6   0 36.2011 41.5793  79
   0  -6   0-37.1427 107.212  16
   0  -6   0 38.3851 116.206  34
   0  -6   0 38.3853 121.374  33
   0  -6   0 70.1651 78.4395   8
   0  -6   0-36.6247 105.716  50
   0  -6   0 19.0458 43.7506  65
   0  -6   0-72.2414 51.2182  64
   0  -6   0 42.4632 39.5430  62
   0   6  -1 5331.01 238.841  79
   0  -6   1 4948.42 454.631  27
   0  -6   1 5068.81 449.250  16
   0   6   1 5014.90 372.120  21
   0   6   1 4696.87 443.332  20
   0  -6   1 5316.24 243.784  74
   0  -6  -1 5840.88 483.832  33
   0  -6  -1 5175.55 457.084  34
   0  -6  -1 6664.32 496.798  35
   0  -6  -1 6077.72 502.869  27
   0  -6   1 5473.08 431.919   8
   0   6   1 5572.02 525.393   2
   0  -6  -1 5873.76 465.782  50
   0  -6   1 4836.32 426.122  42
   0  -6  -1 5609.06 233.096  62
   0  -6   1 5484.18 244.163  65
   0  -6  -1 5383.11 235.670  65
   0  -6   1 5483.73 248.413  64
   0  -6  -1 5169.04 236.377  64
   0   6  -2 8120.23 329.728  79
   0  -6   2 8247.21 568.179  16
   0   6   2 8265.98 590.207  20
   0   6   2 8630.20 541.550  21
   0  -6   2 8016.11 334.668  74
   0  -6  -2 7810.55 578.597  33
   0  -6  -2 8491.95 612.375  27
   0  -6  -2 8940.11 608.670  34
   0  -6   2 8408.42 609.706  34
   0  -6  -2 9678.60 616.915  35
   0  -6   2 8462.72 517.753   8
   0   6   2 8246.47 661.879   2
   0  -6   2 7096.82 556.632  42
   0  -6  -2 7965.17 557.381  50
   0  -6  -2 7957.10 311.476  62
   0  -6  -2 7819.16 315.559  65
   0  -6   2 8593.74 339.875  65
   0   6  -2 8865.11 547.052  54
   0  -6   2 8582.33 343.027  64
   0  -6   2 8207.20 598.416  55
   0   6  -3 41381.8 1307.56  85
   0   6   3 40370.8 1298.46  83
   0   6  -3 39957.5 1306.10  79
   0  -6   3 40055.4 1320.39  86
   0   6  -3 42252.4 1649.23  54
   0  -6   3 44264.6 1747.44  55
   0  -6   3 41289.9 1319.69  64
   0   6   3 39720.7 1291.37 106
   0   6  -3 39780.7 1303.87 107
   0  -6   3 41121.7 1319.82 113
   0  -6   3 41014.3 1730.43  42
   0  -6  -3 41340.8 1634.80  50
   0  -6   3 41388.1 1320.06  74
   0  -6  -3 42290.9 1740.18  27
   0  -6  -3 40666.1 1695.83  34
   0  -6  -3 42060.6 1703.70  33
   0  -6  -3 41721.6 1669.29  35
   0  -6   3 43555.5 1736.79  34
   0  -6  -3 41016.0 1757.96   8
   0   6   3 38359.8 1818.49   2
   0   6  -3 41082.0 1294.94  95
   0   6   3 42523.7 1701.97  20
   0   6   3 42490.7 1671.38  21
   0  -6  -4 4945.99 453.831  34
   0  -6  -4 5227.62 486.194  27
   0  -6   4 6135.93 455.502  39
   0  -6  -4 5756.49 463.589  35
   0  -6  -4 6281.00 510.539  33
   0  -6   4 5754.60 267.321  70
   0   6  -4 5612.56 246.715  95
   0  -6   4 6367.05 521.705  55
   0   6  -4 5983.45 490.559  54
   0  -6   4 5950.42 278.578 113
   0   6   4 5909.58 259.212 106
   0  -6   4 6024.98 281.619 111
   0   6  -4 5646.50 263.606 107
   0   6   4 4743.59 445.695  20
   0   6  -4 6192.45 498.463  45
   0  -6   4 5989.67 535.051  42
   0  -6  -4 6219.27 459.017  50
   0   6   4 5454.32 250.207  83
   0  -6   4 5876.04 277.012  78
   0   6  -4 5282.40 257.591  85
   0   6  -5 13432.5 767.422  25
   0  -6   5 15234.7 900.406  19
   0   6   5 15319.3 845.553  20
   0  -6  -5 14148.0 887.040  16
   0   6  -5 15137.0 553.828 185
   0   6   5 14928.1 575.532 188
   0   6   5 14462.5 550.969 189
   0   6   5 13866.6 539.576 173
   0   6  -5 14745.2 541.639  85
   0  -6   5 14389.1 549.799  78
   0   6  -5 15125.2 544.613  79
   0  -6  -5 14552.8 836.017  34
   0  -6  -5 14416.3 841.322  33
   0  -6  -5 14749.1 875.083  27
   0   6   5 15298.3 552.862 169
   0   6   5 15535.5 567.951 163
   0   6   5 14737.2 591.750 149
   0  -6   5 15018.6 551.502 157
   0  -6   5 14192.5 533.109  76
   0  -6   5 14647.4 536.174  70
   0   6   5 13448.9 523.882 137
   0  -6   5 14023.4 532.281 134
   0   6   5 14256.7 536.281 136
   0   6   5 14394.4 565.110 126
   0   6   5 13658.2 544.460 120
   0   6  -5 14415.2 528.908 118
   0  -6   5 14325.2 531.114 117
   0   6   5 15205.4 540.645 106
   0  -6   5 14442.7 552.323 111
   0  -6   5 15293.2 964.690  42
   0   6  -5 15943.0 895.552  45
   0  -6   5 14389.1 531.084  96
   0   6  -5 14230.5 536.378  61
   0   6  -5 13495.8 847.365  54
   0   6  -6 19582.6 692.726 185
   0   6   6 20245.3 727.225 188
   0   6   6 18504.4 689.352 173
   0   6   6 19900.3 739.734 159
   0   6   6 20354.2 707.348 163
   0   6   6 19155.0 692.174 169
   0  -6  -6 16844.5 987.116  27
   0   6   6 19208.0 737.727 149
   0  -6   6 18397.7 684.664 157
   0   6   6 18859.3 682.089 155
   0   6   6 18692.8 682.564 151
   0  -6   6 18433.9 660.671  70
   0  -6   6 18875.4 662.305  76
   0   6   6 18595.0 676.874 137
   0   6   6 18423.0 681.373 136
   0  -6   6 18474.7 674.819 134
   0   6   6 19046.6 706.960 126
   0  -6   6 18993.1 673.357 117
   0   6   6 18575.1 693.308 120
   0   6   6 16987.9 658.881 104
   0   6   6 20117.9 685.373 106
   0   6  -6 18830.7 680.990 107
   0  -6   6 18885.4 686.282 111
   0   6  -6 17999.5 967.859  25
   0  -6   6 19875.2 1082.22  19
   0  -6  -6 19322.0 1068.43  16
   0  -6   6 19774.3 701.672  86
   0   6  -6 18322.9 673.778  85
   0   6  -6 19356.6 679.915  79
   0   6  -6 19611.0 1061.50  45
   0   6  -6 19515.3 680.684  61
   0   6  -6 19363.8 1057.16  54
   0   6  -7 797.806 99.4849  79
   0   6  -7 843.679 97.8648  85
   0   6   7 951.783 129.984 188
   0   6  -7 830.300 106.362 185
   0   6   7 1001.33 123.006 130
   0  -6   7 654.433 79.7756 128
   0  -6   7 779.239 100.708 134
   0   6   7 774.184 106.805 136
   0   6   7 942.219 121.030 135
   0   6   7 669.886 106.834 126
   0   6   7 918.398 114.056 120
   0  -6   7 899.147 100.158 117
   0   6  -7 749.788 96.2529 107
   0   6   7 786.545 102.822 106
   0   6  -7 677.473 222.120  54
   0   6   7 620.702 99.5709 163
   0   6  -7 908.721 112.576 168
   0   6   7 739.836 100.574 155
   0   6   7 788.387 130.101 159
   0  -6   7 700.634 99.8965 157
   0   6   7 986.122 109.338 151
   0   6   7 1033.68 134.644 149
   0  -6   7 913.197 115.631  98
   0   6  -7 508.267 165.730  25
   0  -6   8 211.561 74.1898 134
   0   6   8 393.736 96.1441 130
   0  -6   8 225.943 56.5865 128
   0   6   8 237.922 78.3399 126
   0   6   8 408.683 85.4538 120
   0  -6   8 290.748 70.8458 117
   0   6  -8 363.315 82.5095 107
   0  -6   8 354.264 82.4375  98
   0   6   8 221.553 99.1911 159
   0  -6   8 179.182 68.4435 157
   0   6   8 238.749 68.0793 151
   0   6  -8 231.590 67.3636  85
   0   6  -8 358.458 70.6827  79
   0  -6   8 379.751 74.8203 145
   0   6   8 249.998 78.8513 169
   0   6  -8 408.106 81.5662 168
   0   6  -8 344.495 73.4821 185
   0   6   8 369.918 98.4994 188
   0   6  -9 2033.86 138.483 168
   0   6   9 1978.80 174.511 159
   0   6  -9 1886.26 140.366  89
   0   6  -9 2039.28 135.211  79
   0   6  -9 1895.23 130.035  85
   0  -6   9 1659.31 126.082 145
   0  -6   9 1777.61 120.235 128
   0   6   9 1794.85 142.814 126
   0   6   9 1899.22 153.839 130
   0  -6   9 1885.01 136.605 117
   0   6   9 2012.74 154.745 120
   0   6  -9 2151.10 142.965 107
   0   6   9 1850.46 139.831 106
   0  -6   9 1889.83 147.803  98
   0  -6   9 1993.64 135.074 157
   0   6  -9 1706.15 121.734 185
   0   6  -9 2284.78 313.998  43
   0   6 -10 660.889 68.0904 168
   0   6 -10 768.352 81.3997  89
   0   6 -10 733.826 69.6076  79
   0   6 -10 654.864 67.9328  85
   0   6 -10 609.340 74.7624 107
   0  -6  10 710.354 81.8946 133
   0   6 -10 607.462 83.6475 179
   0   6 -11 2009.08 103.509 107
   0  -6  11 2278.21 121.119   4
   0   6 -11 2364.91 116.946  68
   0   6 -11 2258.43 112.094  89
   0   6 -11 2229.47 115.529 100
   0  -7   0-47.3236 136.601  34
   0  -7   0-22.9733 50.4109  74
   0  -7   0-24.0009 47.3323  64
   0  -7   0 95.3207 123.049  55
   0  -7   0 69.1101 54.7490  65
   0  -7   0 45.7063 118.004  16
   0   7   0 47.1861 121.825  20
   0  -7   0-82.5980 52.6525 113
   0  -7   0-37.9873 91.7428  42
   0   7   0-57.9230 139.886   2
   0   7   0-39.6473 55.1276  95
   0   7  -1 6263.54 281.719  79
   0   7   1 6335.45 288.500  83
   0   7  -1 6129.30 266.009  89
   0   7   1 6343.80 292.171 162
   0  -7   1 5991.17 283.898  74
   0  -7  -1 6550.45 282.534  74
   0  -7  -1 6160.45 549.600  27
   0  -7  -1 6838.89 578.040  34
   0   7   1 6315.01 298.591 147
   0   7  -1 6267.70 296.153 147
   0  -7   1 6736.14 294.119  65
   0  -7  -1 6179.03 281.031  64
   0  -7  -1 6547.44 281.644  65
   0  -7  -1 6577.71 277.036  62
   0  -7   1 6843.63 296.111  64
   0  -7  -1 5933.74 549.847  16
   0   7   1 5083.02 512.069  20
   0  -7   1 6496.28 543.857  16
   0   7  -1 6538.74 281.844 107
   0  -7   1 6484.60 286.919 113
   0  -7   1 6222.73 517.479  42
   0  -7  -1 6630.95 544.781  50
   0  -7   1 7639.22 551.219   8
   0   7   1 6910.23 641.272   2
   0   7  -1 6671.02 289.777  95
   0   7   2 21412.4 775.119   6
   0   7   2 21701.0 1253.57   2
   0   7  -2 20969.2 741.882 185
   0   7  -2 21909.3 766.397 179
   0  -7   2 20397.1 737.447  86
   0  -7   2 21077.1 742.086  78
   0   7   2 20933.2 725.571  83
   0   7  -2 19781.5 718.657  85
   0   7  -2 21221.7 727.949  79
   0   7  -2 20235.8 709.594  89
   0  -7  -2 20213.0 1119.27  33
   0  -7   2 18086.1 1070.43  34
   0  -7  -2 21965.3 1149.59  34
   0  -7  -2 21625.7 1150.01  27
   0   7   2 20443.9 733.574 162
   0   7   2 20889.5 751.614 161
   0   7  -2 21014.4 748.168 168
   0   7   2 20093.6 759.353 149
   0  -7   2 21356.4 736.524  74
   0   7   2 20270.7 734.023 147
   0   7  -2 22015.2 742.577 147
   0  -7   2 21726.4 741.284  64
   0  -7  -2 20927.8 717.414  64
   0  -7  -2 21106.6 710.972  65
   0  -7   2 22342.7 1173.72  55
   0   7   2 21232.0 747.969 116
   0   7  -2 20509.0 718.616 107
   0  -7   2 20377.7 730.649 113
   0  -7   2 19933.3 1086.85  42
   0  -7  -2 21656.1 1085.05  50
   0   7   2 19184.8 1085.23  20
   0  -7  -2 21993.3 1158.24  16
   0  -7   2 19571.1 1053.78  16
   0   7  -2 20503.4 719.784  95
   0   7   3 2791.11 363.330  20
   0  -7  -3 3067.73 405.492  16
   0   7   3 3526.17 493.868   2
   0   7   3 2944.20 206.620   6
   0   7   3 2859.78 184.391 188
   0   7   3 2720.46 187.060 178
   0   7  -3 3329.27 211.818 179
   0   7   3 2832.91 197.787 161
   0   7   3 2864.16 169.784 169
   0  -7  -3 3478.94 412.532  27
   0  -7  -3 2798.45 364.953  33
   0  -7  -3 3911.92 430.443  34
   0  -7  -3 2564.46 340.904  35
   0   7  -3 3032.59 172.516  95
   0   7  -3 2891.53 164.059 100
   0   7   3 3450.06 216.435 149
   0   7  -3 3276.17 187.613 147
   0   7   3 2499.45 174.581 147
   0   7  -3 2905.40 159.366  68
   0  -7   3 3036.96 186.095  74
   0  -7   3 2912.60 167.420 134
   0   7   3 2872.98 189.299 116
   0  -7   3 2632.19 158.582 117
   0   7   3 2905.68 163.436 106
   0  -7   3 2771.11 181.580 113
   0   7  -3 2896.20 175.193 107
   0   7  -3 3205.59 185.044  79
   0   7  -3 3201.18 177.883  89
   0  -7   3 2865.71 185.715  86
   0   7  -3 3316.07 185.172  85
   0   7   3 2863.62 172.467  83
   0  -7  -3 2826.13 342.304  50
   0  -7   3 3065.50 391.897  42
   0  -7   3 3486.38 417.549  55
   0  -7  -3 3221.81 170.609  64
   0  -7  -4 10494.1 770.007  16
   0   7   4 10331.4 719.521  20
   0   7  -4 10579.2 439.365 185
   0   7   4 10241.8 442.025 188
   0  -7   4 10157.8 435.899  78
   0  -7   4 10766.0 443.782  86
   0   7   4 10002.5 407.765  83
   0   7  -4 10713.3 422.153  89
   0  -7  -4 10928.0 773.188  27
   0  -7  -4 10422.9 693.695  35
   0  -7  -4 11496.2 764.110  33
   0  -7  -4 10013.4 718.627  34
   0   7   4 10467.5 421.766 169
   0   7  -4 11094.3 451.214 168
   0   7   4 10263.9 463.719 149
   0  -7   4 10678.1 430.860  70
   0  -7   4 10813.9 431.145  76
   0   7  -4 11138.9 433.283 147
   0  -7   4 10942.6 418.263 134
   0   7   4 10822.1 443.531 116
   0  -7   4 10407.0 408.381 117
   0   7   4 10691.4 415.315 106
   0   7  -4 10804.6 429.593 107
   0  -7   4 10885.9 444.584 111
   0  -7   4 9969.34 753.439  42
   0   7  -4 10156.9 404.661  95
   0  -7   4 11018.8 763.748  55
   0   7  -4 10256.8 698.724  54
   0   7  -5 5289.73 271.087 185
   0   7   5 5054.49 275.830 188
   0   7  -5 5018.98 283.271 179
   0   7  -5 5234.73 256.255  89
   0  -7   5 4989.95 266.692  78
   0   7  -5 5491.22 265.069  85
   0   7  -5 4980.29 257.906  79
   0  -7  -5 3780.67 422.908  34
   0  -7  -5 4590.33 489.749  27
   0  -7  -5 4425.05 454.376  33
   0   7   5 5469.42 280.483 163
   0   7   5 5393.37 265.030 169
   0   7  -5 5876.61 284.820 168
   0   7   5 4932.06 290.948 149
   0   7   5 4877.47 245.326 136
   0   7  -5 5708.50 258.978 147
   0  -7   5 4754.84 248.800  70
   0  -7   5 5128.57 250.458  76
   0  -7   5 4924.61 246.850 134
   0   7   5 5307.50 281.278 126
   0   7   5 4527.05 246.111 120
   0  -7   5 5310.50 248.141 117
   0   7   5 5238.65 253.398 106
   0   7  -5 4828.04 254.955 107
   0  -7   5 5442.35 270.274 111
   0  -7   5 5508.42 517.462  19
   0  -7  -5 4794.37 513.012  16
   0  -7   5 5145.88 248.371  96
   0   7  -5 4991.23 233.152  95
   0   7  -5 4495.41 464.519  54
   0   7  -6 2537.52 179.397 168
   0   7   6 2755.70 178.678 169
   0   7   6 2202.28 176.431 163
   0   7   6 2931.92 212.959 159
   0   7  -6 2378.71 167.447  85
   0   7  -6 2622.69 171.075  89
   0   7  -6 2710.20 171.198  79
   0   7   6 2288.48 187.782 188
   0   7  -6 2462.06 171.824 185
   0   7   6 2773.06 205.536 149
   0  -7   6 2414.78 170.623 157
   0   7  -6 2188.76 150.802 147
   0   7   6 2314.73 160.512 136
   0  -7   6 2362.09 151.329  76
   0  -7   6 2278.70 150.981  70
   0  -7   6 2661.01 164.228 134
   0   7   6 2046.83 170.458 126
   0  -7   6 2520.27 159.505 117
   0   7   6 2112.03 160.279 120
   0  -7   6 2394.96 171.628 111
   0   7   6 2357.88 166.675 106
   0   7  -6 2160.16 332.715  54
   0   7  -6 2159.16 305.024  43
   0   7  -6 2518.69 192.113 179
   0  -7   6 2618.01 182.703  98
   0   7  -7 8952.87 404.824 179
   0   7  -7 9098.53 372.849  79
   0   7  -7 9068.12 371.592  85
   0   7  -7 9002.08 375.121  89
   0  -7   7 9012.30 376.533 157
   0   7   7 9164.86 418.275 149
   0   7  -7 8271.04 379.172 168
   0   7   7 8493.87 378.702 169
   0   7   7 8700.00 388.129 163
   0   7   7 8601.09 414.362 159
   0   7   7 9070.65 405.713 188
   0   7  -7 8665.43 374.868 185
   0  -7   7 8557.86 363.623 134
   0   7   7 9160.54 403.442 130
   0   7   7 8560.08 388.457 126
   0   7   7 8795.48 407.048 135
   0  -7   7 8413.81 361.286 117
   0   7   7 9141.18 381.196 120
   0   7  -7 8762.21 372.373 107
   0   7   7 8960.27 374.210 106
   0   7  -7 8938.87 618.574  43
   0  -7   7 9173.53 393.039  98
   0   7  -7 9359.14 681.332  54
   0   7  -8 972.708 105.188 168
   0   7  -8 891.683 95.2180  79
   0   7  -8 916.469 97.0075  85
   0   7   8 1091.27 135.480 159
   0  -7   8 681.999 92.0306 157
   0   7  -8 905.822 111.073 179
   0  -7   8 993.174 102.598 145
   0   7   8 799.384 109.802 130
   0   7   8 1169.59 124.742 135
   0   7   8 899.922 101.564 120
   0  -7   8 764.630 89.4693 117
   0   7   8 819.101 101.031 126
   0   7   8 886.433 99.4219 106
   0   7  -8 881.911 101.041 107
   0  -7   8 1008.09 106.587  98
   0   7  -8 781.174 213.830  54
   0   7   8 747.104 114.560 188
   0   7  -8 670.841 90.0400 185
   0   7  -9 8312.97 353.277 179
   0   7  -9 8749.56 333.205  79
   0   7  -9 8831.75 343.771  89
   0   7  -9 8836.41 341.026 107
   0   7  -9 9110.31 342.579 100
   0  -7   9 8722.47 353.629  98
   0   7  -9 8155.23 333.801 168
   0  -7   9 8826.28 340.540 133
   0   7   9 8344.78 353.974 130
   0   7   9 8336.73 363.824 135
   0   7  -9 8905.47 339.368  68
   0  -7   9 8607.67 333.711 145
   0  -7  10 2840.59 142.925 133
   0  -7  10 3042.31 152.366   4
   0   7 -10 2715.20 144.830 179
   0   7 -10 3087.26 143.910 107
   0   7 -10 3216.86 147.650  89
   0   7 -10 2944.84 142.542  68
   0   7 -11 722.142 51.6568 166
   0  -7  11 865.490 50.8065 133
   0  -8   0 11009.4 801.278  34
   0   8   0 10658.1 441.406 162
   0   8   0 10279.3 449.835 161
   0   8   0 11021.2 464.633 149
   0  -8   0 11722.4 444.418  74
   0   8   0 11410.6 461.793 147
   0  -8   0 10897.9 445.535  64
   0  -8   0 11976.7 833.922  55
   0  -8   0 11587.4 443.972  65
   0   8   0 11227.9 465.137 116
   0  -8   0 11465.0 439.045 113
   0   8   0 10658.1 860.049   2
   0   8   0 11264.0 449.220  95
   0  -8   0 11179.2 791.421  16
   0   8   0 12552.8 842.637  20
   0   8  -1 960.133 105.848  95
   0   8  -1 1163.61 129.637 179
   0  -8   1 1054.34 114.164  86
   0  -8   1 1192.79 120.044  78
   0   8   1 1066.92 113.035  83
   0  -8  -1 1229.14 285.934  34
   0   8   1 1138.82 119.839 161
   0   8  -1 720.274 95.5833 162
   0   8  -1 1140.83 124.713 168
   0   8   1 1103.27 123.272 160
   0   8  -1 1063.15 114.003 161
   0   8   1 1032.42 122.158 149
   0  -8  -1 965.379 98.8202  74
   0  -8   1 900.149 106.008  74
   0   8  -1 948.347 112.450 147
   0   8   1 876.385 108.839 147
   0  -8   1 871.224 105.650  64
   0  -8  -1 984.755 98.1374  65
   0  -8  -1 1056.05 106.633  64
   0  -8  -1 856.650 250.905  55
   0   8   1 1102.76 128.011 116
   0  -8   1 978.342 102.718 113
   0   8   1 999.043 293.022   2
   0   8   1 1061.93 130.344   6
   0   8  -1 1367.80 298.699   2
   0  -8   1 1199.71 231.290  42
   0  -8  -1 643.966 231.607  16
   0   8  -1 597.092 194.111  20
   0  -8  -1 873.453 235.545  27
   0  -8   1 640.926 213.095  16
   0   8   1 1149.84 249.613  20
   0   8   2 25.1297 67.8546   6
   0   8   2 136.124 152.178   2
   0   8  -2-19.9115 66.7820 185
   0   8  -2 23.0919 73.0188 179
   0   8   2 142.343 64.7749 178
   0   8   2-26.4722 59.1916  83
   0   8  -2 56.3918 45.0439  89
   0  -8   2 19.5844 52.8828  86
   0  -8  -2-105.524 159.730  34
   0   8   2 66.6786 58.9741 160
   0   8   2 10.6026 64.9241 161
   0   8  -2-30.7785 50.6515 162
   0   8  -2 21.0050 64.3116 168
   0   8  -2-9.25315 56.0289 166
   0   8  -2 47.1011 55.7291 161
   0   8   2 81.0541 70.9037 149
   0  -8   2 19.7520 63.1060  78
   0  -8   2 27.6324 51.8310  74
   0  -8  -2 14.9676 48.3072  74
   0   8   2 48.9529 58.6052 147
   0   8  -2-9.73656 62.8465 147
   0  -8  -2 36.4658 46.6040  65
   0  -8  -2 32.1281 46.9489  64
   0  -8   2 107.104 154.578  55
   0  -8  -2 52.7678 166.852  55
   0   8   2 42.1366 60.8165 116
   0   8  -2 8.08918 55.7492 107
   0  -8   2-18.0789 50.1934 113
   0  -8   2 238.778 137.847  42
   0  -8  -2-54.8391 141.582  27
   0   8   2-51.0745 104.247  20
   0   8  -2 41.8486 56.1441  95
   0  -8  -3 707.770 206.206  27
   0   8   3 447.723 102.419   6
   0   8   3 892.518 107.643 188
   0   8  -3 910.222 111.659 185
   0   8  -3 629.359 109.396 179
   0   8   3 867.139 110.351 178
   0   8  -3 722.076 87.5260  89
   0   8  -3 742.251 96.5366  79
   0   8   3 906.056 103.696  83
   0  -8   3 973.035 111.544  86
   0  -8  -3 872.312 235.329  34
   0  -8   3 833.616 201.576  39
   0   8  -3 827.290 108.122 168
   0   8   3 923.062 94.2828 169
   0   8   3 852.699 113.945 161
   0   8   3 905.219 121.816 149
   0  -8   3 699.664 96.7475  78
   0  -8   3 680.030 93.7635  70
   0   8   3 650.421 92.7715 147
   0   8  -3 900.365 108.456 147
   0  -8   3 921.169 91.1272 134
   0   8   3 804.402 108.683 116
   0   8  -3 852.705 101.079 107
   0  -8   3 556.601 191.838  42
   0   8  -3 680.852 77.2455 100
   0   8  -3 852.252 96.2204  95
   0  -8  -3 767.018 210.018  55
   0  -8  -3 745.632 83.3043  64
   0  -8   3 788.290 236.140  55
   0   8  -4 1124.73 140.539 179
   0   8  -4 1001.71 103.380  89
   0   8  -4 1324.09 123.232  85
   0   8  -4 1254.66 120.067  79
   0  -8   4 1012.16 117.425  86
   0  -8  -4 1110.08 235.583  34
   0   8  -4 968.985 110.258 147
   0  -8   4 1215.18 117.961  76
   0  -8   4 1146.82 113.745  70
   0  -8   4 1210.89 122.617 157
   0   8   4 1082.91 133.876 149
   0  -8   4 1156.96 105.793 134
   0  -8   4 1113.03 97.3562 117
   0   8   4 1177.68 125.519 116
   0   8  -4 1304.03 120.481 107
   0  -8   4 1188.44 126.261 111
   0   8   4 1206.39 107.019 106
   0   8  -4 1256.62 108.303  95
   0   8  -4 1173.91 102.332 100
   0   8   4 1082.83 110.947 169
   0   8   4 1040.72 128.219 163
   0   8   4 1326.91 126.720 188
   0  -8  -4 961.278 226.273  55
   0   8  -5 6494.17 297.497  89
   0  -8   5 6731.88 318.849  86
   0  -8   5 6839.86 317.169  78
   0   8   5 7022.80 340.049 149
   0   8  -5 6380.15 278.390  68
   0  -8   5 7026.87 305.539  70
   0  -8   5 7040.57 301.570  76
   0   8   5 6713.86 304.542 169
   0   8  -5 6580.46 324.258 168
   0   8  -5 6704.62 302.210 147
   0   8   5 6382.48 320.518 126
   0  -8   5 6681.75 292.344 134
   0  -8   5 6254.79 283.444 117
   0  -8   5 6118.83 309.045 111
   0   8  -5 6719.96 304.344 107
   0   8   5 7256.50 298.647 106
   0   8  -5 7077.63 292.842 100
   0   8  -5 6670.80 279.229  95
   0  -8   5 7170.62 316.310  98
   0  -8   5 6640.89 292.432  96
   0   8   5 6662.55 321.218 188
   0   8  -5 6518.75 317.695 185
   0  -8  -5 5679.17 510.596  55
   0   8  -6 777.947 105.270 168
   0   8   6 595.665 99.0728 163
   0   8   6 704.204 94.7641 169
   0   8  -6 645.585 91.4983  85
   0   8  -6 778.277 95.8882  79
   0   8  -6 637.506 77.1668  83
   0   8  -6 629.979 86.1167  89
   0   8  -6 776.317 87.2794 147
   0  -8   6 778.386 88.1796 134
   0  -8   6 752.072 83.9875 117
   0   8   6 708.942 99.1910 126
   0   8  -6 710.751 99.9936 107
   0  -8   6 732.871 91.0991 111
   0   8  -6 738.057 99.0714 185
   0   8   6 939.262 111.744 188
   0   8  -6 690.090 78.4298  68
   0   8   6 576.712 103.844 149
   0   8   6 761.749 114.165 159
   0  -8   6 740.481 95.7282 157
   0   8  -6 578.863 105.102 179
   0  -8   6 689.542 91.9283  98
   0   8  -6 671.563 82.6695 100
   0   8  -7 2287.35 131.961  68
   0  -8   7 2105.94 143.714 157
   0  -8   7 1773.85 126.814 134
   0   8   7 1809.61 139.565 126
   0   8   7 1990.15 156.084 130
   0   8   7 2241.34 164.477 135
   0  -8   7 2216.70 135.014 117
   0   8   7 2150.24 156.979 188
   0  -8   7 2017.71 145.093  98
   0   8  -7 2159.37 133.884 100
   0   8  -7 2139.98 142.633  79
   0   8  -7 1953.69 136.182  89
   0   8  -7 2311.39 168.114 179
   0   8   7 1985.07 150.396 163
   0   8  -7 1955.56 147.722 168
   0   8   7 2126.78 167.888 159
   0  -8   8 4289.97 198.549 157
   0  -8   8 4104.71 199.304 145
   0   8  -8 4009.29 204.461 168
   0   8   8 4352.88 227.307 159
   0   8  -8 4231.86 199.111  89
   0  -8   8 4136.97 204.329  98
   0   8  -8 4046.94 190.550 100
   0  -8   8 4337.81 193.447 117
   0   8  -8 4238.08 189.328  68
   0   8   8 4286.46 219.233 130
   0   8   8 4290.11 220.939 135
   0   8  -8 4351.40 201.914 107
   0   8  -8 4532.71 222.936 179
   0   8  -9 1348.72 89.9276 107
   0   8   9 1138.17 91.2310 130
   0  -8   9 1231.92 82.8551 133
   0   8  -9 1235.58 82.4548 100
   0   8  -9 1186.78 93.6407 179
   0  -8  10 1.97716 17.6826 133
   0   8 -10-5.59282 25.9052 166
   0   9   0-9.80332 60.0273 147
   0  -9   0 15.8022 50.9966  74
   0  -9   0 53.3106 145.983  55
   0   9   0-30.6236 70.3463 116
   0  -9   0-8.82898 56.9855  86
   0  -9   0 9.26442 65.5032  78
   0   9   0 23.7411 73.4884   6
   0  -9   0 106.749 128.900  34
   0   9   0 10.0753 67.5811 160
   0   9   0-9.14027 55.3419 161
   0   9   1 1606.15 137.405 149
   0  -9  -1 1547.46 118.779  74
   0  -9   1 1455.78 124.758  74
   0  -9  -1 1956.80 327.192  34
   0  -9   1 1653.93 293.093  39
   0   9   1 1365.94 130.555 147
   0  -9  -1 1588.62 127.924  64
   0  -9  -1 1473.69 284.006  55
   0   9  -1 1643.69 144.765 116
   0  -9   1 1654.65 125.563 113
   0   9   1 1535.99 154.669   6
   0   9   1 1652.93 134.304  83
   0  -9  -1 1521.73 131.437  78
   0  -9   1 1638.53 139.029  78
   0  -9   1 1494.55 132.735  86
   0  -9  -1 1662.71 130.812  86
   0   9  -1 1890.48 140.372  83
   0   9   1 1798.62 150.810 178
   0   9  -1 1651.31 130.169 161
   0   9   1 1376.51 128.957 161
   0   9   1 1562.13 136.535 160
   0   9   2 5138.63 265.292 149
   0  -9   2 5111.77 262.310  70
   0  -9   2 4207.13 453.640  39
   0   9   2 4971.11 258.031 147
   0   9  -2 5140.74 265.019 147
   0  -9  -2 5335.66 526.039  55
   0  -9   2 5606.00 544.175  55
   0  -9  -2 5153.96 240.705  64
   0   9  -2 5029.96 264.008 116
   0   9   2 4942.52 268.289 116
   0  -9   2 5514.07 274.213 111
   0   9   2 4595.94 257.881 178
   0   9   2 5438.83 254.519  83
   0  -9   2 5123.50 261.453  86
   0  -9  -2 5238.88 248.768  86
   0  -9   2 5218.30 264.405  78
   0   9  -2 5226.42 256.453  83
   0   9   2 5425.22 289.947   6
   0   9   2 4869.64 259.217 161
   0   9  -2 5225.19 249.533 161
   0   9  -3 17.7992 61.3517 147
   0  -9   3 17.3030 51.8090  76
   0  -9   3 44.1040 54.0352  70
   0  -9   3 36.8134 57.6149  78
   0   9   3 69.4098 76.8903   6
   0  -9   3 29.6540 41.2601 134
   0   9   3 115.151 72.2469 116
   0   9  -3 53.7840 59.0248 116
   0   9   3 19.0488 65.0780 163
   0   9  -3 165.851 66.0614 168
   0   9  -3 106.999 62.8777 166
   0  -9   3 36.6291 59.1264  86
   0   9   3 68.8307 51.7965  83
   0   9  -3 95.1193 60.5563  83
   0  -9  -3 69.3434 45.2310  86
   0   9  -3 53.1200 74.5048 179
   0   9   3 99.0004 63.9189 149
   0  -9   3-25.3650 60.2981 157
   0  -9  -3 284.705 143.660  55
   0   9   4 55.5086 67.5583 163
   0   9  -4 57.8293 57.9241 166
   0   9  -4-12.6213 43.4917  89
   0  -9   4 44.1057 58.6200  86
   0   9  -4 71.5573 51.4325  83
   0   9   4 7.85049 47.5350 188
   0  -9   4 16.2787 58.0282 157
   0   9   4-47.7618 64.6655 149
   0   9  -4 40.5525 52.8713 147
   0  -9   4-47.8501 55.9168  70
   0  -9   4 61.8957 45.2226  76
   0  -9   4 29.4221 41.2599 134
   0   9   4-9.38944 58.1302 126
   0  -9   4 42.3554 37.7475 117
   0   9  -4 8.11167 52.3579 116
   0  -9   4-17.7745 60.7077 111
   0   9  -4 14.5392 53.9098 107
   0   9  -4-30.4552 64.8663 179
   0  -9   4 29.3734 41.3223  98
   0  -9   4 36.6575 46.8470  96
   0  -9  -4 42.0516 115.153  55
   0   9   5 802.292 108.033 159
   0  -9   5 762.948 92.9591 157
   0   9   5 897.510 105.928 149
   0  -9   5 682.411 77.1182  70
   0   9   5 771.137 92.5357 188
   0   9   5 857.112 99.3271 126
   0   9  -5 876.062 91.7981 116
   0  -9   5 808.947 74.6728 117
   0   9  -5 854.643 90.8282 107
   0  -9   5 829.980 94.0974 111
   0   9  -5 674.177 80.8682  89
   0   9  -5 762.208 79.2365  83
   0  -9   5 827.502 77.6209 134
   0   9  -5 828.916 91.0957 147
   0  -9   5 927.466 89.7948  98
   0   9  -5 1009.64 101.855 166
   0   9  -5 873.860 105.044 168
   0   9   6 1421.60 113.340 188
   0   9  -6 1557.19 104.531 147
   0   9  -6 1472.13 111.477 107
   0   9  -6 1793.25 137.280 179
   0   9  -6 1641.43 107.989  89
   0   9  -6 1568.07 97.3365  83
   0   9  -6 1460.32 102.473 116
   0  -9   6 1547.89 100.364 117
   0  -9   6 1464.89 108.779  98
   0   9   6 1705.49 131.328 135
   0  -9   6 1558.34 100.980 134
   0   9  -6 1838.91 133.042 168
   0   9   6 1677.95 130.303 163
   0   9   6 1643.68 134.151 159
   0   9  -6 1802.17 127.907 166
   0   9   7 6.35329 46.0296 135
   0   9   7 19.5696 55.8559 130
   0   9  -7 49.5845 42.4576 107
   0   9  -7 6.58287 53.7438 179
   0   9  -7 4.51493 36.8607  89
   0  -9   7-15.2757 44.3372 157
   0  -9   7-10.1986 35.4481  98
   0   9   7-26.3078 53.0200 159
   0   9  -7 5.90003 46.6394 168
   0   9  -7-17.6788 46.8929 166
   0  -9   8 4995.21 199.798 145
   0   9  -8 5387.19 210.843 166
   0   9  -8 5123.30 213.090 179
   0  -9   8 5206.24 197.899 157
   0   9   8 5217.55 211.854 130
   0   9   8 4946.91 207.194 135
   0  -9   8 4893.11 189.479 133
   0  10   0 357.919 74.8069 147
   0 -10   0 540.257 77.8069  78
   0 -10   0 518.190 78.5891  70
   0  10   0 449.314 89.0723   6
   0  10   0 514.021 88.5497 116
   0 -10   0 419.971 76.2697 111
   0  10   0 392.277 80.5819 178
   0 -10   0 376.011 68.4420  86
   0 -10   0 469.451 70.4685 157
   0  10   0 494.145 73.7745 163
   0  10   0 338.933 61.1946 161
   0 -10   1 2370.39 158.807  76
   0  10   1 2689.53 181.493   6
   0  10  -1 2383.80 168.682   6
   0 -10  -1 2268.40 319.496  55
   0  10  -1 2707.21 171.302 116
   0 -10   1 2572.28 164.822 111
   0  10  -1 2620.57 170.694 178
   0  10  -1 2715.38 159.328  83
   0  10   1 2711.39 158.307  83
   0 -10   1 2702.98 158.526  86
   0 -10  -1 2728.22 150.462  86
   0 -10   1 2813.69 163.896  78
   0 -10  -1 2601.36 155.597  78
   0 -10   1 2298.30 146.208 157
   0 -10  -1 2718.77 142.042 157
   0  10   1 2742.68 160.747 163
   0  10  -1 2555.54 165.511 160
   0  10  -1 2569.11 146.369 163
   0 -10  -2 1609.36 260.418  55
   0  10   2 1742.66 136.077 116
   0  10  -2 2062.93 141.980 116
   0 -10   2 1706.60 133.734 111
   0  10   2 2153.16 154.789   6
   0  10  -2 1932.04 149.852   6
   0 -10  -2 2024.16 126.845  78
   0 -10   2 1647.13 125.880  86
   0 -10  -2 1831.03 115.521  86
   0 -10   2 1993.41 133.562  78
   0  10  -2 1987.84 130.739  83
   0  10  -2 1853.75 137.456 147
   0 -10   2 1712.74 126.133  70
   0 -10   2 1888.33 130.773  76
   0  10   2 2132.81 140.593 163
   0  10  -2 1939.16 143.314 160
   0 -10   2 1788.28 126.900 157
   0 -10   3 84.8474 44.6545  96
   0  10  -3 147.714 66.6065 160
   0  10   3 149.654 63.4399 163
   0 -10   3 109.102 47.4530  86
   0  10  -3 36.1493 47.0388  83
   0  10  -3 27.4378 51.6783 147
   0 -10   3 99.2456 46.4412  70
   0 -10   3 90.4848 48.4356  78
   0 -10   3 51.2256 41.7980  76
   0 -10  -3 91.7897 40.7011  78
   0 -10   3 94.7440 54.1291 157
   0  10  -3 95.1198 51.5624 116
   0  10   3-14.0948 53.0917 126
   0  10  -4 2477.87 137.101 116
   0 -10   4 2007.38 131.280 111
   0  10   4 2188.80 141.253 163
   0  10   4 1900.83 131.475 159
   0  10  -4 2245.30 125.613  83
   0  10  -4 2104.64 130.790 147
   0 -10   4 2243.15 128.117  70
   0 -10  -4 2033.74 119.381  70
   0 -10   4 2419.60 136.201 157
   0  10   4 2209.64 144.867   5
   0 -10   5 2597.15 135.357 157
   0  10  -5 2472.89 118.973  83
   0  10  -5 2223.25 124.836 147
   0 -10   5 2433.04 131.223 145
   0  10   5 2266.25 131.017 159
   0  10   5 2358.08 141.455 163
   0  10  -5 2318.80 124.039 116
   0  10   5 2801.05 152.327 130
   0  10  -6-19.2240 41.8507 160
   0  10   6 14.9934 30.9862 159
   0 -10   6-46.8905 38.4181 145
   0  10  -7 711.450 54.2995 160
   0 -10   7 597.586 48.6520 145
   0  10   7 681.471 53.8531 130
   0 -10   7 683.070 47.8430 157
   0  11   0 3.38713 28.5044 163
   0 -11   0-6.98074 27.5913  86
   0 -11   0 21.6319 25.1705 157
   0 -11   0 4.36327 28.7200  78
   0 -11   0-19.6123 33.7891  70
   0  11   0-29.4157 46.1949   6
   0 -11   0-19.3562 39.2593 111
   0 -11   1 636.504 64.5604  96
   0  11  -1 607.628 68.4721 116
   0 -11  -1 629.044 62.5328 111
   0 -11   1 661.781 66.1198 111
   0  11   1 522.054 57.9881 163
   0 -11  -1 633.453 56.0613  78
   0  11  -1 674.188 72.6468   6
   0  11   1 653.820 74.0794   6
   0 -11   1 546.207 52.5653 157
   0 -11  -1 670.976 64.5082  70
   0 -11  -1 548.236 61.6116  76
   0 -11   1 672.396 65.3426  76
   0  11  -2 1110.55 79.3905 116
   0 -11  -2 977.557 68.4771 111
   0 -11   2 871.118 72.7692 111
   0 -11   2 917.588 67.3499 157
   0 -11   2 996.497 74.3096  70
   0 -11  -2 940.414 73.3189  76
   0 -11   2 1087.11 73.8862  76
   0  11   2 927.334 73.3164 163
   0  11  -2 1043.98 84.1550   6
   0  11  -2 1039.64 73.0558  83
   0  11   3 354.071 48.1736 163
   0  11  -3 295.168 48.0988 160
   0 -11   3 361.177 44.9260 157
   0  11  -3 320.147 52.1351   6
   0  11   3 352.505 53.4491   5
   0 -11   3 274.571 36.1941 145
   0  11  -3 290.741 44.8583 116
   0  11  -4 1264.38 76.1295 160
   0 -11   4 1259.60 71.3722 157
   0 -11   4 1111.80 62.5879 145
   0  11   4 1271.55 77.3801 130
   0  11  -4 1350.57 80.1812   6
   0  11   5 1089.16 58.7650 130
  -1   0  13 14.6759 44.2047 175
  -1   0  13-46.2164 44.4455 146
  -1   0  13 4.83839 40.7176 150
  -1   0  13 5.12969 33.4387  91
  -1   0  12 3073.78 180.542  91
  -1   0  12 2445.37 171.200 187
  -1   0  12 3030.76 177.746 186
  -1   0  12 3125.91 170.558 140
  -1   0  12 3064.26 174.516 146
  -1   0  12 2880.37 176.612 175
  -1   0  12 2936.83 172.686 150
  -1   0  12 2759.16 155.730 121
  -1   0  11-19.1788 64.9158 186
  -1   0  11 10.1779 73.7401 187
  -1   0  11 35.0765 59.3630 140
  -1   0  11 35.3791 66.0847 146
  -1   0  11 24.5133 59.6691 148
  -1   0  11 19.2429 72.4219 175
  -1   0  11 75.6759 66.8836 127
  -1   0  11 8.47689 59.4348 155
  -1   0  11-32.8397 55.5777 121
  -1   0  10 274.108 75.0811 155
  -1   0  10 209.018 85.0699 175
  -1   0  10 258.643 83.6883 127
  -1   0  10 215.066 64.6454 128
  -1   0  10 293.113 66.1635 133
  -1   0  10 238.159 71.2823 121
  -1   0  10 172.929 59.1346 114
  -1   0  10 288.946 69.5598 192
  -1   0  10 300.107 86.9602 187
  -1   0  10 183.064 67.9060 140
  -1   0  10 310.897 74.9733 148
  -1   0  10 165.827 76.4981   4
   1   0 -10 50.8460 154.085  25
  -1   0   9 68.1994 55.5377 155
  -1   0   9-9.40022 56.2658 140
  -1   0   9-8.91495 57.5409 148
  -1   0   9 14.8458 43.9110 133
  -1   0   9-41.7246 52.7735 128
  -1   0   9-29.9340 69.9586 127
  -1   0   9 26.9460 57.3910 121
  -1   0   9 54.3166 60.3164 187
  -1   0   9-10.5606 59.4226   4
  -1   0   9 61.6790 137.906   1
   1   0  -9 88.3736 98.7956  13
  -1   0   9 46.8903 48.3821 114
   1   0  -9-49.0379 134.283  25
  -1   0   9 10.7677 64.4507  84
  -1   0   9-38.5198 66.9437 173
  -1   0   9 40.2608 61.6312 175
   1   0  -8 423.633 155.453  22
  -1   0   8 512.091 85.1550  84
  -1   0   8 651.962 89.1301   4
  -1   0   8 591.727 220.233   1
   1   0  -8 660.463 181.604  13
  -1   0   8 577.195 87.6648 104
   1   0  -7 148.465 104.975  22
  -1   0   7-20.8327 57.0554  19
   1   0  -7 27.0661 78.1317  31
   1   0  -7 25.5230 87.1748  45
  -1   0   7 222.641 140.801   1
   1   0  -7 64.6635 97.8846  13
   1   0  -6 44671.4 1631.34  31
   1   0  -6 46109.7 1577.98  40
   1   0  -6 47546.6 1624.32  18
   1   0  -6 45121.1 1662.27  22
  -1   0   6 44112.4 1565.84  19
   1   0  -6 43126.7 1619.48  15
   1   0  -6 47631.1 1695.24  13
  -1   0   6 46250.7 1802.90   1
   1   0  -5 119.574 74.7920  31
   1   0  -5 26.7041 57.1840  40
  -1   0   5 53.8535 50.6913  19
   1   0  -5 78.8310 61.0745  18
   1   0  -5 92.8539 77.6939  22
   1   0  -5 50.0650 64.6446  15
  -1   0   5-27.6906 83.8427   1
   1   0  -5 20.0564 77.6851  13
   1   0  -4 299963. 9298.76  40
   1   0  -4 309712. 9342.45  31
   1   0  -4 308751. 9289.10  30
   1   0  -4 314528. 9362.59  22
   1   0  -4 312613. 9329.65  18
  -1   0   4 318471. 9307.92  19
   1   0  -4 312092. 9340.45  15
   1   0  -4 309655. 9375.23  13
  -1   0   4 313115. 9465.92   1
   1   0  -3 44.0608 34.0414  30
   1   0  -3 63.1404 54.0219  31
   1   0  -3 49.3051 54.0380  22
   1   0  -3 35.4162 47.8490  15
  -1   0   3-7.08137 36.6120  19
   1   0  -3 99.6298 47.9660  18
  -1   0   3 119.064 74.4312   1
   1   0  -3 10.6702 64.6317  13
   1   0  -2 189.893 45.9643  31
   1   0  -2 89.0768 45.5355  22
   1   0  -2 108.870 37.1747  18
   1   0  -2 216.164 45.9878  15
  -1   0   2 66.9560 54.6710   1
   1   0  -2 138.665 54.5870  13
   1   0  -1 17.9665 27.5066  25
   1   0  -1-6.95335 20.8148  22
  -1   0   1 4.77002 26.8438   2
   1   0  -1 57.5055 26.6542  13
  -1   0   1 28.2065 26.4559   1
  -1   0  -1 10.3186 20.8330  29
   1   0   1-11.4574 23.3920  21
   1   0   1-4.72994 25.1810   2
  -1   0  -1-4.21126 24.3180   9
   1   0   1 4.62047 24.2342   1
   1   0   1 25.9181 21.7383   8
  -1   0  -1 65.1285 30.1882  10
  -1   0  -1 20.3463 18.7688  14
  -1   0  -2 94944.2 2957.91  29
   1   0   2 97621.7 2985.28  21
  -1   0  -2 98136.3 2966.77  23
   1   0   2 98712.3 3006.23  19
   1   0   2 98794.4 3035.62   1
  -1   0  -2 99758.9 2997.39  10
  -1   0  -2 101656. 2958.54   8
  -1   0  -2 99785.8 2988.33   9
  -1   0  -2 97143.6 2946.89  14
  -1   0  -3 8.53744 42.6843  28
  -1   0  -3-4.73156 24.8121  29
   1   0   3-10.4732 53.2274  19
   1   0   3 84.7774 48.9426  21
  -1   0  -3 49.8895 30.3605  23
  -1   0  -3-9.11674 47.0752  10
  -1   0  -3 14.3902 21.5356  14
   1   0   3 14.7704 61.7839   1
  -1   0  -3 39.7376 44.1277   9
  -1   0  -3-19.7606 31.2428   8
  -1   0  -4 45621.7 1481.60  28
  -1   0  -4 43211.1 1502.89  30
   1   0   4 44622.1 1517.32  19
   1   0   4 46230.9 1486.88  21
   1   0   4 45543.5 1607.76   1
  -1   0  -4 44942.2 1492.68  10
  -1   0  -5 39.3174 49.3263  28
  -1   0  -5-16.5589 60.4609  30
   1   0   5 123.476 61.3519  21
  -1   0  -5 18.1894 62.1248  18
   1   0   5-35.8730 61.2611  19
   1   0   5-27.4525 100.234   1
  -1   0  -6 3234.22 261.496  30
  -1   0  -6 3120.13 279.152  15
  -1   0  -6 3546.20 286.420  18
   1   0   6 2860.51 260.454  19
   1   0   6 2646.79 318.939   1
  -1   0  -7-24.4454 59.0407  40
  -1   0  -7-87.4975 99.6137  31
   1   0   7 26.9814 73.8885  19
  -1   0  -7 380.469 119.473  15
  -1   0  -7 83.2879 98.1494  18
  -1   0  -7 31.1714 106.463  22
  -1   0  -7 133.076 117.615  13
   1   0   7 43.9590 98.2890   1
  -1   0  -8 5610.41 433.162  18
  -1   0  -8 4989.10 424.845  15
   1   0   8 5201.07 412.445  19
  -1   0  -8 5228.54 453.498  22
   1   0   8 5137.90 264.392 104
   1   0   8 5503.80 278.643  84
   1   0   8 5244.66 262.884   4
  -1   0  -8 5819.83 488.994  13
   1   0   8 5444.66 540.719   1
  -1   0  -8 5619.00 452.596  31
   1   0   9 9.05634 56.0672 140
   1   0   9 9.64904 58.4234 148
   1   0   9 82.5481 64.5715   4
   1   0   9-181.089 155.842   1
  -1   0  -9 135.203 123.412  13
   1   0   9 45.4316 69.5469  84
   1   0   9-32.4070 72.4583 187
   1   0   9 30.2273 61.0072 127
   1   0   9-34.8057 58.9045 128
   1   0   9 65.8565 56.7314 133
   1   0   9 17.4459 49.7250 121
   1   0   9 41.8182 58.0474 104
   1   0   9 19.6824 67.2229 175
   1   0   9-17.5970 59.0176 177
   1   0   9 38.7133 59.9178 155
  -1   0  -9 82.9515 131.146  22
   1   0  10 35666.4 1179.00 148
   1   0  10 34092.2 1166.09 140
   1   0  10 35788.2 1173.95 146
   1   0  10 36554.9 1207.48  84
   1   0  10 35292.1 1158.79 133
   1   0  10 34113.4 1158.49 121
   1   0  10 34101.1 1159.36 177
   1   0  10 35561.4 1182.46 175
   1   0  10 35290.8 1180.78 192
   1   0  10 35462.1 1194.08 186
   1   0  10 34810.0 1196.45 187
   1   0  10 36266.6 1164.69 114
   1   0  10 34775.0 1187.44   4
  -1   0 -10 35461.5 1637.30  25
   1   0  11-15.2470 57.8027 114
   1   0  11-27.3653 78.1066 175
   1   0  11 10.1730 81.4821 187
   1   0  11-8.64550 63.1319 192
   1   0  11-10.0464 77.2697 186
   1   0  11-70.9547 77.6521 148
   1   0  11 8.26032 61.2544 140
   1   0  11 25.5932 71.3694 146
   1   0  11 77.4917 60.8470 121
   1   0  11 20.3314 67.5528   3
   1   0  12 3110.01 174.458  91
   1   0  12 3219.81 185.340 186
   1   0  12 3095.74 172.689 146
   1   0  12 3054.83 169.109 148
   1   0  12 3178.85 179.352 150
   1   0  12 2610.69 166.352 175
   1   0  12 3090.16 181.779   3
   1   0  13 14.4076 35.0718   3
   1   0  13 37.4263 40.9609 150
   1   0  13-9.43137 39.6867 186
  -1  -1  13 4.36988 40.5000 146
  -1   1  13 74.4347 48.7997 175
  -1  -1  13 104.875 41.6610 175
  -1   1  13-4.59875 39.6196 150
  -1  -1  13 4.69694 38.6051 150
  -1   1  13 43.1817 36.1351  91
  -1  -1  13 85.8232 38.2975  91
  -1  -1  12 105.665 58.9435 150
  -1   1  12 174.327 63.6694 150
  -1   1  12 131.497 54.3216  91
  -1  -1  12 7.76574 62.2782 186
  -1  -1  12 94.0255 52.3745 140
  -1   1  12 100.130 59.5570 140
  -1  -1  12 82.3811 61.1556 146
  -1   1  12 101.254 64.0606 175
  -1  -1  12 86.2537 61.9733 175
  -1   1  12 162.089 58.2400 121
  -1   1  11 5026.05 261.906 155
  -1   1  11 4973.55 257.735 150
  -1   1  11 4673.57 242.028 148
  -1  -1  11 4927.61 265.761   4
  -1   1  11 5281.19 274.268   3
  -1   1  11 4393.93 246.514 186
  -1  -1  11 4663.69 259.401 186
  -1   1  11 4753.79 257.597 187
  -1  -1  11 4819.51 239.938 148
  -1  -1  11 5107.17 256.380 146
  -1  -1  11 5298.49 247.726 140
  -1   1  11 5304.29 261.885 140
  -1  -1  11 4911.81 235.076 133
  -1   1  11 4937.42 263.369 127
  -1   1  11 4967.17 253.103 121
  -1  -1  11 4675.01 231.165 121
  -1   1  11 5332.03 240.872 114
   1   1 -11 5707.76 502.239  43
  -1   1  11 5034.76 263.108  91
  -1  -1  11 4990.04 259.899 175
  -1   1  11 5416.46 271.234 175
  -1   1  10 2524.00 175.378 148
  -1   1  10 2786.31 191.487 155
  -1  -1  10 2871.16 197.168   4
  -1   1  10 2443.17 187.708   3
  -1   1  10 2340.61 164.489 177
  -1  -1  10 2451.64 181.575 175
  -1   1  10 3087.08 200.547 175
  -1  -1  10 2691.91 174.957 140
  -1  -1  10 2761.83 175.454 148
  -1   1  10 2864.37 187.608 140
  -1  -1  10 2687.02 180.967 127
  -1   1  10 2676.57 188.208 127
  -1  -1  10 2362.84 166.992 128
  -1  -1  10 2479.60 161.811 133
  -1  -1  10 2384.25 160.094 121
  -1   1  10 2602.51 178.519 121
  -1  -1  10 2410.67 154.045 114
  -1   1  10 2650.43 166.356 114
   1   1 -10 2401.30 363.898  25
  -1   1  10 2803.85 194.804 187
  -1   1  10 2734.24 185.145 186
  -1  -1  10 2471.70 192.523 187
  -1  -1  10 2637.82 184.566  84
  -1   1   9 13450.4 526.317 164
  -1  -1   9 13782.9 529.322 164
  -1   1   9 13328.2 533.042 155
  -1   1   9 13949.3 528.003 140
  -1   1   9 12864.0 508.656 148
  -1  -1   9 13177.5 508.419 148
  -1  -1   9 12794.9 504.358 128
  -1   1   9 13527.0 530.708 127
  -1   1   9 12767.2 492.647 128
  -1  -1   9 13143.0 498.270 133
  -1  -1   9 12841.1 512.764 127
  -1   1   9 13238.4 516.072 121
  -1   1   9 13001.2 524.147 120
  -1  -1   9 12919.1 499.453 121
  -1   1   9 13642.3 503.704 114
  -1  -1   9 13030.3 524.139  84
  -1   1   9 12911.7 526.566   4
  -1  -1   9 12920.3 528.810   4
   1  -1  -9 13568.5 900.208  11
  -1  -1   9 13853.8 974.209   1
  -1   1   9 12241.6 919.704   1
   1   1  -9 13092.0 844.964  13
   1   1  -9 13256.9 783.457  54
  -1   1   9 13599.1 533.875 187
  -1   1   9 13260.7 521.565 186
  -1  -1   9 14083.6 545.544 187
  -1   1   9 13617.4 534.382 173
  -1   1   9 13643.6 530.397 175
  -1   1   9 12853.8 505.385 177
   1  -1  -9 13400.9 826.753  25
   1   1  -9 13296.8 891.244  25
  -1   1   8 7752.96 350.275 104
  -1  -1   8 6351.14 459.439  19
   1  -1  -8 7722.10 563.219  25
   1   1  -8 7108.43 554.794  22
  -1  -1   8 7063.06 641.536   1
   1   1  -8 8187.37 597.012  13
  -1  -1   8 7380.61 336.410   4
  -1   1   8 7101.95 330.503   4
  -1   1   8 6982.72 624.141   1
   1  -1  -8 7997.60 546.462  13
   1   1  -8 7762.61 551.041  54
   1   1  -8 8432.58 560.755  45
  -1   1   8 7831.05 342.695  84
  -1  -1   8 7266.09 332.404  84
  -1  -1   7 1021.37 229.675   1
   1  -1  -7 945.134 182.699  13
   1   1  -7 1017.32 201.641  13
  -1   1   7 933.529 223.755   1
   1   1  -7 831.872 177.531  31
   1  -1  -7 850.786 157.801  31
   1   1  -7 677.313 143.513  40
   1  -1  -7 727.809 150.421  22
   1   1  -7 1428.96 222.346  22
  -1  -1   7 872.796 151.496  19
   1   1  -7 875.951 169.699  45
   1   1  -6 1136.84 186.321  31
   1  -1  -6 1189.12 156.565  31
   1   1  -6 1084.23 163.772  40
   1   1  -6 1226.85 76.5639  61
   1  -1  -6 1709.74 190.657  22
   1  -1  -6 1357.24 160.299  15
  -1  -1   6 1229.16 167.256  19
  -1   1   6 1005.24 123.712  19
   1   1  -6 1356.60 204.194  22
   1  -1  -6 860.093 126.123  18
   1   1  -6 1303.66 205.026  13
  -1  -1   6 1316.09 227.754   1
   1  -1  -6 1059.91 170.142  13
  -1   1   6 1211.14 225.620   1
  -1  -1   5 5573.45 325.665  19
   1   1  -5 4318.51 315.325  15
   1   1  -5 5340.50 353.763  22
   1  -1  -5 5098.96 306.187  22
  -1   1   5 4229.11 251.064  19
   1  -1  -5 4528.52 282.276  15
   1  -1  -5 4941.78 280.926  18
  -1   1   5 4868.86 383.647   1
   1   1  -5 5656.40 368.546  13
   1  -1  -5 4630.33 227.775   9
   1  -1  -5 4952.71 239.329  10
  -1  -1   5 4787.45 392.452   1
   1  -1  -5 5411.12 330.625  13
   1  -1  -5 4556.50 282.725  31
   1   1  -5 4777.44 311.483  40
   1   1  -5 5052.54 337.727  31
   1  -1  -5 4612.20 247.169  30
   1   1  -4 113766. 3494.31  22
   1   1  -4 111960. 3464.70  18
   1  -1  -4 110103. 3398.07  15
  -1   1   4 106779. 3363.20  19
  -1  -1   4 112926. 3453.81  19
   1   1  -4 107858. 3470.80  15
   1  -1  -4 110583. 3387.19  18
  -1   1   4 116125. 3488.37  21
   1  -1  -4 112145. 3351.76  10
  -1   1   4 109923. 3565.19   2
   1  -1  -4 108149. 3435.70  13
   1   1  -4 111435. 3497.53  13
  -1  -1   4 118141. 3587.97   1
  -1   1   4 111747. 3552.01   1
   1  -1  -4 109929. 3397.36  31
   1   1  -4 111984. 3479.02  31
   1   1  -4 109165. 3444.55  40
   1  -1  -4 104299. 3348.93  30
  -1   1   3 20386.3 775.049  20
  -1   1   3 22332.5 783.361  21
   1   1  -3 23348.4 794.861  22
   1   1  -3 21372.0 776.244  15
   1  -1  -3 20353.3 693.269  18
  -1   1   3 20307.7 687.193  19
   1   1  -3 20320.5 641.046   8
  -1   1   3 21859.8 821.213   1
  -1  -1   3 20295.1 663.758   9
   1  -1  -3 21128.3 737.298  13
   1   1  -3 22286.5 791.028  13
  -1  -1   3 21859.0 836.284   1
  -1   1   3 20899.6 821.793   2
   1   1  -3 20475.3 772.719  31
   1   1  -3 20702.6 756.172  40
   1  -1  -2 214058. 6310.43  13
  -1   1   2 220545. 6406.04   2
   1   1  -2 207194. 6365.55  13
  -1   1   2 223654. 6402.46   1
   1   1  -2 212187. 6283.18   8
   1   1  -2 201028. 6364.67  22
  -1   1   2 208307. 6368.01  20
  -1  -1   2 213292. 6388.40  42
   1   1  -2 210717. 6364.25  31
   1   1  -2 206896. 6351.54  40
  -1   1   1 208332. 6518.61  21
  -1  -1   1 213030. 6502.79  14
   1  -1  -1 223095. 6512.81  17
   1  -1  -1 219759. 6528.93  12
   1   1  -1 215306. 6492.84   8
   1  -1  -1 226662. 6508.52  11
  -1   1   1 214580. 6540.38   2
  -1   1   1 226897. 6541.62   1
  -1   1   0 187.891 31.4161  18
   1   1   0 223.113 41.8285  21
  -1  -1   0 213.255 44.9039  16
  -1   1   0 268.354 33.3226  15
  -1  -1   0 232.162 46.8039  27
   1  -1   0 278.718 50.2950  24
   1  -1   0 301.316 50.5782  26
   1   1   0 407.759 32.3535  11
  -1  -1   0 197.863 43.5294  33
   1  -1   0 234.186 44.7242  37
  -1  -1   0 224.951 45.9657  34
  -1  -1  -1 57021.0 1755.67  26
   1   1   1 59944.8 1812.33  21
   1   1   1 54615.0 1795.10   7
  -1  -1  -1 61858.0 1802.72   7
   1   1   1 57029.1 1813.66   1
  -1   1  -1 56272.0 1801.60  30
  -1  -1  -1 57319.8 1757.27  32
   1  -1   1 60375.2 1802.61  35
   1  -1   1 60011.8 1789.61  33
  -1  -1  -2 298864. 8935.73   7
   1   1   2 287286. 8964.51   2
   1   1   2 285531. 8961.00   1
   1  -1   2 289978. 8840.62  21
  -1   1  -2 308337. 8938.55  18
   1   1   2 307730. 8924.72  19
   1   1   2 303312. 8884.37  20
   1  -1   2 304212. 8955.63  42
   1  -1   2 300987. 8887.79  34
  -1   1  -2 317967. 8944.89  30
   1   1   3 26454.8 1010.64   1
   1   1   3 25819.8 1012.18   2
  -1  -1  -3 27189.7 946.543   8
   1  -1   3 27113.4 1032.25   1
   1  -1   3 28044.1 984.501  19
   1  -1   3 27867.8 869.418  21
  -1   1  -3 27041.0 972.770  18
   1   1   3 27302.7 950.102  19
   1   1   3 27675.3 974.147  21
  -1   1  -3 28305.6 983.496  15
   1  -1   3 27458.1 991.645  42
  -1   1  -3 27527.8 968.448  30
   1   1   4 11576.2 506.574  19
  -1   1  -4 11774.3 536.569  18
   1  -1   4 11665.3 426.678  21
  -1   1  -4 12022.3 544.934  15
   1   1   4 11778.1 527.797  21
   1  -1   4 11736.4 535.248  19
  -1   1  -4 11186.3 523.394  30
   1   1   4 11708.0 594.850   2
  -1  -1  -4 11713.0 492.696   9
  -1  -1  -4 11553.9 485.107   8
   1   1   4 11647.1 578.614   1
  -1  -1  -4 11231.6 493.559  10
   1  -1   4 11995.7 597.653   1
   1  -1   5 82901.3 2628.86  19
   1   1   5 82192.5 2609.15  21
  -1  -1  -5 76967.4 2467.56  14
  -1   1  -5 79529.3 2630.29  15
  -1   1  -5 80492.5 2619.92  18
  -1  -1  -5 79078.5 2479.02  23
   1   1   5 78849.4 2570.72  19
  -1  -1  -5 80701.0 2534.41  28
  -1   1  -5 80129.3 2627.07  31
  -1   1  -5 76790.0 2593.05  30
  -1  -1  -5 76283.8 2459.59  29
  -1   1  -5 76643.5 2540.56  56
  -1  -1  -5 78879.6 2623.86   7
   1  -1   5 79905.2 2730.35   1
  -1  -1  -5 80586.8 2535.35   9
  -1  -1  -5 81953.9 2556.41  10
   1   1   5 78023.9 2705.12   1
  -1  -1  -5 79786.5 2512.54   8
  -1   1  -6 44626.7 1641.85  18
   1   1   6 46606.7 1616.02  21
  -1  -1  -6 45160.6 1589.46  18
   1   1   6 43624.9 1585.10  19
   1  -1   6 45711.0 1639.87  19
  -1   1  -6 44894.7 1654.16  15
  -1   1  -6 44345.7 1648.56  31
  -1   1  -6 43873.9 1611.28  40
  -1  -1  -6 42244.3 1507.36  28
  -1  -1  -6 44346.3 1561.88  30
  -1   1  -6 43420.6 1570.31  60
  -1  -1  -6 43550.7 1541.85  10
   1  -1   6 46306.1 1792.09   1
   1   1   6 45626.2 1768.99   1
  -1   1  -6 41455.8 1653.89  13
  -1   1  -7 446.574 128.078  40
  -1   1  -7 478.264 148.996  31
  -1  -1  -7 726.998 163.572  31
  -1  -1  -7 300.281 109.427  15
   1   1   7 500.555 117.246  19
  -1  -1  -7 510.930 126.279  18
   1  -1   7 388.643 122.762  19
  -1   1  -7 580.956 165.654  18
  -1   1  -7 468.897 165.171  22
  -1   1  -7 318.620 127.469  15
  -1  -1  -7 540.971 148.707  13
   1   1   7 486.048 176.309   1
   1  -1   7 594.530 191.760   1
  -1   1  -7 313.436 135.525  13
  -1   1  -8 4682.99 428.565  31
  -1  -1  -8 4630.15 399.986  31
  -1   1  -8 5230.20 411.458  40
   1  -1   8 4930.17 259.362  84
   1   1   8 4979.16 262.757  84
  -1   1  -8 4931.02 216.022  61
   1   1   8 5066.29 264.187 104
   1  -1   8 4768.78 241.989 104
  -1  -1  -8 5968.49 473.736  13
   1  -1   8 5023.41 519.159   1
   1   1   8 4899.82 249.958   4
   1   1   8 4394.78 490.608   1
  -1   1  -8 5651.48 485.277  13
   1  -1   8 4898.04 253.924   4
   1  -1   8 4960.25 242.477  98
  -1   1  -8 4684.93 451.305  22
  -1   1  -8 5359.40 452.613  15
  -1  -1  -8 5053.14 421.498  22
  -1  -1  -8 4252.12 381.165  15
   1  -1   8 4930.30 417.892  19
   1   1   9 13404.3 533.993  84
   1  -1   9 12208.7 521.072  84
   1   1   9 12908.2 514.996   4
   1  -1   9 12718.0 923.569   1
   1  -1   9 13165.9 522.213   4
  -1   1  -9 14754.6 876.604  13
  -1  -1  -9 12749.6 793.965  13
   1   1   9 12500.6 903.260   1
   1   1   9 13311.8 524.255 187
   1  -1   9 12491.1 522.645 187
   1   1   9 12342.9 504.745 192
   1   1   9 13482.7 522.993 186
   1   1   9 13274.1 522.875 155
   1  -1   9 13322.1 513.960 148
   1   1   9 12894.4 501.924 146
   1   1   9 11615.6 478.752 137
   1   1   9 13128.8 511.184 148
   1  -1   9 13152.7 494.444 140
   1   1   9 13548.5 515.104 140
  -1   1  -9 11635.9 762.081  31
   1  -1   9 13168.5 501.220 133
   1  -1   9 12666.8 508.238 127
   1   1   9 12962.5 488.964 133
   1   1   9 13087.4 506.372 121
   1   1   9 12748.6 497.749 114
   1   1   9 12947.8 528.643 104
  -1   1  -9 12750.0 812.080  22
   1   1   9 13111.4 520.371 175
   1  -1   9 13658.8 513.758 175
   1   1   9 11907.7 499.905 177
  -1   1  -9 13999.0 800.063  45
   1   1  10 8734.60 371.837 146
   1  -1  10 8646.34 373.367 148
   1   1  10 7798.77 363.090 148
   1  -1  10 7828.04 347.414 140
   1   1  10 8393.01 371.667 140
   1  -1  10 8521.16 381.657   4
   1   1  10 8408.55 384.014   3
   1  -1  10 8141.00 383.285  84
   1   1  10 8807.68 385.211 186
   1   1  10 8361.86 383.097 187
   1   1  10 8195.83 363.866 192
   1  -1  10 8213.59 383.694 187
   1  -1  10 8405.60 358.772 133
   1   1  10 8241.87 366.397 121
   1   1  10 8186.94 357.683 114
   1   1  10 7889.30 360.735 177
   1  -1  10 8425.36 369.102 175
   1   1  10 8808.45 383.847 175
   1   1  10 8310.17 379.743 155
  -1   1 -10 8453.68 608.568  54
   1  -1  11 20739.8 722.210 140
   1   1  11 20921.4 743.330 146
   1  -1  11 21851.1 749.041 148
   1  -1  11 21896.8 740.515 146
   1  -1  11 21845.0 762.421   4
   1   1  11 21859.1 762.602   3
   1   1  11 20255.5 741.664 148
   1  -1  11 21759.7 733.280 133
   1   1  11 19558.0 732.887 121
   1   1  11 20785.9 731.827 114
   1  -1  11 21533.6 726.335 114
   1   1  11 21117.6 745.724  91
   1   1  11 21116.5 758.320 186
   1  -1  11 21105.3 764.910 187
   1  -1  11 20532.4 749.846 192
   1  -1  11 21838.7 768.577 186
   1  -1  11 20643.4 739.340 175
   1   1  11 20510.6 732.151 177
   1   1  11 21182.9 755.778 175
   1  -1  11 21458.1 766.681  84
   1   1  12 160.575 54.3812  91
   1  -1  12 95.0318 61.9668 150
   1   1  12 107.819 58.0620   3
   1  -1  12 125.256 58.5834   3
   1   1  12 7.24652 60.7126 175
   1  -1  12 133.741 62.6964 175
   1   1  12 161.700 68.8255 186
   1  -1  12 203.839 70.5573 186
   1  -1  12 106.859 56.3136 146
   1   1  12 126.743 55.5703 148
   1   1  12 86.9901 59.9361 146
   1  -1  12 64.2911 52.2635 148
   1  -1  13 357.994 56.1625 150
   1  -1  13 234.833 46.7595   3
   1   1  13 264.854 50.4853   3
   1  -1  13 345.040 56.3397 186
   1  -1  13 383.225 49.8263 146
  -1  -2  13 286.580 50.1072 150
  -1   2  13 371.986 49.2213  91
  -1  -2  13 430.552 55.2753  91
  -1  -2  13 290.956 44.7842 175
  -1  -2  13 244.655 47.8655 146
  -1  -2  13 266.358 51.3467 186
  -1  -2  12 143.190 68.0912 187
  -1  -2  12 200.990 69.2947 186
  -1   2  12 276.365 64.7166  91
  -1   2  12 229.927 64.8033 150
  -1  -2  12 252.439 63.2074 175
  -1   2  12 267.723 76.4996 175
  -1  -2  12 220.651 65.2053 146
  -1   2  12 251.108 65.0322 121
  -1  -2  11 417.270 69.0837 140
  -1   2  11 328.437 74.3185 148
  -1   2  11 374.925 84.6614 140
  -1   2  11 342.490 89.4043   3
  -1  -2  11 429.311 90.7006   4
  -1   2  11 348.491 84.5681 155
  -1   2  11 334.199 83.4369 150
  -1  -2  11 454.339 76.8654 133
  -1   2  11 384.229 82.3596 121
   1   2 -11 513.437 176.037  43
  -1   2  11 355.619 76.7807  91
  -1  -2  11 469.849 94.4038 187
  -1   2  11 425.737 84.4854 187
  -1   2  11 358.165 75.1760 186
  -1   2  11 360.719 95.6032 175
  -1  -2  11 416.962 82.2622 175
  -1  -2  10-20.3947 62.4431  84
  -1  -2  10-54.9732 76.4325 187
  -1   2  10 77.7635 69.8662 187
  -1   2  10 131.227 67.3717 186
  -1   2  10 11.3193 69.3124 155
  -1   2  10-29.3469 66.8224 150
  -1  -2  10 48.4649 51.0855 140
  -1   2  10 27.7332 65.3646 146
  -1   2  10 18.7104 62.1701 148
  -1  -2  10 26.1693 60.1174 148
  -1   2  10-51.0739 67.8819 140
  -1  -2  10 79.6831 71.2364   4
  -1   2  10 11.1861 75.0339   3
  -1  -2  10 25.9251 58.5023 133
  -1   2  10 10.9739 70.1207 120
  -1   2  10 9.99778 65.1744 121
  -1   2  10 51.1273 58.7262 114
  -1   2  10 12.8461 41.8739 106
   1   2 -10 41.9865 127.110  54
  -1   2  10 9.28747 59.9479 177
  -1   2  10 73.5766 71.1554  91
  -1   2   9 13089.0 510.814 187
  -1  -2   9 14186.8 537.544 187
  -1   2   9 12867.5 504.757 186
  -1   2   9 12946.7 506.656 177
  -1   2   9 12651.3 527.214 173
  -1  -2   9 13029.6 514.531  84
  -1   2   9 11831.4 500.373 164
  -1   2   9 12182.4 497.143 148
  -1   2   9 12809.1 507.148 150
  -1   2   9 12679.9 524.733 151
  -1   2   9 13852.8 537.072 155
  -1   2   9 13559.1 946.801   1
  -1  -2   9 13019.1 524.484   4
  -1  -2   9 12260.8 944.507   1
  -1   2   9 12241.5 517.417   3
  -1  -2   9 12905.2 498.615 148
  -1   2   9 12904.7 516.208 140
  -1   2   9 12849.9 500.930 146
  -1   2   9 12800.8 517.838 127
  -1  -2   9 12513.8 494.302 127
  -1  -2   9 13590.1 500.225 133
  -1   2   9 11904.9 513.161 126
  -1  -2   9 12250.1 479.620 117
  -1   2   9 13192.9 525.667 120
  -1   2   9 12460.7 507.838 121
  -1   2   9 12910.4 493.962 114
  -1   2   9 13093.6 476.067 106
   1   2  -9 13686.3 913.139  25
   1   2  -9 11708.4 764.719  45
   1   2  -9 14349.6 834.056  54
  -1   2   8 85.0973 68.6753 173
  -1  -2   8 70.8650 59.9861 164
  -1   2   8 122.967 60.6395 151
  -1   2   8 10.4513 63.3005 155
  -1   2   8 27.6307 54.5076 140
  -1   2   8 122.056 58.9756 146
  -1   2   8 51.9238 59.2189 135
  -1  -2   8 8.13822 48.7386 128
  -1   2   8 48.3038 68.3246 130
  -1   2   8 134.153 64.8868 127
  -1   2   8 39.8364 59.6326 126
  -1   2   8-18.1358 57.9620 121
  -1   2   8 20.4051 57.4306 120
  -1   2   8 77.1362 63.6356 104
   1   2  -8 40.5053 104.587  54
   1   2  -8 197.792 139.856  45
  -1  -2   8 88.1018 59.2925  98
  -1  -2   8 47.0324 47.0560  84
   1   2  -8 233.684 118.028  40
  -1  -2   8 34.0055 82.1394  19
   1   2  -8 126.740 121.955  22
  -1   2   8 110.135 123.133   1
  -1  -2   8 59.1122 120.662   1
   1   2  -8 131.061 112.800  13
   1  -2  -8-42.4747 116.322  11
  -1   2   8 69.1625 57.0620   3
  -1   2   8 40.8891 59.0351   5
   1   2  -7 553.049 170.476  45
  -1  -2   7 528.665 77.5202  98
   1   2  -7 390.284 117.094  40
   1   2  -7 529.530 151.780  54
   1   2  -7 492.954 62.3902  61
  -1  -2   7 402.728 172.494   1
  -1   2   7 443.344 74.1574   4
   1   2  -7 371.693 152.366  13
  -1   2   7 556.787 180.224   1
   1  -2  -7 283.649 126.116  11
   1   2  -7 507.606 155.854  22
  -1  -2   7 726.048 159.238  19
   1  -2  -7 397.190 130.228  25
   1   2  -6 63018.8 2285.81  45
   1   2  -6 63071.3 2279.87  31
   1   2  -6 65468.6 2252.60  40
   1   2  -6 63844.8 1964.02  61
  -1   2   6 66066.4 2425.01   2
  -1   2   6 62685.5 2392.80   1
   1  -2  -6 64683.9 2278.86  11
   1  -2  -6 65130.3 2188.96  13
  -1  -2   6 67006.0 2456.94   1
   1   2  -6 67310.4 2324.57  13
   1  -2  -6 64162.5 2204.50  25
   1   2  -6 64569.3 2309.05  22
  -1  -2   6 63557.6 2247.55  19
   1   2  -5 38689.8 1433.40  45
   1   2  -5 38143.4 1404.77  40
   1   2  -5 38378.0 1425.34  31
   1  -2  -5 35794.1 1256.12  31
   1   2  -5 37781.7 1163.26  61
   1  -2  -5 37127.3 1391.87   7
   1  -2  -5 38197.4 1321.08  13
   1   2  -5 37229.8 1433.28  13
  -1   2   5 38895.5 1504.56   1
  -1  -2   5 39070.1 1539.92   1
  -1   2   5 38467.8 1524.38   2
  -1  -2   5 37446.0 1398.90  19
   1  -2  -5 39648.3 1280.64  15
   1  -2  -5 34094.8 1239.77  18
   1   2  -5 38143.5 1437.99  22
   1  -2  -5 38033.8 1285.04  22
   1   2  -4 52371.4 1738.70  45
  -1   2   4 50249.9 1782.56   1
  -1   2   4 52405.9 1816.68   2
   1  -2  -4 46614.9 1604.79  13
   1  -2  -4 50091.2 1684.26  11
   1   2  -4 47939.6 1728.05  22
  -1   2   4 50087.6 1737.44  21
  -1   2   4 48342.1 1705.48  20
  -1  -2   4 48248.9 1587.25  39
   1   2  -4 52266.2 1721.09  40
   1   2  -4 49957.7 1721.94  31
   1   2  -3 358703. 10764.0  45
  -1  -2   3 351051. 10799.2  42
  -1   2   3 367472. 10819.4   1
   1  -2  -3 357189. 10631.9  13
   1  -2  -3 372883. 10712.4  11
  -1  -2   3 350213. 10622.8  14
  -1   2   3 361490. 10827.4   2
   1   2  -3 352067. 10759.0  22
   1  -2  -3 351250. 10644.6  25
  -1   2   3 359760. 10758.4  20
  -1  -2   3 354940. 10687.1  39
   1   2  -3 363421. 10764.4  31
   1   2  -3 361243. 10753.6  40
   1   2  -2 163861. 5061.53  45
  -1  -2   2 168178. 5092.72  42
   1  -2  -2 171551. 5000.46  11
  -1   2   2 167944. 5104.72   1
   1  -2  -2 171718. 5020.77   7
   1   2  -2 169876. 5051.46  13
  -1   2   2 168651. 5117.06   2
   1  -2  -2 170808. 5049.13  12
   1  -2  -2 163351. 4920.36  13
  -1   2   2 168218. 5069.75  20
   1   2  -2 158634. 4929.31  21
   1  -2  -2 163101. 4937.02  25
   1  -2  -2 168611. 5009.20  17
  -1   2   2 171333. 5069.83  21
   1   2  -2 162668. 5059.24  40
  -1  -2   2 162221. 5076.19  34
   1  -2  -2 170912. 5001.13  38
  -1  -2   1 2449.83 175.749  42
  -1  -2   1 2514.21 161.341   8
   1  -2  -1 2624.17 141.699   7
  -1   2   1 2372.71 188.669   2
  -1   2   1 2459.38 167.680  21
  -1  -2   1 2517.84 182.541  16
   1   2  -1 2209.52 127.612  21
   1  -2  -1 2331.14 168.046  24
   1  -2  -1 2176.02 166.222  26
   1  -2  -1 2476.73 163.955  37
   1   2  -1 2367.65 175.872  40
  -1   2   0 2946.53 128.304  13
  -1   2   0 2904.26 132.598   7
   1   2   0 2904.62 112.691  11
   1   2   0 2678.00 165.128  21
  -1   2   0 2895.92 143.431  22
  -1   2   0 3328.23 165.627  21
   1  -2   0 2511.84 182.754  26
  -1  -2   0 2952.84 197.562  34
   1  -2   0 2801.62 184.413  41
   1  -2   0 3180.95 171.551  36
  -1  -2   0 2836.09 192.843  33
  -1  -2   0 2886.43 199.394  27
   1  -2   0 3011.77 194.297  32
  -1  -2   0 3024.54 194.513  35
  -1   2   0 2828.39 169.415  40
   1   2   1 452494. 13434.3   7
   1   2   1 449515. 13449.1  21
  -1   2  -1 443026. 13431.3  18
  -1   2  -1 456515. 13418.1  22
  -1  -2  -1 461000. 13419.2  26
  -1   2  -1 453061. 13431.7  15
  -1  -2  -1 456828. 13457.3  33
  -1   2  -1 435874. 13422.7  31
  -1   2  -1 432208. 13439.1  40
  -1  -2  -1 464197. 13440.5  35
  -1  -2  -1 462625. 13421.3  32
   1  -2   1 465902. 13453.8  33
   1  -2   1 429674. 13455.7  35
  -1  -2  -2 1231.76 95.2336  12
  -1  -2  -2 1107.46 120.669   7
   1   2   2 1182.20 110.861  20
  -1  -2  -2 1443.32 113.061  26
   1   2   2 1044.57 128.891  21
   1  -2   2 1171.08 103.650  16
  -1  -2  -2 1112.74 90.9058  24
  -1   2  -2 918.510 119.932  31
   1  -2   2 989.146 110.130  27
  -1   2  -2 1186.26 130.371  40
   1  -2   2 1162.71 124.215  34
  -1  -2  -2 919.015 97.4744  32
   1  -2   3 245377. 7392.68  42
  -1   2  -3 244067. 7348.80  40
   1  -2   3 241012. 7297.08  34
  -1  -2  -3 245693. 7342.56   7
   1   2   3 234293. 7395.72   1
   1   2   3 240305. 7405.51   2
   1   2   3 238473. 7277.69  20
  -1   2  -3 244860. 7350.52  18
   1  -2   4 14149.9 679.361  42
  -1  -2  -4 13947.8 625.724   8
   1   2   4 15045.7 701.571   1
  -1  -2  -4 14040.1 637.653   7
   1   2   4 12685.5 682.545   2
   1  -2   4 14376.6 712.163   1
  -1   2  -4 13625.8 636.646  40
  -1   2  -4 14848.2 654.178  31
  -1   2  -4 13622.2 609.547  56
  -1   2  -4 13995.1 624.771  60
  -1   2  -4 14139.1 642.070  18
  -1   2  -4 15339.9 660.586  15
   1   2   4 14042.4 650.606  21
   1  -2   4 15311.7 671.363  19
   1  -2   5 35917.5 1464.87   1
  -1  -2  -5 35709.7 1352.57   7
   1   2   5 34592.5 1436.42   2
  -1  -2  -5 35829.8 1301.86   8
   1   2   5 35864.4 1432.09   1
  -1   2  -5 36649.1 1361.97  31
  -1   2  -5 35534.2 1342.36  40
  -1   2  -5 33536.1 1307.02  60
  -1   2  -5 33638.4 1295.60  56
  -1   2  -5 35135.5 1355.84  18
  -1   2  -5 36308.3 1359.95  15
  -1   2  -5 34265.8 1350.95  22
   1   2   5 36520.7 1360.56  21
   1  -2   5 38215.2 1389.73  19
   1   2   6 10281.0 680.701   2
  -1  -2  -6 10322.2 536.269   8
  -1  -2  -6 10357.4 526.381   9
   1  -2   6 10903.0 700.718   1
  -1   2  -6 10143.3 607.476  13
  -1  -2  -6 10408.2 529.527  10
   1   2   6 9960.22 660.162   1
  -1   2  -6 11008.6 604.683  40
  -1   2  -6 10781.6 616.642  31
  -1   2  -6 10678.8 568.248  60
  -1   2  -6 9726.21 588.688  18
  -1   2  -6 10814.8 622.099  15
  -1   2  -6 10838.8 623.984  22
   1   2   6 12371.5 642.180  21
   1  -2   6 9941.10 603.408  19
  -1   2  -7 14509.6 778.288  31
  -1   2  -7 13650.0 737.341  40
   1  -2   7 13307.4 511.876  84
   1   2   7 12964.5 508.196  84
  -1   2  -7 14137.0 704.167  60
  -1   2  -7 13813.1 474.083  61
   1   2   7 13262.5 515.395 104
  -1   2  -7 14207.5 787.217  22
   1   2   7 13837.4 743.997  21
  -1   2  -7 14419.8 776.341  15
   1  -2   7 13805.3 756.189  19
   1  -2   7 12947.6 500.614  98
  -1  -2  -7 12891.0 701.972  13
   1  -2   7 11616.7 817.716   1
   1   2   7 12548.0 495.172   4
   1   2   7 14082.5 851.748   1
  -1   2  -7 13506.7 775.396  13
   1   2   7 13789.7 507.516   3
  -1   2  -8 18112.0 998.065  22
   1  -2   8 18730.5 970.077  19
   1   2   8 19052.6 674.895 186
   1  -2   8 18409.2 677.817 187
   1   2   8 18272.4 667.600 187
   1   2   8 17991.3 684.375 188
   1   2   8 18163.0 667.213 177
   1   2   8 19007.3 676.228 175
   1   2   8 17872.8 686.241 173
   1  -2   8 17735.6 678.975  84
   1   2   8 17957.7 680.167  84
   1   2   8 17650.9 1072.19   1
   1   2   8 18434.0 675.306   3
   1   2   8 17530.9 672.199   5
   1  -2   8 17889.6 1115.38   1
  -1   2  -8 17335.7 988.374  13
   1   2   8 18717.8 698.118 159
   1   2   8 17980.4 676.016 151
   1   2   8 18987.7 688.048 155
   1  -2   8 18791.8 671.571  98
   1   2   8 18519.0 659.813 146
   1   2   8 17993.2 655.732 137
   1   2   8 18280.0 664.977 148
   1   2   8 19111.0 674.542 140
   1   2   8 18767.7 660.552 136
   1   2   8 18168.5 683.892 135
   1   2   8 18028.5 668.874 127
   1  -2   8 19301.5 665.741 133
   1  -2   8 18589.6 656.689 128
   1   2   8 17693.7 668.194 126
   1  -2   8 17703.4 644.921 117
   1   2   8 19090.9 687.190 120
   1   2   8 18171.8 665.477 121
   1   2   8 18380.2 635.331 106
   1   2   8 18512.0 690.301 104
   1   2   8 18403.2 655.378 114
  -1   2  -8 18621.4 937.483  40
  -1   2  -8 17926.7 973.858  31
  -1   2  -8 19165.6 990.631  45
  -1   2  -8 19186.7 633.786  61
   1  -2   9 1576.10 267.099  19
  -1   2  -9 2206.06 323.936  22
  -1   2  -9 3056.05 388.609  13
   1  -2   9 2898.60 428.644   1
   1  -2   9 1979.83 165.718   4
   1   2   9 1951.48 162.750   3
   1   2   9 1755.76 328.349   1
   1   2   9 2305.64 178.966 155
   1   2   9 2046.06 165.535 175
   1  -2   9 2473.11 162.825 175
   1   2   9 2274.09 170.643 177
   1   2   9 2227.24 159.627 192
   1   2   9 2250.78 169.684 187
   1  -2   9 1980.79 170.249 187
   1   2   9 2035.57 164.291 186
   1  -2   9 2187.13 164.530 148
   1   2   9 1778.49 155.284 140
   1   2   9 2302.90 165.106 148
   1   2   9 1986.01 150.474 137
   1   2   9 2017.57 157.528 146
   1  -2   9 2223.30 162.181  98
   1   2   9 2212.89 149.178 131
   1   2   9 2120.70 164.946 127
   1  -2   9 2090.39 157.160 128
   1  -2   9 2670.76 171.313 133
   1   2   9 2099.14 164.267 121
   1  -2   9 2142.79 146.927 115
   1   2   9 2153.48 155.787 114
   1   2   9 2115.57 139.199 106
   1   2   9 2248.14 181.697 104
   1  -2   9 2138.02 170.701  84
  -1   2  -9 1905.32 302.433  45
  -1   2  -9 2053.71 132.886  61
  -1   2  -9 2170.13 316.855  54
   1  -2  10 4228.23 249.182   4
   1   2  10 4320.78 244.022   3
   1   2  10 4298.77 239.828 148
   1   2  10 4357.24 255.362 155
   1   2  10 4213.21 236.801 146
   1  -2  10 4365.26 239.560 148
   1   2  10 4350.04 244.340 140
   1  -2  10 4298.85 248.290  84
   1  -2  10 3960.07 243.832 187
   1   2  10 4211.22 242.364 186
   1   2  10 3690.18 215.743 192
   1   2  10 4108.67 237.022 187
   1  -2  10 4712.49 237.221 133
   1   2  10 4305.85 244.183 127
   1  -2  10 4135.63 229.283 128
   1   2  10 4035.17 235.993 121
   1   2  10 4373.64 259.536 104
   1   2  10 4041.57 225.369 114
  -1   2 -10 4701.30 455.824  45
   1   2  10 4460.63 250.060 175
   1   2  10 4084.57 234.801 177
   1  -2  10 4074.60 227.475 175
   1   2  10 4342.40 236.458  91
  -1   2 -10 4618.49 457.709  54
   1  -2  11 408.144 77.6449 175
   1   2  11 552.935 99.0367 175
   1   2  11 444.175 83.9217 177
   1   2  11 444.934 88.7423 186
   1  -2  11 443.371 98.7038 187
   1   2  11 488.141 88.4237 121
   1   2  11 604.296 85.5756 114
   1   2  11 597.810 84.0061  91
   1  -2  11 461.656 78.3537 133
   1  -2  11 462.543 85.2196  84
   1  -2  11 466.999 77.9363 148
   1   2  11 456.320 88.2748 146
   1  -2  11 685.175 91.2941 146
   1   2  11 594.896 98.7905 148
   1  -2  11 555.997 90.4688   4
   1   2  11 494.599 92.2678   3
   1  -2  12 940.192 86.3165 146
   1   2  12 698.146 83.6091 148
   1   2  12 749.982 92.8538 175
   1  -2  12 845.572 79.3002 175
   1   2  12 884.868 90.9259 186
   1  -2  12 957.868 94.8885   4
   1   2  12 825.502 91.5663   3
   1  -2  13 70.9572 37.7809 150
   1  -2  13 92.0650 31.6727 146
   1  -2  13 12.1015 34.3898   3
   1  -2  13 64.5893 42.1866 186
  -1  -3  13 571.304 48.8761 146
  -1  -3  13 500.054 54.5406 186
  -1   3  12 2075.96 132.565  91
  -1  -3  12 2430.60 127.953 175
  -1  -3  12 2287.19 132.354 146
   1   3 -12 2030.77 117.796  68
  -1  -3  12 2448.71 147.405 186
  -1   3  11 1729.81 141.922   3
  -1  -3  11 1332.71 130.334   4
  -1  -3  11 1518.98 121.338 175
  -1   3  11 1482.25 132.600 127
  -1  -3  11 1658.37 124.713 133
  -1  -3  11 1496.38 123.651 128
  -1   3  11 1587.97 133.982 121
   1   3 -11 1670.17 270.839  43
   1   3 -11 991.235 206.820  54
  -1   3  11 1579.05 131.646  91
  -1  -3  11 1592.48 137.927 187
  -1   3  11 1574.55 129.571 150
  -1   3  11 1573.19 144.339 155
  -1   3  10 4620.88 245.275 187
  -1  -3  10 5384.00 276.744 187
  -1   3  10 4856.90 252.225 186
  -1  -3  10 5204.91 261.233  84
  -1   3  10 5147.27 273.088 175
  -1   3  10 5711.14 294.470 155
  -1   3  10 5688.52 294.281 151
  -1   3  10 5340.88 269.528 150
  -1   3  10 4847.36 258.132 148
  -1   3  10 4969.59 275.777   3
  -1  -3  10 5445.23 288.025   4
  -1   3  10 5253.94 264.256 146
  -1  -3  10 5379.05 257.015 148
  -1  -3  10 5451.80 264.034 128
  -1   3  10 5191.45 271.965 127
  -1  -3  10 5154.17 258.826 133
  -1   3  10 4636.58 261.318 121
  -1   3  10 5121.72 282.031 120
  -1   3  10 5575.33 246.210 106
   1   3 -10 4907.53 471.246  45
  -1   3  10 5059.10 268.532  91
   1   3 -10 5482.49 497.691  54
  -1   3   9 1441.49 147.949 173
  -1   3   9 1275.49 134.013 175
  -1   3   9 1094.70 122.442 177
  -1  -3   9 1179.37 119.255  84
  -1   3   9 1066.04 111.007 164
  -1   3   9 1174.97 120.793 148
  -1   3   9 1170.37 134.538 155
  -1   3   9 1465.37 142.163 151
  -1   3   9 1228.58 122.519 150
  -1  -3   9 1587.79 335.245   1
  -1   3   9 1112.44 134.550   5
  -1   3   9 1297.37 137.598   3
  -1   3   9 1095.59 116.201 146
  -1  -3   9 1037.93 109.619 148
  -1   3   9 1021.96 131.639 135
  -1   3   9 1186.17 128.625 127
  -1   3   9 1229.72 132.507 126
  -1  -3   9 1201.41 118.048 128
  -1   3   9 1293.20 137.555 130
  -1   3   9 1216.73 137.841 120
  -1  -3   9 1075.62 107.131 117
  -1   3   9 1165.84 119.757 114
  -1   3   9 1228.69 114.203 106
  -1  -3   9 1070.27 124.443  98
  -1   3   9 1291.91 131.939  91
   1   3  -9 1253.37 253.082  54
   1   3  -9 1862.74 298.193  45
  -1  -3   9 1376.13 132.226 187
  -1   3   9 945.924 108.063 187
  -1   3   9 1189.47 116.355 186
  -1  -3   8 470.412 156.336  19
  -1   3   8 319.729 73.2379 186
  -1   3   8 266.256 66.3256 189
  -1  -3   8 325.980 83.3273 187
  -1   3   8 267.056 89.3148 188
  -1   3   8 397.495 82.6483 177
  -1   3   8 476.576 98.8385 173
  -1   3   8 238.568 72.0946 175
  -1   3   8 371.922 95.2792 159
  -1   3   8 417.565 73.4123 169
  -1   3   8 270.020 65.7740 164
  -1   3   8 502.788 94.2669 151
  -1   3   8 385.695 92.2607 155
  -1   3   8 314.273 72.2470 150
  -1   3   8 375.717 76.0366 144
  -1   3   8 340.281 77.9067 140
  -1   3   8 262.731 69.1537 146
  -1   3   8 419.887 78.9431 148
  -1   3   8 200.309 77.4303 135
  -1   3   8 339.212 83.6731 136
  -1  -3   8 313.634 71.0778 134
  -1   3   8 321.147 82.5863 130
  -1  -3   8 582.599 84.3997 128
  -1   3   8 350.998 77.2998 127
  -1  -3   8 397.065 68.8337 117
  -1   3   8 452.180 91.2304 120
  -1   3   8 314.902 81.4374 126
  -1   3   8 400.659 74.2490 114
  -1   3   8 364.357 83.8290 104
  -1   3   8 318.995 66.3419 106
   1   3  -8 521.748 186.455  45
   1   3  -8 353.672 151.366  54
  -1  -3   8 438.502 81.7938  98
  -1   3   8 491.726 85.5420  91
   1   3  -8 421.694 160.711  40
   1   3  -8 450.148 66.3455  61
  -1  -3   8 377.787 76.3998  84
   1   3  -8 349.450 64.3454  79
  -1   3   8 370.090 83.5607   3
  -1   3   8 464.116 93.5564   5
  -1  -3   8 449.660 194.762   1
  -1   3   8 633.747 210.626   1
  -1  -3   7 24668.7 1309.40   1
  -1   3   7 22417.6 1217.38   1
  -1   3   7 23641.2 812.205   3
   1  -3  -7 22086.0 1078.12  12
  -1   3   7 22505.3 816.613 104
   1   3  -7 22804.4 1131.08  45
  -1   3   7 24426.9 808.622  91
   1   3  -7 21437.7 1078.66  40
   1   3  -7 23717.1 1137.18  54
   1   3  -7 24106.2 775.831  61
   1   3  -7 22370.3 772.157  79
  -1  -3   7 22501.5 1087.73  19
   1   3  -7 24682.5 1157.91  22
   1  -3  -6 33915.5 1342.77  17
   1   3  -6 35634.0 1443.90  22
  -1  -3   6 34873.7 1409.38  19
   1   3  -6 34327.6 1434.81  45
   1   3  -6 34778.4 1403.05  40
   1   3  -6 34317.8 1090.57  61
   1   3  -6 39157.3 1480.03  54
   1   3  -6 33432.8 1088.75  79
   1  -3  -6 35006.5 1393.96  12
  -1   3   6 36296.2 1575.73   2
  -1  -3   6 34404.1 1577.86   1
   1  -3  -6 33661.3 1331.22  11
  -1   3   6 31754.9 1489.47   1
   1   3  -5 20083.9 941.095  54
   1   3  -5 21172.3 678.973  61
   1   3  -5 20920.8 953.131  45
   1   3  -5 19956.6 942.541  22
  -1   3   5 20842.3 920.269  20
   1  -3  -5 20567.6 864.576  17
  -1   3   5 20400.4 955.594  21
   1   3  -5 20450.8 927.605  40
   1  -3  -5 20720.1 909.621  12
  -1   3   5 20868.9 1007.86   1
   1  -3  -5 18999.1 837.256  11
  -1  -3   5 22009.8 1079.30   1
  -1   3   5 21054.7 1036.92   2
   1   3  -5 20144.1 936.280  13
   1   3  -4 2751.93 134.656  61
   1   3  -4 3483.74 293.925  54
   1   3  -4 2812.54 271.715  45
  -1  -3   4 2990.70 301.200  42
  -1   3   4 2922.31 267.556  20
   1  -3  -4 2812.90 224.642  17
   1   3  -4 2447.68 250.191  40
  -1  -3   4 2700.50 211.389  39
   1  -3  -4 3091.69 213.772  38
   1  -3  -4 2670.54 242.844  12
  -1   3   4 2604.55 284.378   1
  -1   3   4 2341.13 280.805   2
   1   3  -4 3218.00 278.908  13
   1  -3  -4 2955.52 220.092  11
   1  -3  -4 2832.14 242.629   7
  -1  -3   3 146004. 4241.45  55
  -1  -3   3 142879. 4264.62  42
  -1  -3   3 146234. 4091.07  14
  -1   3   3 146662. 4215.64  20
   1   3  -3 143693. 4207.05  22
   1  -3  -3 143841. 4090.46  17
   1  -3  -3 146260. 4167.53  24
  -1   3   3 148341. 4233.70  21
   1   3  -3 147596. 4227.10  40
   1  -3  -3 138980. 4059.15  38
  -1  -3   3 144390. 4160.13  39
   1  -3  -3 145052. 4133.84  37
   1  -3  -3 149610. 4147.67   7
  -1   3   3 149342. 4312.36   2
   1   3  -3 145975. 4193.10  13
   1  -3  -3 142001. 4159.83  12
   1   3  -2 268428. 8241.53  54
  -1  -3   2 266279. 8278.67  55
  -1  -3   2 270970. 8281.49  42
   1   3  -2 266690. 8242.44  45
  -1  -3   2 274304. 8177.07   8
   1  -3  -2 286419. 8176.51   7
  -1   3   2 283979. 8335.14   2
   1  -3  -2 274045. 8229.10  32
   1   3  -2 275216. 8256.13  40
  -1  -3   2 275846. 8279.51  34
   1  -3  -2 280558. 8197.34  37
   1   3  -2 253629. 8064.77  21
   1  -3  -2 274957. 8216.83  24
  -1   3   2 276059. 8262.38  20
  -1   3   2 281823. 8246.75  21
  -1  -3   2 276545. 8246.65  16
   1  -3  -2 273518. 8230.58  26
   1   3  -1 1841.29 172.631  45
   1  -3  -1 1930.15 173.015  41
  -1  -3   1 2084.96 176.608   8
   1  -3  -1 2340.10 196.370  32
   1  -3  -1 2012.63 137.057  36
   1   3  -1 1845.00 133.120  21
  -1  -3   1 2133.30 197.083  16
  -1   3   1 2291.06 202.253  20
  -1   3   1 2063.77 170.675  21
   1   3  -1 2038.06 147.754  25
   1  -3  -1 1508.17 162.569  26
   1  -3   0 122951. 3816.72  48
  -1  -3   0 120828. 3832.47  50
   1   3   0 123568. 3767.75  21
  -1   3   0 121673. 3754.69  21
  -1  -3   0 124536. 3863.59  33
  -1  -3   0 125808. 3862.08  34
  -1  -3   0 119622. 3863.19  27
  -1   3   0 123550. 3791.01  40
   1  -3   0 124095. 3840.50  32
   1  -3   0 121285. 3822.34  41
   1  -3   0 123957. 3839.48  35
  -1  -3   0 129723. 3857.28  35
  -1   3   0 118618. 3704.02   7
  -1   3  -1 4822.11 260.706  22
   1   3   1 4310.25 270.553  21
  -1   3  -1 5619.15 306.353  40
  -1  -3  -1 4671.79 299.015  33
  -1  -3  -1 4872.52 293.715  35
   1  -3   1 4420.86 285.825  27
  -1  -3  -1 4681.36 308.285  27
   1  -3   1 4736.67 297.450  33
  -1   3  -1 4500.25 235.801  13
   1   3   1 4689.34 269.115   7
  -1   3  -2 5920.87 356.715  60
   1  -3   2 6372.88 386.489  50
   1  -3   2 6402.86 335.082  16
  -1   3  -2 6422.53 345.018  22
   1   3   2 5673.85 332.904  20
  -1  -3  -2 6261.35 326.407  26
   1   3   2 6957.19 376.388  21
   1  -3   2 6212.23 376.634  35
   1  -3   2 6776.07 370.962  34
  -1   3  -2 6309.20 349.623  31
  -1  -3  -2 6301.34 329.460  32
   1  -3   2 6702.98 367.005  27
  -1  -3  -2 6458.62 346.768  35
  -1  -3  -2 6296.94 301.200  41
  -1  -3  -2 6854.54 365.572  33
  -1   3  -2 6393.89 328.654  13
   1  -3   3 16802.6 731.222  55
  -1   3  -3 17588.9 744.521  60
  -1   3  -3 17113.1 552.969  61
  -1  -3  -3 16629.9 630.586  41
  -1  -3  -3 16676.0 640.361  24
  -1   3  -3 18046.1 734.405  22
   1  -3   3 16826.3 662.649  16
   1   3   3 17633.1 756.934  21
   1   3   3 17403.6 697.925  20
  -1  -3  -3 15718.4 585.358  17
  -1  -3  -3 17307.7 675.674  26
  -1  -3  -3 17399.5 679.976  32
   1  -3   3 17692.9 730.660  34
  -1   3  -3 17397.7 735.209  31
  -1   3  -3 18472.4 759.304  40
  -1  -3  -3 16075.4 604.231  37
  -1  -3  -3 17339.9 641.512  12
  -1   3  -3 17907.6 720.655  13
  -1  -3  -3 16583.9 589.519  11
   1  -3   3 18332.6 607.426   8
   1   3   3 16060.6 785.463   2
  -1   3  -4 147899. 4640.61  60
   1  -3   4 151092. 4616.25  55
  -1   3  -4 146993. 4382.00  61
   1  -3   4 147862. 4726.98  42
  -1   3  -4 150960. 4645.91  22
  -1  -3  -4 149177. 4516.07  24
   1   3   4 145119. 4560.28  20
  -1  -3  -4 146683. 4534.62  26
   1  -3   4 139388. 4474.31  39
  -1   3  -4 150175. 4665.74  40
  -1  -3  -4 143073. 4532.28  32
  -1  -3  -4 147373. 4523.10  12
   1   3   4 143625. 4752.96   2
  -1   3  -4 147984. 4628.04  13
  -1  -3  -4 145842. 4494.08  11
  -1  -3  -4 148021. 4638.93   7
  -1   3  -5 21953.7 734.443  61
  -1   3  -5 22941.3 979.257  60
   1  -3   5 23145.3 1071.79  42
   1  -3   5 23208.9 1118.22   1
  -1  -3  -5 22188.3 895.925  12
  -1  -3  -5 21852.7 973.078   8
   1   3   5 22144.7 1061.01   1
   1   3   5 21488.5 1067.71   2
  -1   3  -5 24639.9 1014.40  13
  -1   3  -5 22966.9 1001.95  40
  -1   3  -5 24549.2 1018.01  31
   1   3   5 22253.1 1014.49  21
   1  -3   5 22621.9 1007.54  19
  -1   3  -6 25237.2 809.232  61
  -1   3  -6 24268.3 1073.62  60
   1   3   6 25770.3 1149.85  21
   1  -3   6 24046.0 1122.01  19
  -1   3  -6 23300.1 1102.65  13
   1   3   6 24221.3 1218.84   2
  -1  -3  -6 23514.5 1055.10   8
   1   3   6 23318.8 1189.03   1
   1  -3   6 25556.7 1269.68   1
  -1   3  -6 24319.2 1115.61  31
  -1   3  -6 24875.8 1111.33  40
  -1   3  -7 34439.6 1468.38  40
  -1   3  -7 36225.2 1514.53  31
   1   3   7 34493.9 1130.42  91
   1  -3   7 35056.7 1151.59  98
  -1   3  -7 34752.4 1113.96  61
   1   3   7 35407.8 1159.57 104
   1   3   7 34383.9 1119.81 106
   1   3   7 37887.7 1537.16  21
   1  -3   7 33455.5 1474.73  19
  -1   3  -7 34935.4 1513.37  22
  -1   3  -7 36342.5 1528.88  45
   1   3   7 32323.9 1139.49   3
   1   3   7 33272.1 1587.78   1
   1  -3   7 34772.7 1662.44   1
   1  -3   8 1034.10 223.060  19
  -1   3  -8 1502.83 269.537  22
   1   3   8 1334.71 124.177 187
   1   3   8 1186.30 135.991 188
   1   3   8 1725.01 141.659 186
   1  -3   8 1530.41 135.648 187
   1   3   8 1527.39 126.665 189
   1   3   8 1540.59 138.736 177
   1   3   8 1350.02 141.542 173
   1  -3   8 1572.89 142.513  84
   1   3   8 1764.22 150.134   5
   1   3   8 1331.27 129.524   3
   1  -3   8 1322.22 296.112   1
   1   3   8 1311.11 292.805   1
   1   3   8 1422.81 153.672 159
   1   3   8 1325.64 113.406 169
   1   3   8 1500.29 145.850 155
   1  -3   8 1708.38 129.164 157
   1   3   8 1304.56 125.567 148
   1   3   8 1514.55 136.545 151
  -1   3  -8 1784.64 275.355  40
   1  -3   8 1276.79 113.050 145
   1   3   8 1169.63 127.321 140
   1   3   8 1545.54 132.920 136
   1   3   8 1440.59 131.077 137
   1   3   8 1406.60 129.629 127
   1   3   8 1468.96 129.050 130
   1   3   8 1366.07 131.361 126
   1  -3   8 1469.49 123.462 128
   1   3   8 1287.53 117.468 131
   1  -3   8 1452.49 121.186 117
   1   3   8 1237.47 126.710 121
   1   3   8 1411.10 142.546 120
   1  -3   8 1404.01 117.120 115
   1   3   8 1650.73 123.540 106
   1   3   8 1373.13 124.400 114
   1   3   8 1313.59 136.696 104
  -1   3  -8 1672.35 290.005  45
   1   3   8 1602.82 131.692  91
   1  -3   8 1631.86 142.959  98
  -1   3  -8 1652.24 119.734  61
  -1   3  -9 1857.56 315.189  22
   1  -3   9 2231.18 314.133  19
   1   3   9 2673.70 186.195   3
   1  -3   9 2338.57 397.840   1
   1   3   9 2712.69 187.256 177
   1   3   9 2823.79 195.984 175
   1  -3   9 2387.64 184.778  84
  -1   3  -9 2597.80 157.551  79
   1   3   9 2546.54 166.516 189
   1   3   9 2801.15 186.296 186
   1  -3   9 2603.25 183.309 187
   1   3   9 2303.56 154.063 169
   1   3   9 2998.75 195.270 151
   1   3   9 2324.97 175.430 148
   1   3   9 2707.10 196.497 155
   1   3   9 2608.03 175.161  91
   1  -3   9 2804.28 189.612  98
   1   3   9 2745.00 181.523 136
   1   3   9 2604.00 179.334 137
   1   3   9 2714.92 188.722 140
   1  -3   9 2570.99 171.115 128
   1   3   9 2297.57 163.079 131
   1  -3   9 2601.41 176.729 133
   1   3   9 2288.01 172.166 127
   1   3   9 2636.86 182.971 126
   1   3   9 2853.58 201.456 120
   1  -3   9 2580.33 162.421 115
   1   3   9 2355.13 177.879 121
   1   3   9 2620.11 162.867 106
   1   3   9 2831.54 178.398 114
  -1   3  -9 2231.41 311.163  40
  -1   3  -9 2636.92 358.896  45
  -1   3  -9 3148.88 381.625  54
  -1   3  -9 2486.04 153.238  61
   1   3  10 146.331 82.4751 155
   1   3  10 175.238 81.7664 175
   1   3  10 166.259 73.9247 177
   1  -3  10 258.027 69.1601 175
   1   3  10 303.014 82.8743   3
   1  -3  10 225.340 74.2574   4
   1  -3  10 302.309 75.8286  84
   1  -3  10 405.078 82.7548 148
   1   3  10 163.489 74.7934 148
   1   3  10 261.804 84.7022 127
   1  -3  10 267.823 76.3084 133
   1  -3  10 343.854 76.7788 128
   1   3  10 269.994 86.3762 121
   1   3  10 106.120 64.9311 114
   1   3  10 235.047 64.8040  91
   1  -3  10 129.298 76.7967 187
   1   3  10 248.395 80.2107 186
  -1   3 -10 218.263 119.728  45
  -1   3 -10 178.203 135.041  54
   1  -3  11 3744.94 197.378 148
   1  -3  11 3546.71 187.849 146
   1   3  11 3702.62 210.475 175
   1  -3  11 3331.18 178.224 175
   1  -3  11 3563.64 196.877  84
   1  -3  11 3769.02 212.012   4
   1   3  11 3656.74 207.316   3
   1   3  11 3671.14 193.238  91
  -1   3 -11 3484.32 356.964  54
   1   3  11 3145.90 190.326 186
   1  -3  11 3602.27 193.807 133
   1   3  11 3790.56 205.306 148
  -1   3 -12 249.168 41.1849  89
   1  -3  12 118.456 60.3492 186
   1  -3  12 181.856 47.3081 146
   1  -3  12 230.261 53.3013   4
   1  -3  12 155.919 50.9839 133
   1  -3  13 1057.84 68.1533 150
  -1  -4  13 515.288 41.5738 186
   1   4 -12 3882.23 168.029  68
  -1  -4  12 3833.64 168.018 133
  -1  -4  12 3696.19 165.521 146
   1   4 -12 3737.12 164.839 100
  -1  -4  11 1327.11 99.8010 175
  -1  -4  11 1045.08 103.695 187
   1   4 -11 1158.18 88.7394 107
   1   4 -11 1361.93 99.6349  89
  -1  -4  11 1335.92 107.333 133
  -1   4  11 1075.58 106.906 127
  -1  -4  11 1237.30 105.918 128
  -1  -4  11 1358.75 121.592   4
   1   4 -11 1354.63 210.536  54
  -1  -4  10 263.172 76.1383 187
  -1  -4  10 340.926 84.7551   4
  -1   4  10 307.470 84.2145 151
  -1   4  10 420.571 85.8048 150
  -1  -4  10 431.093 78.0440 128
  -1   4  10 232.863 75.9699 127
  -1   4  10 256.600 83.8140 126
  -1  -4  10 302.482 72.1666 133
  -1   4  10 281.464 88.8929 120
  -1   4  10 261.599 79.6561 121
   1   4 -10 383.246 69.5186 107
  -1   4  10 433.555 74.9962 106
   1   4 -10 130.283 131.815  54
  -1   4  10 373.129 80.4396  91
  -1   4  10 283.895 79.2681 175
   1   4  -9 103.955 51.8014  85
   1   4  -9-35.5668 44.0628  79
  -1  -4   9 9.50857 58.2415 187
  -1   4   9 66.2928 60.0550 186
  -1   4   9 57.8458 60.9873 150
  -1   4   9 11.1793 72.1704 151
  -1   4   9 29.7911 63.4676 140
  -1  -4   9 43.6891 55.8502 148
  -1   4   9 33.2757 70.1606   3
  -1   4   9 23.4547 71.0214   5
  -1   4   9 89.7924 67.9749 126
  -1   4   9 177.889 85.5251 130
  -1   4   9 58.4895 62.3042 127
  -1  -4   9 60.4397 57.9340 128
  -1   4   9 48.5803 68.3540 135
  -1   4   9 106.290 76.9986 120
  -1   4   9 149.665 68.1703 121
  -1  -4   9 34.1152 60.8208 117
  -1   4   9 67.2555 58.9619 106
   1   4  -9-47.2393 121.969  45
   1   4  -9-47.9190 145.076  54
  -1   4   9 111.655 71.7835 175
  -1   4   9 91.3284 62.8396  91
   1   4  -8 8622.88 694.325  25
  -1  -4   8 9537.35 686.245  19
  -1   4   8 9499.10 443.731 188
  -1  -4   8 10989.3 420.742 187
  -1   4   8 9642.78 406.727 189
  -1   4   8 10372.8 421.917 175
  -1   4   8 9202.06 433.340 173
   1   4  -8 9922.13 388.988  79
   1   4  -8 9784.37 387.152  85
  -1   4   8 10195.8 459.237 159
  -1   4   8 9515.05 404.780 169
  -1   4   8 9732.36 410.330 148
  -1  -4   8 9579.20 391.974 157
  -1   4   8 9570.51 432.760 155
  -1   4   8 9607.28 427.584 151
  -1   4   8 9643.20 410.741 150
  -1  -4   8 9417.36 808.800   1
  -1   4   8 9855.34 427.995   3
  -1   4   8 9873.81 433.178   5
  -1   4   8 9224.74 395.358 144
  -1   4   8 9907.01 405.690 146
  -1   4   8 10032.6 422.819 136
  -1   4   8 9953.22 415.490 140
  -1  -4   8 10117.5 403.524 128
  -1   4   8 9810.62 431.720 130
  -1   4   8 9806.18 412.543 127
  -1   4   8 9327.21 395.407 131
  -1   4   8 9758.33 430.014 126
  -1   4   8 9970.39 440.354 135
  -1  -4   8 9688.90 404.263 134
  -1   4   8 9874.33 413.272 121
  -1  -4   8 9619.32 399.908 117
  -1   4   8 9889.71 432.556 104
  -1   4   8 10249.7 405.770 106
   1   4  -8 11079.9 749.180  45
  -1   4   8 10029.6 418.748  91
   1   4  -8 10118.0 390.187  61
   1   4  -8 10452.0 736.649  54
   1   4  -7 1308.70 252.041  25
  -1  -4   7 1642.24 274.719  19
  -1   4   7 1605.68 329.425   2
  -1   4   7 1455.19 137.381   3
  -1  -4   7 1439.44 316.770   1
  -1   4   7 1719.87 147.877   5
  -1   4   7 1482.19 145.147 188
  -1   4   7 1604.08 130.891 189
  -1   4   7 2025.33 146.670 175
  -1   4   7 1649.25 147.461 173
  -1   4   7 1430.27 129.709 177
  -1   4   7 1743.59 134.359 169
  -1   4   7 1797.30 163.578 159
  -1   4   7 1885.14 140.369 163
  -1   4   7 1556.00 132.405 148
  -1   4   7 1732.71 135.122 150
  -1   4   7 1774.83 159.219 149
  -1   4   7 1743.97 146.990 155
  -1   4   7 1542.50 137.986 151
  -1   4   7 1740.91 135.342 140
  -1   4   7 1638.33 136.549 136
  -1   4   7 1571.87 126.241 146
  -1   4   7 1712.11 138.098 137
  -1   4   7 1731.70 147.445 130
  -1   4   7 1851.17 138.271 127
  -1  -4   7 2040.40 138.713 128
  -1  -4   7 1404.85 118.178 129
  -1   4   7 1665.25 149.001 135
  -1  -4   7 1609.81 127.870 134
  -1   4   7 2001.42 155.591 126
  -1   4   7 1753.07 136.599 121
  -1  -4   7 1704.70 127.963 117
  -1   4   7 1652.09 145.685 120
  -1   4   7 1481.21 134.985 104
   1   4  -7 1606.26 276.120  45
   1   4  -7 1444.34 263.583  54
   1   4  -7 1912.11 282.252  40
  -1  -4   7 1702.70 146.466  98
  -1   4   7 1560.27 131.476  91
   1   4  -7 1782.19 124.689  85
   1   4  -7 1679.26 122.620  79
   1   4  -7 1771.01 124.867  61
   1   4  -6 1499.24 111.997  79
   1   4  -6 1536.92 112.674  61
  -1  -4   6 1423.22 116.810 111
  -1   4   6 1482.69 123.031 104
   1   4  -6 1386.32 255.054  45
   1   4  -6 2013.29 277.446  54
  -1  -4   6 1582.09 110.459  76
   1   4  -6 1551.11 247.249  40
   1  -4  -6 2035.81 254.498  32
  -1   4   6 2026.60 321.374   2
  -1   4   6 1602.36 128.369   3
  -1  -4   6 1102.99 265.442   1
  -1   4   6 1605.88 122.726  91
  -1  -4   6 1314.33 122.436  98
  -1  -4   6 1885.24 260.907  19
   1  -4  -6 1576.01 221.788  26
   1   4  -5 35638.8 1136.97  79
  -1  -4   5 37368.9 1159.52  78
   1  -4  -5 34862.2 1394.30  26
  -1   4   5 36915.0 1454.71  20
   1  -4  -5 34248.6 1370.70  24
  -1  -4   5 35276.6 1141.02  70
   1  -4  -5 33868.7 1385.18  32
   1   4  -5 37581.1 1490.80  40
   1   4  -5 35698.2 1135.39  61
   1   4  -5 32494.9 1443.30  54
   1  -4  -5 34475.8 1370.44  12
  -1   4   5 36627.0 1604.30   2
   1   4  -5 36679.8 1488.71  45
  -1  -4   4 6648.34 502.910  42
   1  -4  -4 6506.63 398.696  41
   1  -4  -4 6383.64 385.613  37
   1   4  -4 7026.85 479.175  40
   1  -4  -4 6106.00 415.961  32
  -1  -4   4 6331.51 403.584  39
  -1  -4   4 6681.02 479.150  55
   1   4  -4 6923.04 268.771  61
  -1   4   4 8051.11 565.306   2
   1  -4  -4 6168.71 408.185   7
   1  -4  -4 6207.30 424.248  26
  -1   4   4 8212.59 510.117  21
   1  -4  -4 6711.52 413.952  24
  -1   4   4 6539.47 457.768  20
   1  -4  -3 103924. 3244.38  41
   1   4  -3 99914.7 3322.73  45
  -1  -4   3 104827. 3402.19  42
   1  -4  -3 99707.7 3215.27  37
   1  -4  -3 99373.7 3279.53  32
   1   4  -3 104975. 3344.21  40
   1   4  -3 101520. 3320.62  54
  -1  -4   3 96942.4 3042.30  64
   1   4  -3 100353. 3033.80  61
  -1  -4   3 101291. 3371.61  55
  -1   4   3 102482. 3439.60   2
   1   4  -3 101210. 3259.60  25
   1  -4  -3 102913. 3255.37  24
  -1   4   3 99330.0 3326.19  20
  -1   4   3 103167. 3331.84  21
   1  -4  -3 102555. 3284.68  26
  -1  -4   2 61330.8 2115.73  42
   1   4  -2 58305.1 2053.98  45
   1  -4  -2 57856.2 1996.26  48
   1  -4  -2 58929.6 2018.17  41
   1  -4  -2 60536.1 2057.83  32
  -1  -4   2 59453.5 2115.39  34
   1   4  -2 58946.4 2052.89  54
  -1  -4   2 61469.7 2129.73  55
  -1  -4   2 58184.9 1827.36  65
  -1  -4   2 59867.4 1830.11  64
  -1   4   2 60852.2 2169.96   2
  -1  -4   2 61221.1 2007.40   8
  -1   4   2 61280.1 2095.14  20
  -1   4   2 61578.7 2053.32  21
   1  -4  -2 60597.8 2060.43  26
  -1  -4   2 59449.9 2078.96  16
   1   4  -2 60365.7 1979.36  25
   1  -4  -1-17.9589 61.3423  48
   1   4  -1 36.7960 87.2659  54
  -1   4   1-28.0372 111.556   2
  -1  -4   1-19.9001 65.4993   8
   1   4  -1-21.4674 45.9636  25
   1   4  -1 318.806 73.2392  21
  -1   4   1-23.6683 77.8998  20
  -1   4   1-33.3794 73.0657  21
  -1  -4   1 23.0374 89.2196  16
   1  -4  -1 21.3293 77.8813  35
   1  -4  -1 21.1288 86.2543  32
   1  -4  -1 21.6683 76.6071  33
  -1  -4   0 103899. 3103.92  50
  -1   4   0 99843.5 2977.41  45
   1  -4   0 101959. 3096.97  50
   1  -4   0 99658.8 3063.96  48
  -1  -4   0 103719. 3122.60  33
  -1  -4   0 110351. 3154.78  27
   1  -4   0 105241. 3105.56  35
  -1  -4   0 108398. 3146.00  34
  -1  -4   0 103221. 3124.46  35
   1   4   0 98615.9 2986.66   7
  -1   4   0 104056. 2976.66  21
   1   4   0 102585. 2984.73  21
  -1  -4  -1 57682.1 2021.40  50
  -1   4  -1 60761.4 1991.71  45
   1  -4   1 57823.1 2059.28  50
  -1  -4  -1 60267.2 2062.79  33
   1  -4   1 57997.0 2039.05  27
  -1   4  -1 61927.3 2042.57  40
  -1  -4  -1 62299.1 2084.16  34
   1  -4   1 57285.3 2049.70  34
  -1  -4  -1 61748.9 2081.95  27
  -1  -4  -1 59697.5 2045.88  35
   1  -4   1 61595.3 2060.91  33
  -1   4  -1 61626.3 1987.51  54
   1  -4   1 59112.2 1810.50  62
  -1   4  -1 58368.6 1863.78   7
   1   4   1 56124.5 1961.06   7
   1   4   1 60361.4 1990.46  21
  -1  -4  -2 1964.74 194.227  50
  -1   4  -2 1885.24 206.915  45
  -1   4  -2 2068.61 219.721  40
  -1  -4  -2 2372.28 244.671  27
  -1  -4  -2 1634.91 200.317  33
  -1  -4  -2 2320.41 219.668  35
   1  -4   2 1852.85 211.394  27
   1  -4   2 1815.47 210.462  34
   1  -4   2 1694.31 104.375  65
  -1   4  -2 1724.39 101.576  61
   1  -4   2 1966.38 109.139  62
  -1   4  -2 1697.44 168.267  13
   1   4   2 1725.88 200.995  21
   1  -4   2 1949.56 200.167  16
  -1   4  -2 1683.87 180.312  22
   1   4   2 2078.31 219.295  20
  -1   4  -3 1256.31 186.944  45
   1  -4   3 1359.72 210.220  42
  -1  -4  -3 837.955 142.769  35
  -1  -4  -3 1081.38 150.110  32
  -1  -4  -3 1175.97 175.845  33
   1  -4   3 1149.45 188.751  34
   1  -4   3 1307.11 93.8169  65
   1  -4   3 1292.92 91.7063  64
   1  -4   3 1018.21 168.035  55
  -1   4  -3 1258.85 164.862  13
   1   4   3 1169.51 214.230   2
   1  -4   3 1255.22 127.501   8
   1   4   3 1316.16 194.221  21
  -1   4  -3 1283.03 175.478  22
   1  -4   3 1394.40 164.453  16
   1   4   3 1061.71 160.189  20
  -1  -4  -3 910.432 138.112  26
  -1   4  -4 59680.0 2080.97  45
  -1  -4  -4 55081.7 1964.51  35
  -1   4  -4 55300.3 2061.53  40
  -1  -4  -4 56765.5 1956.78  32
  -1  -4  -4 56812.1 2016.71  33
  -1   4  -4 56954.0 1763.06  61
   1  -4   4 56805.4 2049.37  55
   1  -4   4 58412.4 1776.27  64
   1   4   4 57031.2 1989.10  20
   1   4   4 62093.3 2111.93  21
  -1  -4  -4 57169.4 1951.67  26
  -1   4  -4 59151.9 2056.19  22
   1   4   4 57044.6 2185.36   2
  -1   4  -4 55182.6 2010.00  13
  -1  -4  -4 55010.6 2091.60   8
   1   4   5 6187.16 401.011  20
  -1   4  -5 5909.15 449.615  22
   1  -4   5 5816.09 502.376  42
  -1   4  -5 5224.49 435.245  40
  -1  -4  -5 5403.72 392.740  33
  -1   4  -5 5907.48 248.323  61
   1  -4   5 5875.16 254.748  78
  -1   4  -5 5634.02 425.152  13
  -1  -4  -5 5001.82 428.499   8
   1   4   5 6508.28 555.319   2
  -1   4  -6 3817.76 376.036  13
   1  -4   6 3965.77 471.492   1
  -1  -4  -6 3492.57 360.708   8
   1   4   6 3998.84 449.943   2
   1   4   6 3996.80 216.796   3
  -1   4  -6 3880.21 388.950  40
   1   4   6 3907.83 205.674  91
   1  -4   6 4263.91 217.329  90
  -1   4  -6 4098.62 200.138  61
   1   4   6 4327.22 209.858 106
   1   4   6 3994.43 215.799 104
   1  -4   6 4017.46 406.152  19
  -1   4  -6 4153.85 408.620  22
   1   4   6 4333.29 423.203  21
  -1   4  -6 3439.91 375.107  45
   1  -4   6 3938.39 211.799  86
   1  -4   7 11558.9 771.783  19
   1   4   7 12914.0 494.622 189
   1   4   7 12463.7 489.737 186
   1   4   7 12793.7 518.838 188
   1   4   7 12253.7 508.876 173
   1   4   7 13334.6 504.268 175
   1   4   7 12826.2 499.560 177
  -1   4  -7 12128.7 777.187  13
   1   4   7 12948.2 509.645   5
   1   4   7 12159.4 498.764   3
   1  -4   7 13159.5 925.263   1
   1   4   7 12294.7 892.168   2
   1   4   7 12852.7 487.951 169
   1   4   7 13705.4 499.669 150
   1  -4   7 12672.8 484.290 157
   1   4   7 12860.8 510.334 155
   1   4   7 11764.9 490.376 151
  -1   4  -7 11473.5 758.110  40
   1   4   7 12724.1 496.107 140
   1   4   7 12272.1 486.752 137
   1   4   7 12185.8 483.019 146
   1  -4   7 11828.2 477.384 134
   1  -4   7 12780.6 473.946 128
   1   4   7 12833.6 500.435 126
   1   4   7 13125.3 503.659 130
   1   4   7 12615.3 515.239 135
   1   4   7 12716.5 496.362 136
   1   4   7 12153.6 485.506 131
   1   4   7 12613.2 482.054 127
   1   4   7 12089.7 488.507 121
   1   4   7 12748.1 510.500 120
   1   4   7 13087.4 510.375 104
   1   4   7 13107.2 484.692 106
  -1   4  -7 12667.1 799.736  45
   1   4   7 12920.9 487.116  91
   1  -4   7 12767.9 509.918  98
  -1   4  -7 13143.2 476.707  61
  -1   4  -7 12779.7 814.969  54
   1  -4   8 8866.25 674.339  19
  -1   4  -8 8483.17 661.756  13
   1   4   8 8599.90 406.682   5
   1  -4   8 9829.25 814.202   1
   1   4   8 9300.49 407.921   3
   1   4   8 9543.25 409.789 175
  -1   4  -8 9558.96 381.346  79
   1  -4   8 9499.70 410.180  84
   1   4   8 9019.37 395.394 186
   1   4   8 9500.19 398.850 189
   1  -4   8 8813.21 388.615 187
   1   4   8 9466.23 391.051 169
   1  -4   8 8861.17 383.281 157
   1   4   8 8901.21 396.098 150
   1   4   8 10088.4 413.305 151
   1   4   8 8847.96 412.339 155
   1  -4   8 9499.15 386.951 145
  -1   4  -8 9785.70 687.843  40
   1   4   8 9277.25 403.822 130
   1   4   8 9234.00 403.299 126
   1   4   8 9552.76 396.853 131
   1   4   8 9110.96 421.206 135
   1   4   8 8863.27 386.037 127
   1  -4   8 9606.58 384.186 128
   1   4   8 9928.94 426.580 120
   1   4   8 8551.70 394.597 121
   1   4   8 9419.04 419.749 104
   1  -4   8 9348.93 375.887 115
   1   4   8 9965.75 392.674 106
  -1   4  -8 10085.1 719.874  45
   1   4   8 9392.50 393.532  91
   1  -4   8 9609.42 416.255  98
  -1   4  -8 9348.18 700.439  54
  -1   4  -8 9837.67 383.348  61
   1   4   9 4201.22 250.855   5
   1   4   9 4174.83 245.404   3
   1   4   9 4157.06 242.612 177
   1   4   9 4163.43 221.373 169
   1   4   9 3995.78 236.857 150
   1   4   9 3835.71 234.004 151
   1   4   9 4088.32 236.487 148
  -1   4  -9 3500.16 398.465  40
   1   4   9 4134.69 233.047 186
   1  -4   9 4298.31 232.603 187
   1   4   9 4473.76 232.212 189
   1  -4   9 3881.27 213.441 145
  -1   4  -9 4366.73 215.275  85
  -1   4  -9 4279.35 215.469  79
   1  -4   9 4266.48 239.086  84
   1   4   9 4049.62 222.288 131
   1   4   9 4293.57 239.061 126
   1   4   9 4089.37 228.778 127
   1  -4   9 4327.47 225.822 128
   1   4   9 4221.43 237.993 130
   1  -4   9 4060.48 209.062 115
   1  -4   9 4019.66 222.778 117
   1   4   9 4547.49 260.188 104
   1   4   9 4199.22 231.095 114
   1   4   9 4600.06 229.031 106
   1   4   9 4185.97 229.058  91
   1  -4   9 3853.29 239.890  98
  -1   4  -9 4280.15 216.123  61
  -1   4  -9 4824.55 488.115  54
  -1   4  -9 5398.19 502.901  45
   1  -4  10-7.70869 61.3467 128
   1  -4  10 16.9814 62.4888 133
  -1   4 -10 96.5423 44.3609  61
  -1   4 -10 43.8030 105.787  54
  -1   4 -10 86.4606 111.612  45
   1   4  10 49.1674 55.4778  91
   1  -4  10 50.5784 60.1013 148
   1   4  10 9.16999 62.6419 150
   1   4  10 34.1655 56.2264 186
   1  -4  10-50.9509 62.0145 187
   1  -4  10 10.0643 63.6511   4
  -1   4 -10 6.24778 43.4389  85
  -1   4 -10 6.46282 41.7208  79
   1  -4  10 80.2177 55.1847  84
   1  -4  11-12.6025 42.2662  84
   1  -4  11 74.1316 56.7138 133
   1  -4  11-15.7128 52.6975   4
   1  -4  11-16.3906 43.1891 146
  -1   4 -11-11.1687 41.0961 107
   1  -4  12 56.7912 28.1110 146
   1  -4  12 5.02161 37.2537   4
   1  -4  12 60.7310 44.0809 192
   1  -4  12 53.2836 46.4090 186
  -1   4 -12 20.5091 32.4430  68
  -1   4 -12 16.7569 30.3031  89
   1  -4  12 70.0232 41.1430 133
  -1  -5  12 1213.08 71.2782 133
  -1  -5  12 1260.14 83.4276 186
   1   5 -12 1122.08 70.9207 100
   1   5 -11 1518.60 97.0050 107
  -1  -5  11 1614.54 121.919   4
   1   5 -11 1812.53 115.377  68
  -1  -5  11 1472.34 107.878 133
   1   5 -11 1539.90 104.376  89
  -1  -5  10 211.811 60.4184 187
  -1   5  10 190.055 62.5870 127
  -1  -5  10 183.045 63.7116 133
  -1  -5  10 227.750 62.0470 128
  -1   5  10 308.964 84.3982 126
  -1  -5  10 174.599 52.4005 175
  -1   5  10 235.919 62.3504 106
   1   5 -10 139.698 55.9790 107
   1   5 -10 284.130 62.3940 168
  -1   5  10 171.902 69.9938 151
  -1   5  10 205.292 78.2989 155
   1   5 -10 185.575 62.1017  89
   1   5 -10 201.869 127.804  54
   1   5 -10 264.053 144.963  43
   1   5  -9 329.082 63.6920  85
   1   5  -9 373.342 64.9594  79
  -1   5   9 246.793 82.8534 155
  -1  -5   9 335.166 65.5749 157
  -1   5   9 203.665 80.8313 151
  -1  -5   9 251.830 61.2871 145
  -1   5   9 136.695 80.2024   5
  -1   5   9 206.794 84.0312 130
  -1  -5   9 240.574 67.2277 128
  -1   5   9 260.965 94.6764 135
  -1   5   9 217.124 65.9806 127
  -1   5   9 156.001 69.9633 121
  -1   5   9 193.548 91.3140 126
  -1  -5   9 306.948 72.2110 117
  -1   5   9 289.961 84.2634 120
  -1   5   9 260.290 73.0774 106
   1   5  -9 194.594 64.9351 107
  -1  -5   9 273.903 81.5753  98
   1   5  -9-47.0500 121.692  54
  -1  -5   9 258.206 66.6368 187
   1   5  -8 5948.28 549.889  25
  -1   5   8 5787.48 307.294 173
  -1   5   8 5132.98 281.844 175
   1   5  -8 5364.07 263.896  79
   1   5  -8 5741.85 265.762  85
  -1   5   8 6017.17 328.119 159
  -1   5   8 6176.38 292.142 169
  -1   5   8 6142.49 304.821 151
  -1  -5   8 5523.23 271.285 157
  -1   5   8 6270.02 307.966 155
  -1   5   8 5767.69 316.735 188
   1   5  -8 5823.94 275.247 185
  -1   5   8 5759.70 307.357   5
  -1  -5   8 6716.75 675.657   1
  -1   5   8 5371.74 272.054 127
  -1   5   8 5673.12 302.726 130
  -1  -5   8 5981.37 271.890 128
  -1   5   8 5976.06 307.369 126
  -1   5   8 6188.89 320.402 135
  -1   5   8 5883.41 285.365 121
  -1   5   8 5161.16 295.647 120
   1   5  -8 5916.25 280.065 107
  -1   5   8 5861.24 282.728 106
  -1  -5   8 5780.32 303.126  98
   1   5  -8 7035.80 587.973  54
   1   5  -8 6408.06 564.031  45
  -1   5   7 16664.7 635.462   5
  -1   5   7 16149.4 1082.73   2
  -1  -5   7 14301.9 1039.30   1
   1   5  -7 16173.2 601.914 185
  -1   5   7 15964.1 638.533 188
  -1   5   7 16213.5 608.811 189
  -1   5   7 15808.6 603.277 175
  -1   5   7 15503.3 622.499 173
   1   5  -7 16508.7 590.288  79
   1   5  -7 15792.7 585.285  85
  -1   5   7 16180.4 606.448 169
  -1   5   7 15971.7 645.474 159
  -1   5   7 16237.0 610.715 163
  -1  -5   7 15896.9 594.972 157
  -1   5   7 16256.5 618.445 151
  -1   5   7 16342.4 621.061 155
  -1   5   7 16819.3 615.429 136
   1   5  -7 16956.0 586.934 139
  -1  -5   7 16442.3 586.451 128
  -1   5   7 16969.0 633.420 130
  -1  -5   7 15537.6 577.488 129
  -1   5   7 16525.3 629.620 126
  -1   5   7 16139.4 638.088 135
  -1   5   7 15489.9 588.647 127
  -1  -5   7 16679.0 602.572 134
  -1   5   7 16816.2 630.703 120
  -1   5   7 15340.9 593.072 121
  -1  -5   7 15696.3 591.554 117
  -1  -5   7 15024.0 926.065  19
   1   5  -7 17349.4 968.371  25
   1   5  -7 15986.4 955.949  45
  -1   5   7 16622.0 612.536  91
  -1  -5   7 16812.2 630.845  98
   1   5  -7 16636.2 590.106  61
   1   5  -7 15268.5 947.950  54
  -1  -5   6 32882.7 1464.74  19
   1   5  -6 32338.5 1430.28  25
  -1   5   6 31899.4 1092.87   5
  -1  -5   6 34417.2 1665.64   1
  -1   5   6 31123.5 1607.11   2
  -1   5   6 32107.5 1073.72 189
  -1   5   6 31680.3 1098.90 188
  -1   5   6 32190.3 1087.09 173
  -1   5   6 33955.3 1116.85 159
  -1   5   6 33630.3 1082.97 163
  -1   5   6 32962.1 1122.66 149
  -1  -5   6 32733.4 1064.83 157
  -1   5   6 31691.6 1067.80 136
   1   5  -6 32349.5 1053.47 139
  -1   5   6 30559.6 1058.78 137
  -1  -5   6 29981.9 1036.83 129
  -1   5   6 31344.5 1088.19 126
  -1  -5   6 33175.1 1064.48 134
  -1  -5   6 32128.0 1057.42 117
  -1  -5   6 33401.9 1077.20 111
  -1   5   6 30876.4 1063.18 104
   1   5  -6 35031.9 1500.92  45
  -1  -5   6 32655.4 1053.76  76
  -1  -5   6 32655.8 1053.93  70
   1  -5  -6 32252.4 1389.55  33
  -1  -5   6 32519.3 1090.82  98
  -1  -5   6 30905.2 1043.74  96
   1   5  -6 31393.9 1051.92  85
   1   5  -6 32124.6 1055.74  79
   1   5  -6 31370.5 1051.68  61
  -1  -5   5 9255.74 391.408 111
   1   5  -5 9163.91 642.695  54
   1   5  -5 9736.80 378.869  61
  -1  -5   5 9915.44 384.164  70
  -1  -5   5 9418.57 380.148  76
   1  -5  -5 8820.22 580.976  32
   1  -5  -5 9975.38 601.889  35
  -1   5   5 10434.6 767.923   2
   1  -5  -5 10152.7 607.370  26
  -1   5   5 9191.61 626.776  20
   1   5  -5 9473.36 603.816  25
   1   5  -5 9504.24 379.122  79
  -1  -5   5 10368.5 401.186  78
   1   5  -5 9702.62 377.400  85
  -1  -5   4 14651.5 546.442  78
   1   5  -4 14839.2 533.628  79
   1   5  -4 16477.6 780.113  25
  -1   5   4 15245.1 819.994  20
   1  -5  -4 15428.4 780.377  26
  -1  -5   4 15253.0 542.070  70
  -1  -5   4 15236.4 542.791  76
   1  -5  -4 15683.3 816.208  33
   1  -5  -4 15946.8 799.420  35
   1  -5  -4 15392.3 733.906  41
  -1  -5   4 13816.9 740.708  39
   1  -5  -4 14739.8 775.606  32
  -1   5   4 14692.4 913.850   2
  -1  -5   4 14467.3 865.198  42
   1   5  -4 15157.7 820.710  45
   1   5  -4 14978.6 533.089  61
   1   5  -4 15819.9 832.042  54
  -1  -5   4 14966.8 842.816  55
   1   5  -3 3339.09 172.542  79
  -1   5   3 3939.30 369.518  20
   1  -5  -3 3820.08 335.300  26
   1   5  -3 3845.05 305.145  25
  -1   5   3 3931.52 349.803  21
  -1  -5   3 3656.65 183.858  74
  -1   5   3 2932.54 366.757   2
  -1  -5   3 4160.24 392.025  42
   1  -5  -3 3225.68 274.248  48
   1   5  -3 3378.38 329.825  45
   1  -5  -3 3236.99 319.994  35
   1  -5  -3 3620.66 306.301  41
   1  -5  -3 3930.59 343.370  32
   1  -5  -3 3281.13 329.250  33
  -1  -5   3 3242.26 178.280  64
   1   5  -3 3644.51 340.343  54
  -1  -5   3 3298.49 347.650  55
  -1  -5   2 2770.95 289.044  16
   1   5  -2 2335.52 205.059  25
  -1   5   2 2207.83 271.289  20
  -1   5   2 3201.18 284.698  21
  -1  -5   2 2416.20 244.105   8
  -1   5   2 2905.53 333.087   2
  -1  -5   2 2438.72 293.978  42
   1  -5  -2 2312.33 235.212  48
   1  -5  -2 2832.12 289.801  35
  -1  -5   2 2453.10 297.781  34
   1  -5  -2 2494.00 281.207  33
   1  -5  -2 3521.24 309.732  32
  -1  -5   2 2564.68 145.431  64
   1   5  -2 2140.18 249.003  54
  -1  -5   2 1757.59 251.828  55
  -1  -5   2 2394.61 139.868  65
   1   5  -1 46421.6 1612.15  21
  -1   5   1 51027.7 1860.55  20
  -1  -5   1 49572.0 1831.48  16
  -1   5   1 48523.4 1920.04   2
   1   5  -1 48795.2 1664.23   7
  -1  -5   1 49472.5 1784.56   8
  -1  -5   1 49611.5 1807.11  42
   1  -5  -1 46186.5 1734.04  48
   1  -5  -1 48346.8 1805.77  50
   1  -5  -1 49102.5 1821.63  33
   1  -5  -1 48807.3 1814.65  35
  -1  -5   1 48890.8 1508.64  65
   1   5  -1 48716.4 1742.19  54
  -1  -5   1 48660.5 1511.14  64
  -1  -5   1 46917.6 1847.71  55
   1  -5  -1 48057.8 1496.52  62
   1   5   0 18606.8 765.698  21
  -1  -5   0 19146.0 910.029  16
  -1  -5   0 17592.8 868.130   8
   1   5   0 17732.8 762.582   7
   1  -5   0 19428.2 892.567  50
  -1  -5   0 18973.8 882.724  50
   1  -5   0 18870.3 893.976  27
   1  -5   0 18900.7 892.702  35
  -1  -5   0 16589.8 876.795  27
  -1  -5   0 19646.5 921.845  33
  -1  -5   0 18303.2 901.652  34
   1  -5   0 18708.4 615.978  62
  -1  -5   0 18649.7 619.451  64
  -1  -5   0 18342.4 611.418  62
  -1  -5   0 18955.6 617.598  65
  -1   5   0 16974.5 739.100  54
   1  -5   1 54001.4 1904.00  16
   1   5   1 51820.6 1828.06  21
  -1  -5  -1 50822.9 1945.91  16
  -1  -5  -1 53700.0 1958.08   8
  -1  -5  -1 51928.0 1607.09  64
   1  -5   1 51785.2 1616.03  65
   1  -5   1 52518.0 1615.18  62
  -1  -5  -1 50977.8 1598.01  62
  -1  -5  -1 50887.9 1602.43  65
  -1   5  -1 53856.3 1607.54  61
  -1   5  -1 51135.7 1815.92  54
   1  -5   1 51984.8 1616.97  64
  -1  -5  -1 52520.4 1939.80  33
   1  -5   1 53361.1 1951.06  35
   1  -5   1 50720.6 1929.43  33
  -1  -5  -1 52422.1 1922.27  35
  -1  -5  -1 52940.5 1954.90  27
  -1  -5  -1 55474.8 1967.49  34
   1  -5   1 51141.9 1922.23  27
   1  -5   1 50364.0 1916.93  34
  -1  -5  -1 54207.1 1907.66  50
   1  -5   1 50934.0 1932.75  50
  -1   5  -1 56602.7 1852.42  45
  -1   5  -2 1915.60 242.071  40
   1  -5   2 1244.52 206.773  34
  -1  -5  -2 1807.89 244.865  34
  -1  -5  -2 1233.11 206.799  33
  -1  -5  -2 1447.33 211.349  35
  -1   5  -2 1713.98 212.197  54
  -1   5  -2 1501.96 203.042  45
  -1  -5  -2 1695.53 213.327  50
  -1  -5  -2 1649.50 241.328  27
   1   5   2 1799.44 228.311  20
   1  -5   2 1346.03 194.416  16
   1   5   2 1801.94 215.897  21
   1  -5   2 1376.57 218.656  27
  -1   5  -2 1444.84 101.267  61
   1  -5   2 1753.45 112.691  62
   1  -5   2 1536.12 106.992  64
   1  -5   2 1439.20 106.045  65
  -1   5  -3 21907.6 722.449  79
   1  -5   3 21027.6 929.372  16
   1   5   3 21463.2 971.766  20
   1   5   3 21723.3 993.874  21
   1  -5   3 21382.2 731.767  74
   1   5   3 20830.7 1099.83   2
  -1  -5  -3 19742.2 1029.88   8
   1  -5   3 21469.5 856.373   8
  -1   5  -3 21900.8 990.295  45
  -1  -5  -3 21031.4 934.212  50
   1  -5   3 21599.4 1057.87  42
  -1   5  -3 21217.7 973.040  54
   1  -5   3 21406.8 1015.03  55
   1  -5   3 21547.5 729.194  64
  -1   5  -3 22022.4 720.620  61
   1  -5   3 23282.6 1027.16  34
  -1  -5  -3 22498.8 1038.35  27
  -1  -5  -3 22220.2 977.228  35
  -1  -5  -3 21015.8 988.272  33
  -1   5  -3 23224.7 1029.08  40
  -1  -5  -3 21309.1 997.193  34
   1  -5   4 6189.35 270.998  78
  -1   5  -4 5794.00 261.295  79
   1   5   4 5981.21 436.122  20
   1   5   4 5975.33 475.799  21
  -1  -5  -4 6632.46 489.555  27
  -1  -5  -4 6177.49 457.490  33
  -1  -5  -4 5167.42 433.332  34
  -1  -5  -4 6690.43 443.833  35
   1   5   4 5764.49 533.260   2
  -1  -5  -4 6774.46 525.656   8
   1  -5   4 6028.92 509.807  42
  -1   5  -4 7047.64 500.374  45
  -1   5  -4 5654.76 452.843  54
   1  -5   4 6445.83 485.190  55
   1  -5   4 6506.80 275.018  64
   1  -5   5 6821.75 300.474  86
   1  -5   5 6749.63 294.633  78
  -1   5  -5 6554.42 287.598  79
  -1  -5  -5 6543.49 471.504  34
  -1  -5  -5 6774.47 483.822  33
  -1   5  -5 7109.11 542.130  40
  -1  -5  -5 6204.38 491.621  27
   1  -5   5 6765.03 276.797  76
   1  -5   5 6712.26 278.493  70
   1  -5   5 6381.86 284.475  90
  -1   5  -5 6614.27 278.652  97
  -1   5  -5 6128.17 268.001  94
  -1   5  -5 6608.71 284.686  61
  -1   5  -5 7290.11 544.176  54
   1  -5   5 6628.24 291.745 111
   1   5   5 6683.20 289.143 106
  -1  -5  -5 6335.16 513.227  16
   1   5   5 6877.79 546.522  21
   1   5   5 6595.96 458.947  20
  -1   5  -5 7373.27 539.268  45
  -1  -5  -5 6068.85 524.677   8
   1   5   5 6455.02 596.333   2
   1   5   6 37495.0 1238.64 188
  -1   5  -6 38039.5 1200.25 185
   1   5   6 37826.8 1210.57 189
   1   5   6 38317.9 1209.40 177
   1   5   6 35328.6 1213.84 173
   1  -5   6 37826.2 1212.15  86
  -1   5  -6 37282.8 1191.83  79
   1   5   6 38072.0 1782.23   2
   1  -5   6 35655.5 1754.78   1
   1   5   6 35997.8 1222.93   5
   1   5   6 36643.8 1201.22 163
   1   5   6 37975.8 1206.18 169
   1   5   6 38008.3 1252.76 149
   1  -5   6 35673.4 1199.18 157
   1   5   6 36676.5 1210.85 155
  -1   5  -6 35838.3 1604.39  40
   1   5   6 36618.6 1196.93 137
   1  -5   6 36896.2 1194.16 134
   1   5   6 37481.4 1205.56 136
   1   5   6 35519.6 1200.30 131
   1   5   6 36196.9 1211.96 126
   1   5   6 33339.1 1186.39 121
   1   5   6 36431.9 1214.84 120
   1  -5   6 34971.1 1185.27 117
   1   5   6 36707.0 1202.80 104
   1  -5   6 36056.2 1191.82 111
   1  -5   6 32738.6 1576.02  19
  -1  -5  -6 34055.8 1533.60  16
  -1   5  -6 35520.4 1173.28  97
  -1   5  -6 37861.9 1191.38  61
  -1   5  -6 36077.7 1600.06  54
   1  -5   7 3551.65 411.624  19
  -1   5  -7 4146.11 216.318 185
   1   5   7 3924.56 228.339 189
   1   5   7 3641.04 242.205 188
   1   5   7 4137.01 233.663 177
   1   5   7 3780.68 221.654 169
   1   5   7 4115.30 257.930 159
   1   5   7 4174.77 225.214 163
   1   5   7 4134.50 517.500   2
   1   5   7 4008.70 240.451   5
   1  -5   7 4951.45 554.530   1
  -1   5  -7 4066.31 203.244  97
   1  -5   7 4666.77 233.194 157
   1   5   7 3602.90 229.202 155
   1   5   7 4131.76 226.761 151
   1   5   7 3957.66 223.183 137
  -1   5  -7 4714.15 468.060  40
   1   5   7 4037.01 234.465 130
   1  -5   7 3998.30 205.597 128
   1  -5   7 3984.76 219.109 134
   1   5   7 4201.75 234.812 126
   1   5   7 3761.70 221.013 131
   1   5   7 4327.08 254.317 135
   1   5   7 4299.00 234.892 136
   1  -5   7 4051.81 218.548 117
   1   5   7 3586.66 216.716 121
   1   5   7 3955.15 238.379 120
   1  -5   7 3650.14 200.248 115
   1   5   7 4379.08 239.484 104
   1   5   7 3973.69 222.097 106
  -1   5  -7 4112.58 218.893  79
  -1   5  -7 3725.73 433.784  45
  -1   5  -7 3914.58 213.955  61
  -1   5  -8 335.487 73.6108  79
   1  -5   8 258.119 72.5149  84
  -1   5  -8 329.020 74.8968  85
   1   5   8 265.886 86.2198   5
   1   5   8 342.937 86.2790 189
   1   5   8 451.599 103.465 188
   1   5   8 409.481 85.0232 169
  -1   5  -8 269.629 72.9147 168
   1   5   8 166.646 81.0171 155
   1  -5   8 269.608 71.6377 157
   1   5   8 353.229 78.0001 151
   1   5   8 307.251 97.9842 159
   1  -5   8 385.844 75.6320 145
   1   5   8 331.910 85.9643 137
  -1   5  -8 331.024 172.905  40
   1   5   8 343.896 67.5391 127
   1   5   8 262.706 75.7135 131
   1  -5   8 401.337 69.3890 128
   1   5   8 223.925 84.2341 130
   1   5   8 353.155 91.4521 135
   1   5   8 275.856 78.5686 136
   1   5   8 331.306 84.4154 121
   1   5   8 304.944 82.3450 120
   1   5   8 256.908 78.4607 126
   1  -5   8 263.830 73.2736 117
   1   5   8 249.502 74.6729 106
   1  -5   8 317.655 62.1538 115
   1   5   8 282.169 79.1666 104
  -1   5  -8 588.202 195.243  54
  -1   5  -8 587.325 184.431  45
  -1   5  -8 338.855 159.582  25
  -1   5  -8 365.123 75.1684  61
  -1   5  -9 497.390 77.4243  79
   1  -5   9 643.925 88.6887  84
  -1   5  -9 575.068 78.6811  85
   1   5   9 577.648 89.2648 151
   1  -5   9 603.815 83.8550 157
   1  -5   9 771.986 90.2532 145
   1   5   9 636.568 89.5428 169
   1   5   9 629.090 86.9634 127
   1  -5   9 701.043 94.8461 133
   1   5   9 729.523 113.840 135
   1   5   9 635.067 94.9659 126
   1  -5   9 546.985 80.3175 128
   1   5   9 724.376 105.797 130
  -1   5  -9 578.184 79.1611  61
   1   5   9 641.797 91.6603 106
   1  -5   9 660.781 98.8736  98
   1   5   9 527.232 110.356 188
  -1   5  -9 797.775 227.400  54
  -1   5  -9 701.619 196.508  45
   1   5   9 603.906 105.754   5
  -1   5 -10 884.523 83.4116  85
  -1   5 -10 739.647 78.0800  79
   1  -5  10 822.004 85.5356  84
   1  -5  10 792.951 92.2614 148
   1  -5  10 789.861 100.667   4
  -1   5 -10 641.126 83.6017 179
  -1   5 -10 895.074 91.2942 107
  -1   5 -11 77.4908 43.7911  89
  -1   5 -11 47.6913 41.3630 107
   1  -5  11 106.002 35.3858 146
   1  -5  11 70.1642 50.1385   4
   1  -5  12 362.513 41.9882 133
   1  -5  12 222.414 36.0446   4
   1  -5  12 268.163 45.7360 192
   1  -5  12 371.263 48.9215 186
  -1   5 -12 322.312 39.6622 100
  -1  -6  11 4.14659 38.2270 133
   1   6 -11 12.6345 35.4427 179
   1   6 -11-3.20008 27.0894 107
   1   6 -11 8.45244 37.4020 100
   1   6 -11 89.6145 39.1469  68
   1   6 -11-23.0192 34.3128  89
   1   6 -10 1053.64 90.7682  68
   1   6 -10 877.609 84.0645 107
   1   6 -10 812.428 77.6511 168
   1   6 -10 867.027 87.0997  89
   1   6 -10 757.346 70.2756  79
   1   6 -10 779.332 90.8265 179
  -1  -6  10 804.276 75.0298 128
  -1   6  10 783.691 92.5792 126
   1   6  -9 164.517 64.9183 168
   1   6  -9 133.425 55.3349  79
   1   6  -9 92.8874 63.3644  89
   1   6  -9 201.496 57.7073  85
  -1  -6   9 199.321 56.3033 145
  -1  -6   9 154.890 53.2514 128
  -1   6   9 192.339 89.5118 135
  -1   6   9 168.024 80.8250 130
  -1   6   9 201.089 76.8367 120
  -1   6   9 188.946 79.1690 126
  -1   6   9 215.360 67.4976 106
   1   6  -9 171.645 61.8576 107
  -1  -6   9 124.024 64.7470  98
  -1   6   9 181.918 68.0870 151
   1   6  -9 162.551 54.7951 185
   1   6  -9 299.276 140.782  54
   1   6  -9-85.3003 134.938  43
  -1   6   9 113.082 80.8524   5
   1   6  -8 310.895 77.5477 168
   1   6  -8 598.355 83.7415  79
   1   6  -8 480.747 92.5976  89
   1   6  -8 539.542 83.0432  85
  -1  -6   8 428.168 82.6875 157
  -1   6   8 507.179 112.749 159
  -1   6   8 397.416 81.6637 155
  -1   6   8 391.564 89.0107 151
   1   6  -8 356.706 75.5024 185
  -1   6   8 403.733 97.5949 188
  -1  -6   8 571.880 89.4542 134
  -1   6   8 463.105 98.1437 130
  -1  -6   8 388.645 69.7625 128
  -1   6   8 531.254 106.517 135
  -1  -6   8 424.824 77.5279 117
  -1   6   8 663.015 101.816 120
  -1   6   8 512.193 99.8373 126
   1   6  -8 454.490 83.5007 107
   1   6  -8 381.053 179.740  54
   1   6  -8 324.947 164.629  43
  -1  -6   8 397.587 87.0597  98
  -1   6   8 334.945 89.7934   5
   1   6  -7 5193.38 263.416 185
  -1   6   7 5138.52 293.257 188
  -1   6   7 5486.58 280.368 173
   1   6  -7 5437.22 258.967  79
   1   6  -7 5427.65 257.897  85
  -1   6   7 5254.71 280.619 163
  -1   6   7 4862.24 291.943 159
  -1  -6   7 5135.19 261.592 157
  -1   6   7 5098.09 266.163 155
  -1   6   7 4826.68 264.230 151
  -1   6   7 5282.60 307.910 149
  -1   6   7 5121.31 267.650 136
  -1  -6   7 5252.25 242.674 128
  -1   6   7 5136.03 284.075 126
  -1   6   7 5215.27 288.734 130
  -1  -6   7 4818.35 256.451 134
  -1  -6   7 5157.24 258.023 117
  -1   6   7 4773.68 248.308 121
  -1   6   7 5197.42 279.197 120
   1   6  -7 5299.49 244.251 118
   1   6  -7 5388.82 264.597 107
  -1   6   7 5226.70 263.096 106
   1   6  -7 5201.45 474.033  25
  -1   6   7 5374.23 289.837   5
  -1  -6   7 5430.44 608.051   1
  -1  -6   7 5164.33 278.079  98
  -1   6   6 3958.09 522.853   2
  -1  -6   6 4677.83 552.141   1
  -1   6   6 4043.51 246.428   5
  -1   6   6 3807.71 242.050 188
   1   6  -6 4111.77 229.749 185
  -1   6   6 4513.09 240.280 173
   1   6  -6 4195.44 222.605  85
   1   6  -6 4337.34 225.846  79
   1  -6  -6 3838.63 407.260  33
   1  -6  -6 4074.21 428.574  27
  -1   6   6 4522.11 248.780 163
  -1   6   6 4447.85 265.417 159
  -1   6   6 3991.89 228.348 169
  -1   6   6 4276.63 226.000 155
  -1   6   6 3856.88 257.804 149
  -1  -6   6 4275.10 229.050 157
  -1   6   6 3768.94 224.230 151
  -1  -6   6 4043.05 213.393  70
  -1  -6   6 4050.70 213.198  76
   1   6  -6 4456.22 225.707 139
  -1   6   6 3858.07 220.961 136
  -1  -6   6 3678.82 196.718 129
  -1   6   6 4262.86 249.754 126
  -1  -6   6 4137.08 221.247 134
  -1  -6   6 3976.29 219.653 117
  -1   6   6 3643.43 205.541 121
  -1   6   6 4034.02 234.632 120
   1   6  -6 4069.28 211.872 118
   1   6  -6 4344.69 228.612 107
  -1   6   6 4242.33 223.366 106
  -1  -6   6 4432.61 235.985 111
  -1  -6   6 4227.30 443.813  19
   1   6  -6 4627.16 422.647  25
  -1  -6   6 4046.72 235.926  98
  -1  -6   6 4077.09 210.807  96
   1   6  -6 4557.60 465.801  54
  -1   6   5-62.7795 162.081   2
  -1   6   5 11.7294 63.3416   6
  -1   6   5 115.911 66.6393 188
   1   6  -5-27.7288 64.8061 185
  -1   6   5 69.4371 50.7317 173
  -1   6   5 71.0875 66.8459 163
  -1   6   5 8.72755 59.6167 169
  -1   6   5 9.29576 55.6419 151
  -1   6   5 12.7340 73.5144 149
   1   6  -5 8.12996 50.3331 139
  -1   6   5 23.8887 52.4154 136
  -1  -6   5 16.1973 52.7936 134
   1   6  -5-15.7777 51.4261 118
  -1   6   5 32.6657 64.4132 126
  -1  -6   5 70.0610 55.9516 117
  -1   6   5 62.8014 62.8788 106
   1   6  -5 8.46679 64.1982 107
  -1  -6   5-29.0188 63.0555 111
  -1   6   5-43.4027 118.853  20
   1  -6  -5 90.0111 108.689  27
   1   6  -5 34.2070 108.163  25
   1   6  -5 43.6473 138.013  54
   1  -6  -5 35.3548 96.8151  50
  -1  -6   5 25.1876 47.8615  76
  -1  -6   5-16.9987 55.9462  70
  -1  -6   5 9.55581 57.8596  78
   1  -6  -5-127.194 139.536  33
  -1  -6   5 19.7796 59.8817  86
   1   6  -5 49.6414 54.4601  79
   1   6  -5 40.8131 60.9884  85
  -1  -6   5-16.4155 48.5553  96
  -1  -6   4 36.3782 50.5010  86
  -1   6   4 64.2684 44.6832  83
   1   6  -4 78.3112 51.5515  79
   1   6  -4-15.4797 53.8094  85
  -1  -6   4 45.3371 101.370  55
  -1   6   4 20.9856 47.3595 106
  -1  -6   4 27.4948 57.9637 111
   1  -6  -4-35.7155 72.9011  50
  -1  -6   4 47.9150 145.058  42
   1   6  -4 237.687 135.299  54
  -1  -6   4 49.9016 52.6015  70
  -1  -6   4 16.5268 51.1630  76
   1  -6  -4 123.979 119.290  33
  -1  -6   4 69.3609 89.5393  39
   1  -6  -4-37.9330 109.495  35
  -1   6   4-58.1823 106.219   2
   1  -6  -4-43.4296 112.127  27
  -1   6   4 85.2182 110.008  20
   1   6  -4 18.5395 39.0885  95
   1   6  -3 4533.71 219.733  89
  -1  -6   3 4608.39 236.068  78
  -1   6   3 4239.49 211.504  83
  -1  -6   3 4535.30 232.226  86
   1   6  -3 4587.80 414.101  54
   1  -6  -3 4838.54 208.138  62
  -1  -6   3 4694.93 455.651  55
  -1   6   3 4560.62 211.256 106
  -1  -6   3 4117.16 223.491 113
   1   6  -3 4948.34 230.632 107
  -1  -6   3 5044.67 475.157  42
   1   6  -3 4908.68 378.811  43
   1  -6  -3 4480.56 414.055  50
  -1  -6   3 4891.76 234.763  74
   1  -6  -3 5227.29 466.906  27
   1  -6  -3 4430.67 413.982  35
   1  -6  -3 5430.27 466.823  33
  -1   6   3 5519.25 540.274   2
  -1   6   3 4439.67 215.806  95
   1   6  -3 4828.45 215.771  95
  -1   6   3 4541.95 448.280  20
  -1  -6   3 5605.90 409.237  14
   1  -6  -2 476.403 163.122  27
  -1   6   2 534.988 177.167  20
  -1  -6   2 479.143 158.888  16
   1   6  -2 698.300 83.4717  79
   1   6  -2 595.188 74.9196  85
  -1  -6   2 707.644 83.3701  78
   1   6  -2 716.812 69.3711  68
  -1  -6   2 622.960 78.2050  74
  -1  -6   2 823.243 192.480  34
   1  -6  -2 581.121 170.608  33
   1  -6  -2 632.525 174.168  35
  -1   6   2 459.786 187.450   2
  -1  -6   2 593.753 142.028   8
   1  -6  -2 391.490 146.465  50
  -1  -6   2 609.310 181.574  42
  -1  -6   2 878.547 199.293  55
   1  -6  -2 581.579 65.5415  62
  -1  -6   2 642.490 79.3568  64
  -1  -6   1 171174. 5636.23  16
  -1   6   1 171556. 5666.09  20
   1   6  -1 171165. 5202.22  79
  -1  -6   1 169835. 5202.54  74
   1  -6  -1 179795. 5656.65  35
   1  -6  -1 168903. 5647.03  34
   1  -6  -1 178863. 5659.77  33
  -1   6   1 186635. 5839.20   2
  -1  -6   1 174875. 5580.57   8
   1  -6  -1 178728. 5641.79  50
  -1  -6   1 175623. 5594.94  42
   1  -6  -1 172583. 5194.94  62
  -1  -6   1 172056. 5692.40  55
  -1  -6   1 172936. 5207.11  65
   1  -6  -1 175113. 5199.85  65
  -1  -6   1 173764. 5210.02  64
   1  -6   0 18723.0 924.438  16
   1   6   0 17198.5 751.099  21
  -1  -6   0 16338.9 904.317  16
  -1  -6   0 15897.4 905.825  27
  -1   6   0 16742.6 574.101  79
  -1  -6   0 15589.4 575.578  74
   1  -6   0 15697.6 882.522  35
   1  -6   0 16272.6 891.029  27
  -1  -6   0 18369.1 943.581  34
  -1  -6   0 17377.2 898.400   8
   1  -6   0 17893.9 912.911  50
  -1  -6   0 16530.8 830.336  42
   1  -6   0 17131.7 582.647  62
   1  -6   0 17560.1 587.617  65
  -1  -6   0 16829.2 585.793  64
  -1  -6   0 16269.4 578.393  65
   1  -6   0 16643.5 585.044  64
   1  -6   1 38472.9 1572.25  16
   1   6   1 39420.5 1472.17  21
   1   6   1 40193.3 1604.17  20
  -1   6  -1 38491.7 1217.63  79
   1  -6   1 37649.7 1226.20  74
  -1  -6  -1 37453.9 1603.64  34
   1  -6   1 37648.9 1597.06  34
   1  -6   1 40528.5 1610.44  27
  -1  -6  -1 38682.9 1609.59  33
  -1  -6  -1 38765.5 1631.20  27
  -1  -6  -1 38895.3 1625.29   8
  -1  -6  -1 38206.5 1563.03  50
   1  -6   1 38403.8 1615.65  50
   1  -6   1 39142.1 1229.00  65
  -1  -6  -1 37878.8 1212.22  65
  -1  -6  -1 38165.5 1217.78  64
  -1  -6  -1 37691.0 1205.68  62
  -1   6  -1 35620.9 1432.88  54
   1  -6   1 38287.2 1229.12  64
   1  -6   1 38799.2 1226.50  62
   1  -6   2 10513.5 414.081  65
   1  -6   2 10417.1 696.173  55
  -1   6  -2 10636.6 402.665  61
  -1   6  -2 9819.63 593.246  54
   1  -6   2 11032.1 418.234  64
  -1  -6  -2 10578.6 395.510  64
   1   6   2 12507.5 718.480  20
  -1  -6  -2 9682.66 684.824  16
   1   6   2 12554.6 659.622  21
   1  -6   2 10165.6 632.647  16
  -1  -6  -2 10937.9 655.520  50
   1  -6   2 10621.9 697.073  42
   1  -6   2 10525.5 414.240  74
  -1  -6  -2 11652.8 716.333  34
   1  -6   2 10286.4 675.930  34
  -1  -6  -2 11694.2 714.232  33
  -1  -6  -2 10466.5 659.978  35
  -1  -6  -2 11443.9 722.215  27
  -1  -6  -2 9905.46 698.746   8
   1  -6   2 11192.4 607.885   8
  -1   6  -2 10819.1 407.072  79
  -1   6  -2 10875.7 404.935  95
   1  -6   3 573.066 75.4018  78
  -1   6  -3 511.151 72.7939  79
   1   6   3 479.173 70.6035  83
  -1   6  -3 406.208 68.1634  85
   1  -6   3 609.788 81.7476  65
  -1   6  -3 484.761 71.2606  61
   1  -6   3 527.576 166.275  55
   1  -6   3 370.705 69.9732 113
   1   6   3 417.960 65.8574 106
  -1   6  -3 458.918 73.1657 107
   1  -6   3 694.655 80.2893 105
  -1   6  -3 136.832 104.537  45
  -1  -6  -3 413.505 127.357  50
  -1   6  -3 467.835 137.154  54
   1  -6   3 692.353 194.025  42
   1  -6   3 538.879 78.6507  74
   1  -6   3 394.716 140.267  34
  -1  -6  -3 747.530 187.150  34
  -1  -6  -3 352.122 133.286  35
  -1  -6  -3 429.843 164.074  33
  -1  -6  -3 417.737 170.067   8
   1   6   3 588.611 201.890   2
   1   6   3 598.111 164.372  21
  -1  -6  -3 350.324 150.237  16
  -1  -6  -3 416.519 152.744  27
   1   6   3 432.288 132.299  20
  -1   6  -3 614.556 76.5635  97
   1  -6   4 35919.0 1156.79  78
   1  -6   4 32517.5 1150.91  86
   1   6   4 34649.0 1131.77  83
  -1  -6  -4 34993.2 1545.47  27
  -1  -6  -4 34273.8 1503.44  33
  -1  -6  -4 35093.1 1452.77  35
  -1  -6  -4 36336.0 1527.49  34
   1  -6   4 34703.8 1157.33  74
   1   6   4 35931.7 1697.52   2
  -1   6  -4 32792.8 1476.19  54
   1  -6   4 36545.1 1549.08  55
   1   6   4 35115.5 1137.26 106
   1  -6   4 35340.8 1163.07 113
  -1   6  -4 35072.9 1506.14  45
   1  -6   4 34845.6 1596.10  42
   1   6   4 38468.4 1565.99  21
   1   6   4 32126.0 1436.45  20
  -1  -6  -4 34848.2 1576.60  16
   1  -6   4 37687.3 1564.80  19
  -1   6  -4 36635.2 1142.73  97
  -1  -6  -5 6209.94 562.930  16
   1  -6   5 5453.23 511.173  19
  -1   6  -5 6022.92 470.052  25
   1   6   5 6675.03 561.175  21
   1   6   5 6089.10 615.100   2
   1   6   5 6492.25 300.321 189
   1   6   5 6620.11 320.336 188
  -1   6  -5 6021.65 293.842 185
   1   6   5 6074.53 301.090 181
  -1   6  -5 6001.55 283.915  85
  -1   6  -5 6197.67 289.492  79
   1  -6   5 6347.41 300.456  86
   1  -6   5 5910.08 291.256  78
  -1  -6  -5 5506.06 509.599  27
  -1  -6  -5 6907.83 528.512  33
  -1   6  -5 6514.83 306.403 168
   1   6   5 6597.27 297.338 169
   1   6   5 6167.45 324.220 149
   1   6   5 6141.01 279.281 137
  -1   6  -5 6823.20 284.836 147
   1  -6   5 6319.43 277.371  76
   1  -6   5 6084.65 277.775  70
   1   6   5 6225.52 288.070 136
   1   6   5 6078.94 300.769 126
   1  -6   5 6471.47 284.726 134
   1   6   5 6330.46 293.008 120
   1  -6   5 6120.23 278.110 117
   1   6   5 6314.91 288.353 106
   1  -6   5 6225.56 293.837 111
  -1   6  -5 5873.43 526.939  45
   1  -6   5 6874.73 607.609  42
  -1   6  -5 6190.63 279.447  97
  -1   6  -5 6588.46 270.687  95
  -1   6  -5 6522.91 541.087  54
  -1   6  -5 6135.70 287.626  61
  -1   6  -6 12236.5 780.459  25
  -1  -6  -6 13875.2 878.281  16
   1  -6   6 15104.6 567.089  86
  -1   6  -6 15196.4 551.942  79
  -1   6  -6 14540.9 547.922  85
   1   6   6 14475.6 580.252   5
   1  -6   6 15379.3 1046.08   1
   1   6   6 13420.5 987.190   2
  -1   6  -6 14921.1 557.210 185
   1   6   6 15941.3 602.733 188
   1   6   6 15186.7 565.270 163
  -1   6  -6 14500.0 562.318 168
   1   6   6 14726.3 559.893 169
   1  -6   6 15394.7 563.177 157
   1   6   6 14450.9 594.325 149
   1   6   6 13941.8 547.950 155
   1   6   6 14946.3 549.854 137
   1  -6   6 13968.0 522.840  70
   1  -6   6 14564.8 544.743 134
   1   6   6 14714.9 554.539 136
   1   6   6 14556.7 566.806 126
   1  -6   6 14565.0 541.338 117
   1   6   6 13811.7 554.945 120
   1   6   6 13776.1 537.140 104
   1  -6   6 14799.6 551.346 111
   1  -6   6 14189.6 525.044 115
   1   6   6 14118.7 547.804 106
  -1   6  -6 15837.1 924.485  45
  -1   6  -6 14785.9 535.086  97
  -1   6  -6 14601.9 545.383  61
  -1   6  -6 15141.5 901.439  54
  -1   6  -7 84.2918 94.3747  25
   1   6   7 175.209 79.2406   5
   1   6   7 346.926 108.379 159
   1  -6   7 150.478 69.9344 157
   1   6   7 50.0879 75.1298 188
  -1   6  -7 142.555 67.7532 185
   1   6   7 230.519 81.4783 189
   1   6   7 374.137 83.0387 137
   1  -6   7 131.712 71.0327  98
   1  -6   7 180.977 67.8671 134
   1   6   7 213.068 69.8011 136
   1   6   7 144.724 74.1599 130
   1   6   7 302.378 87.7825 135
   1   6   7 144.228 69.9306 126
   1  -6   7 135.719 63.1148 117
   1   6   7 166.058 67.8523 120
   1   6   7 172.802 59.5119 104
   1   6   7 245.048 75.6516 106
  -1   6  -7 105.482 67.4325 168
   1   6   7 209.672 75.0140 163
  -1   6  -7 292.550 77.5263  85
  -1   6  -7 166.356 66.5885  79
  -1   6  -7 47.9042 157.742  54
  -1   6  -7 48.2880 132.331  45
  -1   6  -7 163.853 63.1870  61
   1  -6   8 3010.29 189.858 157
  -1   6  -8 2963.23 179.923 185
   1   6   8 3352.83 225.556 188
   1  -6   8 3330.63 196.789 145
   1   6   8 3310.72 201.722 136
   1  -6   8 3104.14 202.252  98
   1   6   8 3194.40 199.151 126
   1  -6   8 2772.55 160.626 128
   1   6   8 3440.49 211.393 130
   1   6   8 3305.60 218.029 135
   1   6   8 3437.72 209.714 120
   1  -6   8 2990.88 183.112 117
  -1   6  -8 3180.81 192.587 107
   1   6   8 2999.97 217.011 159
  -1   6  -8 3068.19 189.971 168
   1   6   8 3384.86 199.997 169
   1  -6   8 3032.18 182.989  84
  -1   6  -8 3379.65 189.841  85
  -1   6  -8 3108.48 186.732  79
   1   6   8 3321.66 213.146   5
   1  -6   9 963.510 98.9854 157
   1  -6   9 957.886 97.5769 145
   1  -6   9 1009.43 101.620 133
   1   6   9 1031.41 111.659 130
   1   6   9 958.649 120.345 135
  -1   6  -9 1073.95 104.563 107
  -1   6  -9 1259.22 244.118  54
  -1   6  -9 1048.64 95.8368  79
  -1   6  -9 921.179 94.1771  85
  -1   6  -9 925.837 93.5673 168
   1   6   9 1075.52 136.190 159
   1   6   9 897.118 127.504 188
   1   6   9 1108.70 120.470   5
  -1   6  -9 1141.24 117.915 179
   1  -6  10 306.288 65.1976   4
  -1   6 -10 296.026 59.5527 107
  -1   6 -10 245.603 59.8646 179
  -1   6 -10 281.995 51.6286  85
  -1   6 -10 252.458 58.3714  89
  -1   6 -10 261.811 51.8139  79
   1  -6  10 291.107 63.1528 133
  -1   6 -11 1529.02 86.3528 107
   1  -6  11 1469.22 90.9399 133
  -1   6 -11 1421.10 88.9341  68
  -1   6 -11 1408.36 88.7825 100
  -1   6 -11 1448.58 87.3395  89
   1  -6  11 1335.82 90.1077   4
  -1   6 -11 1274.77 87.7153 166
  -1  -7  11 463.850 41.9670 186
   1   7 -11 857.704 54.1906 166
  -1  -7  10 32.5229 40.2130   4
   1   7 -10 74.5831 36.8826 107
   1   7 -10 26.2681 48.6826 179
   1   7 -10 31.2112 39.0547  89
  -1  -7  10 31.0372 40.0825 133
   1   7 -10 29.1439 34.7368 168
   1   7 -10 48.7550 35.0568  68
   1   7  -9 164.789 50.9029  68
   1   7  -9 149.947 58.8433 100
  -1   7   9 189.275 64.5419 126
  -1   7   9 96.9438 60.4845 130
  -1  -7   9 99.6501 52.8400 117
   1   7  -9 153.529 54.7744 107
   1   7  -9 133.567 64.6620 179
   1   7  -9 137.551 47.0051  79
   1   7  -9 151.566 58.6320  89
   1   7  -9 115.659 55.1566 168
  -1   7   9 50.0776 64.7608   5
  -1   7   8 180.380 83.8483 159
   1   7  -8 143.551 67.5027 168
   1   7  -8 238.814 70.2615  89
   1   7  -8 237.329 62.9525  79
   1   7  -8 154.828 59.9197  85
  -1  -7   8 246.883 65.2595 157
   1   7  -8 169.253 65.0626 185
  -1   7   8 262.875 81.7606 188
   1   7  -8 189.857 61.0651  68
  -1   7   8 222.395 78.0164 130
  -1  -7   8 196.714 63.4184 134
  -1   7   8 164.229 65.8535 120
  -1   7   8 327.317 84.7502 126
  -1  -7   8 264.073 66.7485 117
  -1   7   8 286.681 73.1616 106
   1   7  -8 191.190 70.1031 107
   1   7  -8 363.887 89.5526 179
  -1   7   8 184.106 74.3824   5
  -1  -7   8 326.319 72.8884  98
   1   7  -8 173.327 67.7047 100
   1   7  -7 41500.4 1303.02 168
  -1   7   7 39788.8 1307.27 163
  -1   7   7 39803.2 1334.98 159
  -1   7   7 39159.5 1286.74 169
  -1   7   7 39950.8 1322.72   5
   1   7  -7 39491.5 1271.76  85
   1   7  -7 37998.1 1270.84  79
  -1  -7   7 39945.7 1278.70 157
  -1   7   7 38525.3 1334.71 149
  -1   7   7 37122.6 1271.05 151
   1   7  -7 37749.9 1267.22  68
   1   7  -7 39274.8 1254.70 147
  -1  -7   7 38055.1 1270.53 134
  -1   7   7 39799.7 1308.62 126
  -1   7   7 40288.3 1293.56 120
  -1  -7   7 38820.9 1268.83 117
  -1   7   7 40191.4 1279.97 106
   1   7  -7 40622.4 1283.35 107
  -1  -7   7 39430.0 1299.03  98
   1   7  -7 36096.0 1613.64  43
   1   7  -7 39299.5 1285.47 185
  -1   7   7 37025.8 1306.85 188
   1   7  -6 23138.5 791.994 185
  -1   7   6 21441.1 802.540 188
   1   7  -6 22360.5 776.957  89
   1   7  -6 22402.2 775.659  85
   1   7  -6 21810.9 772.564  79
  -1   7   6 22242.1 817.416   5
  -1   7   6 22719.8 827.663 159
  -1   7   6 22364.2 802.248 163
   1   7  -6 22674.2 798.594 168
  -1   7   6 22347.3 785.553 169
  -1   7   6 22840.9 841.340 149
  -1   7   6 21579.6 773.484 151
  -1  -7   6 21845.2 779.364 157
  -1  -7   6 21960.6 765.711  76
  -1  -7   6 20929.7 763.528  70
   1   7  -6 22269.9 766.826 147
  -1   7   6 21713.9 805.644 126
  -1  -7   6 22148.3 770.861 134
  -1   7   6 22399.7 786.557 120
  -1  -7   6 22316.6 767.178 117
  -1  -7   6 21944.4 788.951 111
  -1   7   6 23037.2 775.158 106
   1   7  -6 21519.8 775.754 107
   1   7  -6 21763.5 1093.15  43
  -1  -7   6 22507.2 794.817  98
  -1  -7   6 20867.5 755.937  96
   1   7  -6 21809.2 1163.74  54
  -1   7   5 6380.22 692.625   2
  -1   7   5 7974.76 373.840 188
   1   7  -5 8614.96 372.198 185
   1   7  -5 8616.80 363.524  79
   1   7  -5 8445.12 357.471  85
   1   7  -5 8289.46 356.217  89
  -1  -7   5 8359.00 375.359  86
  -1  -7   5 8380.46 373.150  78
   1  -7  -5 7063.17 600.346  33
   1  -7  -5 7584.05 612.778  34
   1  -7  -5 8573.49 674.727  27
   1   7  -5 8489.39 378.207 168
  -1   7   5 7997.02 358.513 169
  -1  -7   5 7909.36 357.596 157
  -1   7   5 7810.49 352.810 151
  -1   7   5 8118.68 399.404 149
  -1  -7   5 8603.54 359.562  76
  -1  -7   5 8645.50 364.248  70
   1   7  -5 8565.85 357.018 147
  -1  -7   5 8176.23 350.852 134
  -1   7   5 8431.37 385.939 126
  -1  -7   5 7900.44 341.462 117
  -1   7   5 7789.87 353.591 120
  -1   7   5 8276.72 349.112 106
  -1  -7   5 8620.25 374.641 111
   1  -7  -5 7671.95 664.458  16
  -1  -7   5 7966.52 639.209  19
  -1  -7   5 8343.31 356.675  96
   1   7  -5 8587.64 646.907  54
  -1   7   4 1545.02 333.133   2
  -1   7   4 1221.18 139.328   6
   1   7  -4 1606.99 139.329 185
  -1   7   4 1562.76 138.761 188
   1   7  -4 1549.81 150.494 179
  -1   7   4 1577.79 143.967 178
  -1  -7   4 1393.47 134.565  86
   1   7  -4 1580.36 127.027  89
  -1   7   4 1281.27 110.871  83
   1  -7  -4 1303.88 260.789  33
  -1  -7   4 1252.04 221.675  39
   1  -7  -4 1098.17 227.561  35
   1  -7  -4 1661.51 280.944  34
  -1   7   4 1495.19 140.063 163
  -1   7   4 1660.85 131.849 169
  -1   7   4 1615.14 157.794 149
  -1  -7   4 1713.78 137.332  70
   1   7  -4 1590.08 118.056  68
  -1  -7   4 1573.65 133.402  76
   1   7  -4 1632.26 133.624 147
  -1  -7   4 1435.66 122.574 134
  -1   7   4 1202.95 132.081 116
  -1  -7   4 1502.32 118.556 117
  -1   7   4 1506.89 122.140 106
   1   7  -4 1479.61 128.657 107
  -1  -7   4 1579.76 141.851 111
   1  -7  -4 1663.34 262.945  50
   1   7  -4 1500.20 122.275 100
   1   7  -4 1493.62 114.592  95
   1  -7  -4 1420.29 285.072  27
   1  -7  -4 1415.71 290.534  16
  -1   7   4 1709.68 288.890  20
  -1   7   3 8028.84 729.057   2
  -1   7   3 7747.13 383.390   6
   1   7  -3 8154.15 363.154 185
   1   7  -3 8530.61 380.503 179
  -1   7   3 8208.16 380.160 178
  -1  -7   3 8736.95 369.716  78
   1   7  -3 8655.46 357.377  85
   1   7  -3 8209.29 354.662  79
  -1  -7   3 7929.44 360.134  86
  -1   7   3 8338.56 345.425  83
   1   7  -3 8113.96 343.759  89
  -1  -7   3 8355.65 626.316  39
   1  -7  -3 8802.20 664.556  33
   1  -7  -3 8011.29 618.324  35
   1  -7  -3 8885.93 663.542  34
   1  -7  -3 8931.62 690.596  27
  -1   7   3 8106.13 341.656 169
   1   7  -3 8350.75 369.279 168
  -1   7   3 8229.26 372.282 161
  -1   7   3 8420.63 395.246 149
   1   7  -3 7926.75 326.919  68
   1   7  -3 8942.99 366.092 147
  -1   7   3 7825.46 356.959 147
  -1  -7   3 9051.15 695.627  55
   1  -7  -3 8364.84 334.445  65
  -1  -7   3 9104.94 343.726 117
  -1   7   3 7682.19 363.763 116
   1   7  -3 8647.33 357.633 107
  -1   7   3 8282.67 333.173 106
  -1  -7   3 9570.24 687.271  42
   1  -7  -3 8253.24 613.283  50
   1   7  -3 8352.03 341.203  95
   1   7  -3 8277.85 339.288 100
  -1   7   3 7450.55 636.635  20
   1  -7  -3 8073.80 658.617  16
  -1   7   2 622.490 221.075   2
  -1   7   2 783.225 109.298   6
   1   7  -2 735.475 97.0979 185
  -1   7   2 687.405 104.370 178
   1   7  -2 704.876 103.210 179
  -1   7   2 642.323 92.1248 161
   1   7  -2 789.646 87.2782 162
   1   7  -2 791.530 100.319 168
   1  -7  -2 713.583 200.109  33
   1  -7  -2 759.422 204.304  34
   1  -7  -2 684.272 217.395  35
  -1  -7   2 785.807 216.031  34
   1   7  -2 629.947 85.7985  79
  -1   7   2 816.089 92.2014  83
  -1  -7   2 681.044 94.5698  86
   1   7  -2 640.880 80.3513  89
   1   7  -2 638.920 85.1978  85
  -1   7   2 750.804 109.146 149
  -1   7   2 844.083 102.032 147
   1   7  -2 779.191 97.6025 147
  -1   7   2 781.828 92.8423  95
   1   7  -2 800.915 79.2171 100
   1   7  -2 844.531 94.2700  95
   1  -7  -2 641.847 77.4690  62
  -1  -7   2 647.073 218.914  55
  -1  -7   2 667.242 91.0024  64
   1  -7  -2 761.667 82.7490  65
   1  -7  -2 715.135 89.9039  64
  -1   7   2 611.906 94.6991 116
  -1  -7   2 769.769 87.3996 113
   1   7  -2 603.066 86.7685 107
   1  -7  -2 819.826 194.102  50
  -1  -7   2 438.427 171.096  42
  -1  -7   2 698.755 93.1667  78
  -1  -7   2 757.316 96.1070  74
   1  -7  -2 827.652 218.730  27
  -1   7   2 490.766 174.777  20
  -1   7   1 856.479 97.1445 162
  -1  -7   1 823.555 95.0314  86
   1   7  -1 898.440 86.9457  89
  -1  -7   1 919.470 97.1543  74
   1  -7  -1 1064.05 236.691  35
   1  -7  -1 988.800 244.649  34
   1  -7  -1 992.764 233.970  33
  -1   7   1 1217.66 256.844  20
  -1  -7   1 685.107 201.789  16
   1  -7  -1 1257.99 253.075  16
   1   7  -1 835.247 92.0851 107
  -1  -7   1 1056.24 97.6143 113
   1  -7  -1 1062.77 230.268  50
  -1  -7   1 1032.69 213.149  42
  -1   7   1 884.193 101.063 147
   1  -7  -1 956.022 101.039  64
  -1  -7   1 929.678 246.142  55
   1  -7  -1 841.086 90.0311  62
   1  -7  -1 793.400 92.1786  65
  -1  -7   1 1103.98 107.401  64
  -1   7   1 1026.01 103.181  95
   1   7  -1 1016.58 101.593  95
  -1  -7   1 879.337 191.525   8
  -1   7   1 1013.84 244.968   2
   1  -7   0 1475.66 121.572  74
  -1  -7   0 1611.07 120.405  74
   1   7   0 1543.28 129.146 147
  -1  -7   0 1586.53 294.478  34
   1  -7   0 1372.59 114.454  62
   1  -7   0 1539.39 121.684  64
  -1  -7   0 1513.28 122.160  64
  -1  -7   0 1558.89 118.567  65
   1  -7   0 1500.09 121.062  65
  -1  -7   0 2271.82 338.954  55
  -1   7   0 1809.91 302.816  20
  -1  -7   0 1510.30 276.081  16
   1   7   0 1595.86 279.642  20
   1  -7   0 1401.81 270.057  27
   1  -7   0 1160.03 238.151  16
  -1   7   0 1535.16 109.810 107
   1  -7   0 1233.19 254.075  50
  -1  -7   0 1430.15 235.027  42
  -1   7   0 1475.98 122.524  95
   1   7   0 1511.51 122.636  95
  -1   7   0 1627.25 321.386   2
  -1   7  -1 3026.22 200.850 179
   1   7   1 2856.81 176.203  83
  -1   7  -1 2725.54 165.115  79
  -1   7  -1 2969.97 169.063  85
  -1   7  -1 2801.89 183.176 185
   1   7   1 3236.13 184.492 162
  -1   7  -1 2944.70 190.415 168
  -1  -7  -1 3185.43 168.926  74
   1  -7   1 2754.64 174.343  74
  -1   7  -1 2852.88 182.714 147
   1   7   1 2892.22 180.505 147
   1  -7   1 2858.92 368.342  34
  -1  -7  -1 3484.05 406.310  34
   1  -7   1 3165.80 183.720  65
  -1  -7  -1 2710.10 164.296  64
   1  -7   1 2988.09 389.730  55
  -1  -7  -1 3059.93 385.365  55
   1  -7   1 3102.85 183.447  64
  -1  -7  -1 2930.79 164.318  65
   1  -7   1 3107.30 362.427  16
  -1  -7  -1 2691.86 367.829  27
   1   7   1 3083.07 370.560  20
   1  -7   1 2711.91 356.744  27
   1  -7   1 3161.77 174.642 105
  -1   7  -1 3097.09 169.006 107
   1  -7   1 2764.57 174.749 113
   1  -7   1 3044.82 362.882  42
   1  -7   1 2515.24 315.486   8
  -1   7  -1 3045.50 175.985  95
   1   7   2 429.632 217.388   2
   1   7   2 345.721 87.7671   6
  -1   7  -2 497.544 87.9874 185
  -1   7  -2 438.806 91.1080 179
  -1   7  -2 459.916 69.0579  89
  -1   7  -2 417.393 74.8650  85
  -1   7  -2 554.438 80.1763  79
   1  -7   2 464.864 76.9703  86
   1   7   2 473.350 79.9642  83
   1  -7   2 748.963 200.856  34
  -1  -7  -2 520.504 183.734  34
   1   7   2 550.740 96.7237 161
   1   7   2 468.111 69.6946 169
  -1   7  -2 487.046 91.7090 168
   1  -7   2 419.228 79.6483  74
  -1   7  -2 425.554 82.4213 147
   1   7   2 637.410 84.2763 147
  -1  -7  -2 375.511 65.7235  64
   1  -7   2 504.246 85.4112  65
   1  -7   2 466.309 81.8111  64
   1  -7   2 476.322 189.987  55
   1   7   2 514.649 84.3168 116
   1  -7   2 562.441 82.8920 113
   1   7   2 332.219 60.6777 106
  -1   7  -2 415.784 73.2737 107
   1  -7   2 428.657 75.7499 105
   1  -7   2 413.988 163.163  42
   1  -7   2 80.5125 116.966  16
   1   7   2 354.267 140.661  20
  -1  -7  -2 641.354 196.746  27
  -1  -7  -2 453.690 184.539  16
  -1   7  -2 523.694 76.5628  95
   1   7   3 64632.0 2543.65  20
  -1  -7  -3 69572.2 2685.48  16
   1   7   3 67348.5 2793.33   2
   1   7   3 67260.3 2179.80   6
   1   7   3 68600.4 2155.82 188
   1   7   3 69172.9 2133.09 189
   1  -7   3 65551.4 2137.58  78
  -1   7  -3 68930.8 2131.65  79
  -1   7  -3 68680.1 2116.76  89
   1  -7   3 69451.8 2150.25  86
   1   7   3 70295.0 2130.26  83
  -1   7  -3 69767.7 2131.14  85
   1  -7   3 67226.4 2605.91  34
  -1  -7  -3 67869.3 2617.65  34
  -1  -7  -3 68313.6 2654.74  27
   1   7   3 67936.3 2168.12 161
   1   7   3 67620.9 2119.87 169
   1   7   3 64893.4 2136.88 162
   1   7   3 68626.2 2170.27 149
   1  -7   3 69490.3 2147.19  74
  -1   7  -3 71600.3 2142.93 147
   1   7   3 65200.4 2128.71 147
   1  -7   3 67198.4 2108.65 134
   1   7   3 68129.1 2146.63 116
   1   7   3 66827.0 2109.95 106
  -1   7  -3 69972.2 2128.02 107
   1  -7   3 66945.6 2144.09 113
   1  -7   3 68563.2 2648.21  42
  -1   7  -3 69096.2 2121.26  95
   1  -7   3 69908.4 2649.65  55
   1  -7   3 67292.9 2140.16  64
  -1   7  -3 67260.1 2483.27  54
  -1  -7  -4 4285.01 497.935  16
   1  -7   4 5045.91 483.633  19
   1   7   4 6002.47 622.812   2
   1   7   4 4854.29 282.513   6
  -1   7  -4 4884.51 261.151 185
   1   7   4 5095.86 274.771 188
   1   7   4 5307.00 259.695 189
  -1   7  -4 5241.14 283.863 179
   1   7   4 4923.68 253.451 181
   1  -7   4 5288.46 264.005  78
  -1   7  -4 4915.63 244.153  89
  -1   7  -4 4579.72 244.207  85
  -1   7  -4 4889.77 251.111  79
  -1  -7  -4 5078.63 483.937  34
  -1  -7  -4 5118.03 514.305  27
   1   7   4 5248.21 252.980 169
  -1   7  -4 5207.13 272.356 168
   1   7   4 4839.66 276.780 161
   1  -7   4 5305.23 260.721 157
   1   7   4 4997.87 279.684 149
   1  -7   4 4723.52 246.487  70
  -1   7  -4 5052.84 250.727 147
   1  -7   4 5303.07 243.127 134
   1  -7   4 4871.87 233.249 117
   1   7   4 4895.86 259.269 116
   1   7   4 5029.67 244.020 106
   1  -7   4 4935.14 262.874 111
   1  -7   4 5078.69 263.429 113
  -1   7  -4 5104.69 253.301 107
   1  -7   4 4558.05 503.457  42
  -1   7  -4 4859.40 236.168  95
  -1   7  -4 4770.01 448.865  54
   1  -7   4 5013.83 499.181  55
   1  -7   5 7197.13 603.653  19
  -1  -7  -5 8146.21 667.586  16
   1   7   5 6459.48 666.551   2
   1   7   5 8321.88 348.651 189
   1   7   5 7446.35 356.453 188
  -1   7  -5 7874.69 347.006 185
  -1   7  -5 7608.21 364.284 179
   1  -7   5 7449.37 343.520  86
   1  -7   5 7293.72 336.567  78
  -1  -7  -5 6895.30 596.278  27
   1   7   5 7601.81 337.313 169
  -1   7  -5 8020.13 356.786 168
   1   7   5 7494.16 348.091 163
   1   7   5 7580.57 366.538 149
  -1   7  -5 7904.43 327.803 147
   1  -7   5 6964.24 315.655  70
   1  -7   5 7356.52 316.751  76
   1   7   5 7270.23 346.150 126
   1   7   5 7279.06 320.751 136
   1  -7   5 7310.52 317.478 134
   1  -7   5 7107.60 312.979 117
  -1   7  -5 7507.36 332.323 107
   1  -7   5 6979.53 333.094 111
   1   7   5 7072.41 321.604 106
   1  -7   5 7196.94 644.814  42
  -1   7  -5 7493.88 308.866  95
   1  -7   5 7003.67 310.207  96
  -1   7  -5 6312.97 550.803  54
   1   7   6 8552.20 373.712 163
   1   7   6 8454.04 360.805 169
   1   7   6 8601.41 404.921 159
  -1   7  -6 7832.69 362.342 168
  -1   7  -6 8835.63 358.575  79
   1  -7   6 8256.73 366.596  86
  -1   7  -6 8805.43 359.001  85
   1   7   6 7932.92 380.565 188
  -1   7  -6 7751.77 355.806 185
   1   7   6 8094.85 386.280 149
   1  -7   6 8468.58 363.944 157
   1   7   6 7660.47 343.897 136
   1  -7   6 7299.51 324.558  70
   1  -7   6 8135.85 342.673 134
   1   7   6 8459.34 368.353 126
   1   7   6 7770.19 345.805 120
   1  -7   6 7729.12 335.287 117
  -1   7  -6 7891.04 350.996 107
   1   7   6 8224.85 351.487 106
   1  -7   6 8773.53 360.218 111
  -1   7  -6 7867.13 377.042 179
   1   7   6 7727.22 378.441   5
  -1   7  -6 7018.93 593.360  54
   1   7   7 2296.45 196.793 159
   1   7   7 2592.76 177.039 163
   1   7   7 2689.44 177.355 169
  -1   7  -7 2529.10 176.073 168
  -1   7  -7 2433.55 164.326  79
  -1   7  -7 2362.04 162.019  89
  -1   7  -7 2786.38 170.384  85
  -1   7  -7 2570.90 189.233 179
   1  -7   7 2483.66 169.334 157
   1   7   7 2729.70 194.928 188
  -1   7  -7 2401.92 167.608 185
   1   7   7 2411.16 163.956 136
   1   7   7 2462.26 187.740 135
   1   7   7 2522.40 173.647 126
   1   7   7 2552.48 184.422 130
   1  -7   7 2474.09 162.020 134
   1  -7   7 2399.91 158.942 117
   1   7   7 2446.50 165.962 120
   1   7   7 2650.93 173.634 106
  -1   7  -7 2256.64 295.240  43
  -1   7  -7 2554.63 344.451  54
   1   7   7 2533.87 186.489   5
   1  -7   7 2721.22 180.598  98
   1   7   8 14456.3 565.892 188
  -1   7  -8 14464.1 533.085 168
   1   7   8 14737.0 584.838 159
  -1   7  -8 14814.7 529.448  79
  -1   7  -8 14178.9 525.595  85
   1  -7   8 14045.8 530.849 157
  -1   7  -8 15131.9 556.735 179
   1  -7   8 14676.4 533.965 145
   1   7   8 14669.2 553.653 130
   1   7   8 14250.4 558.118 135
   1  -7   8 13388.7 518.019 117
  -1   7  -8 14751.2 534.830 107
   1   7   8 14640.0 560.422   5
   1  -7   8 14767.8 551.844  98
  -1   7  -8 13897.0 830.397  54
   1  -7   9 46.6195 47.5764 145
  -1   7  -9 5.79960 42.0182  68
  -1   7  -9 16.3910 43.7621 168
  -1   7  -9-22.7819 46.4990  79
  -1   7  -9 5.55014 43.2847  85
   1  -7   9-7.31620 47.2215  98
  -1   7  -9-12.2251 49.5914 107
  -1   7  -9-14.0987 53.8352 179
   1   7   9 42.1412 49.6592 130
   1   7   9 15.8786 59.7592 135
   1  -7   9-23.6358 50.8831 133
   1  -7   9 28.6718 47.9725 157
   1   7   9-46.9148 59.2859   5
  -1   7 -10 1458.95 92.0036  68
  -1   7 -10 1408.41 91.7056 107
   1  -7  10 1455.15 95.7001   4
  -1   7 -10 1502.33 95.8137  89
  -1   7 -10 1565.82 104.238 166
  -1   7 -10 1565.16 93.0655 100
   1  -7  10 1571.77 95.1811 133
  -1   7 -10 1209.95 88.4676 179
   1  -7  11 241.029 26.8774 133
  -1  -8  10 1137.28 57.6329 133
   1   8 -10 762.884 54.2511 179
   1   8  -9 1689.62 97.9997 100
   1   8  -9 1625.44 98.4779 107
   1   8  -9 1635.76 113.978 179
   1   8  -9 1642.34 100.613 168
   1   8  -9 1411.43 89.4277  68
  -1   8   9 1621.90 111.508 130
  -1  -8   9 1703.12 99.0827 133
  -1   8   9 1771.29 117.319   5
  -1  -8   8 655.079 74.0095 157
   1   8  -8 667.582 68.3006  68
  -1   8   8 667.827 97.0074 159
   1   8  -8 655.435 84.3926 168
  -1  -8   8 645.660 74.5163 145
  -1   8   8 837.332 98.7220 135
  -1   8   8 683.601 96.4453 130
  -1  -8   8 665.413 75.8089 117
  -1   8   8 556.606 77.5066 126
   1   8  -8 818.382 85.5434 107
  -1   8   8 706.803 92.4522   5
   1   8  -8 647.268 93.5987 179
  -1  -8   8 618.943 75.0782  98
   1   8  -8 797.796 78.0997 100
   1   8  -7 111.664 73.5877 179
   1   8  -7 84.6840 55.4513  89
   1   8  -7 28.6370 40.2103 147
   1   8  -7 97.7696 44.3205  68
  -1  -8   7 21.4425 52.2347 157
  -1   8   7 187.187 75.8024 159
  -1  -8   7 104.394 53.6408 134
  -1   8   7 29.6285 74.9116 135
  -1  -8   7 108.059 50.6242 117
  -1   8   7 87.4810 63.4143 126
   1   8  -7 43.4838 60.6653 107
  -1   8   7 107.417 55.5311 106
  -1  -8   7 15.7991 47.3289  98
   1   8  -7 98.4186 55.5788 100
   1   8  -7 66.8904 64.3428 168
  -1   8   7 51.4226 65.4848 163
  -1   8   7 38.8705 69.3090   5
  -1   8   7 111.029 63.3680 188
   1   8  -7 47.0211 59.0249 185
   1   8  -6 170.286 66.4269  79
   1   8  -6 219.720 67.4141  89
   1   8  -6 265.270 54.6167  83
  -1   8   6 230.741 87.6045 159
  -1   8   6 291.175 85.2246 149
  -1  -8   6 141.256 64.1407 157
   1   8  -6 46.5441 47.3282  68
  -1  -8   6 150.498 50.5423  76
   1   8  -6 247.809 82.2556 168
  -1   8   6 167.142 77.3932 163
   1   8  -6 171.345 59.1427 147
  -1  -8   6 190.087 63.8940 134
  -1   8   6 183.891 78.7645 126
  -1  -8   6 252.760 63.0296 117
  -1   8   6 139.049 62.1888 106
  -1  -8   6 165.620 65.8384  98
   1   8  -6 209.932 61.5199 100
  -1   8   6 307.909 87.6766   5
   1   8  -6 144.875 73.1981 185
  -1   8   6 273.805 72.8223 188
   1   8  -5 365.800 88.2135 168
  -1   8   5 356.899 76.9585 169
   1   8  -5 270.491 73.8506  79
   1   8  -5 353.296 75.8282  89
  -1  -8   5 308.371 79.4281  86
   1   8  -5 407.723 68.4613  83
  -1   8   5 336.068 92.2812 149
  -1   8   5 469.616 100.905 159
   1   8  -5 336.829 60.3483  68
  -1  -8   5 419.577 77.0001  76
  -1  -8   5 341.268 71.8710  70
   1   8  -5 487.153 82.9502 147
  -1  -8   5 462.110 77.1839 134
  -1  -8   5 494.995 74.5374 117
  -1   8   5 390.842 94.0897 126
  -1  -8   5 317.649 82.8102 111
   1   8  -5 442.442 81.1432 107
  -1   8   5 304.414 65.9628 106
  -1  -8   5 489.522 77.8441  96
   1   8  -5 344.198 69.5485 100
  -1  -8   5 377.622 75.1559  98
   1   8  -5 367.405 92.7044 179
  -1   8   5 271.577 75.4353 188
   1   8  -5 583.891 97.5452 185
   1   8  -4 250.652 89.1675 179
  -1   8   4 190.493 79.4223 178
   1   8  -4 246.127 74.8850  89
   1   8  -4 254.516 68.8963  83
  -1   8   4 262.817 65.0920  83
  -1  -8   4 202.025 71.8095  86
   1  -8  -4 198.371 156.989  34
  -1   8   4 233.852 88.7096 163
   1   8  -4 333.470 91.5418 168
  -1   8   4 208.051 64.5268 169
  -1   8   4 279.625 91.6567 149
   1   8  -4 268.526 55.8655  68
  -1  -8   4 265.287 76.2545  70
  -1  -8   4 299.350 70.8079  76
  -1  -8   4 351.912 84.4462  78
   1   8  -4 321.719 78.6152 147
  -1  -8   4 209.411 61.7639 134
  -1  -8   4 194.347 57.0111 117
  -1   8   4 285.122 62.1751 106
  -1  -8   4 289.632 90.3787 111
   1   8  -4 308.743 74.1739 107
   1   8  -4 236.158 57.0613  95
   1   8  -4 285.790 65.6213 100
  -1   8   4 256.250 90.8970   6
  -1   8   4 199.083 64.0259 188
  -1   8   3 5940.22 323.251   6
   1   8  -3 6086.82 302.702 185
  -1   8   3 6054.13 314.347 178
   1   8  -3 5721.28 310.794 179
  -1  -8   3 6102.58 299.508  86
  -1  -8   3 6576.62 307.905  78
   1   8  -3 6572.85 285.656  89
  -1   8   3 6515.86 287.916  83
   1   8  -3 5983.46 284.747  83
   1  -8  -3 6024.93 578.796  27
  -1  -8   3 5734.23 525.240  39
   1  -8  -3 5775.64 556.795  34
   1   8  -3 6636.09 314.782 168
  -1   8   3 6157.63 296.676 160
  -1   8   3 6136.56 273.755 169
   1   8  -3 5716.83 267.363 162
  -1   8   3 7064.76 340.546 149
   1  -8  -3 5904.24 271.845  74
  -1  -8   3 6294.37 301.300  76
  -1  -8   3 6045.72 296.005  70
   1   8  -3 5994.15 295.195 147
  -1  -8   3 6129.92 276.504 134
  -1  -8   3 5911.18 264.784 117
  -1   8   3 6565.42 312.933 116
   1   8  -3 6245.95 289.060 107
  -1   8   3 5877.12 261.014 106
   1  -8  -3 6265.14 541.165  50
   1   8  -3 6282.15 280.971  95
   1   8  -3 5954.35 264.946 100
  -1  -8   3 5390.78 557.680  55
   1  -8  -3 5909.99 275.649  64
  -1   8   2 5034.01 582.606   2
  -1   8   2 4758.62 279.265   6
   1   8  -2 4728.60 252.720 185
  -1   8   2 4630.03 267.745 178
   1   8  -2 5069.68 271.559 179
   1   8  -2 4691.14 227.912  89
  -1  -8   2 4531.78 248.292  86
  -1  -8   2 4831.88 257.207  78
  -1   8   2 5314.32 249.640  83
   1   8  -2 4705.05 241.482  83
  -1  -8   2 4522.96 483.184  39
   1  -8  -2 4267.01 486.144  27
   1  -8  -2 4727.09 502.094  34
  -1   8   2 4624.68 254.315 160
   1   8  -2 4534.09 253.117 168
  -1   8   2 4269.66 245.389 161
   1   8  -2 4632.84 232.798 162
   1   8  -2 5003.51 260.099 161
  -1   8   2 4914.73 277.064 149
   1  -8  -2 4491.08 231.016  74
   1   8  -2 4671.35 253.322 147
  -1   8   2 4422.76 251.091 147
   1  -8  -2 4853.22 241.479  64
   1  -8  -2 4961.01 234.944  65
  -1   8   2 4526.06 257.614 116
   1   8  -2 4687.03 239.348 107
  -1  -8   2 5304.11 490.877  42
   1   8  -2 5053.95 242.814  95
  -1   8   2 4460.14 495.543  20
   1  -8  -2 4583.64 507.513  16
   1   8  -1 963.541 116.385 179
  -1   8   1 589.525 90.3528 161
   1   8  -1 799.819 96.5309 162
  -1   8   1 706.160 106.456 160
   1   8  -1 718.739 102.767 161
   1   8  -1 783.443 103.847 168
   1  -8  -1 427.329 183.689  34
   1   8  -1 768.754 98.4200 185
  -1   8   1 839.179 108.932 149
  -1   8   1 623.884 100.666 147
   1  -8  -1 882.480 96.9808  74
  -1  -8   1 664.133 87.4504  74
  -1  -8   1 710.341 250.300  55
   1  -8  -1 822.942 90.4111  65
   1  -8  -1 809.164 94.3546  64
  -1   8   1 817.311 228.922  20
   1   8  -1 475.484 194.083  20
   1  -8  -1 474.814 181.454  16
   1  -8  -1 784.035 90.7738 113
  -1  -8   1 674.097 85.9316 113
  -1   8   1 741.402 112.572   6
  -1  -8   1 284.629 145.204  14
  -1   8   1 733.349 251.820   2
  -1   8   1 736.191 96.8204  95
   1   8  -1 804.506 101.542  95
  -1   8   1 667.751 91.8432  83
  -1  -8   1 808.636 101.591  86
  -1  -8   1 596.645 93.3575  78
   1   8  -1 771.472 103.850  83
  -1   8   0 19639.8 688.419  95
  -1  -8   0 19768.8 689.953  86
  -1  -8   0 18734.9 1115.94  34
   1   8   0 18681.7 683.586 162
   1   8   0 18947.0 704.278 161
   1   8   0 17897.9 686.508 168
  -1   8   0 18624.9 713.332 149
   1  -8   0 19010.2 683.388  74
  -1  -8   0 19051.7 672.452  74
   1   8   0 19088.9 696.970 147
   1  -8   0 19309.0 685.214  65
  -1  -8   0 19315.0 1131.78  55
   1  -8   0 19887.4 691.269  64
  -1  -8   0 19190.2 682.495  64
   1  -8   0 18766.1 1112.13  55
  -1   8   0 19699.3 711.868 116
   1  -8   0 19950.9 686.206 113
  -1   8   0 20137.8 1223.52   2
   1  -8   0 18588.4 1020.57  42
   1   8   0 16773.6 1045.70  20
   1  -8   0 16768.9 1038.27  16
  -1  -8   0 18851.6 1108.46  16
  -1   8   0 18001.5 1095.97  20
  -1   8  -1 39974.6 1289.18  95
  -1   8  -1 39558.4 1329.69 179
   1   8   1 39962.8 1297.96  83
   1  -8   1 40571.8 1307.14  86
  -1  -8  -1 39908.2 1802.48  34
   1  -8   1 39472.4 1790.86  34
  -1   8  -1 39180.6 1294.97 166
   1   8   1 37639.0 1293.44 162
  -1   8  -1 38397.3 1312.32 168
   1   8   1 39043.2 1315.86 161
  -1   8  -1 38143.1 1314.75 149
  -1  -8  -1 40017.2 1271.23  74
   1  -8   1 39635.0 1294.38  74
   1   8   1 40165.6 1304.64 147
  -1   8  -1 39390.6 1307.57 147
   1  -8   1 41568.8 1302.84  64
  -1  -8  -1 42446.5 1834.49  55
   1  -8   1 40101.8 1296.97  65
   1  -8   1 43063.8 1842.03  55
  -1  -8  -1 39174.3 1280.76  64
   1   8   1 40097.9 1313.66 116
  -1   8  -1 40948.4 1315.05 116
   1  -8   1 39096.2 1291.08 113
  -1   8  -1 38768.1 1267.22 107
  -1   8  -1 34235.5 1835.24   2
   1   8   1 36062.6 1871.18   2
   1  -8   1 36849.1 1701.75  42
  -1   8  -1 39812.9 1829.48  20
   1  -8   1 39566.6 1743.25  16
   1   8   1 37536.2 1736.70  20
  -1  -8  -1 39641.3 1805.20  16
   1   8   2 16915.3 1145.33   2
   1   8   2 17346.6 648.246 188
   1   8   2 17202.4 653.389 178
  -1   8  -2 17655.9 677.722 179
  -1   8  -2 16925.1 608.728  89
   1  -8   2 17761.6 656.144  86
  -1   8  -2 17642.6 633.762  79
   1  -8   2 18149.9 658.045  78
   1   8   2 17521.4 642.867  83
  -1  -8  -2 18733.8 1068.33  34
   1  -8   2 19738.1 1085.20  34
   1   8   2 16735.3 645.113 162
   1   8   2 17713.3 666.712 161
  -1   8  -2 18102.0 669.850 168
  -1   8  -2 18985.7 660.827 166
  -1   8  -2 16678.6 655.691 149
   1   8   2 17809.7 664.588 149
   1  -8   2 17623.5 649.107  74
   1   8   2 16798.5 643.794 147
  -1   8  -2 17804.5 654.014 147
   1  -8   2 17155.7 1036.69  55
  -1  -8  -2 16267.9 1009.72  55
  -1  -8  -2 17836.4 623.760  64
   1  -8   2 18494.7 655.321  64
   1   8   2 17205.4 656.104 116
   1  -8   2 18067.3 649.612 113
  -1   8  -2 18455.9 629.805 107
   1  -8   2 16904.9 1007.25  42
  -1  -8  -2 18071.5 1081.30  16
   1   8   2 16227.3 988.348  20
  -1   8  -2 17511.8 635.194  95
   1   8   3 13007.8 546.055   6
   1   8   3 13737.2 521.647 188
  -1   8  -3 12729.5 538.211 179
   1   8   3 11725.2 522.050 161
   1   8   3 13227.3 488.895 169
  -1   8  -3 13741.3 527.360 166
  -1  -8  -3 13164.9 863.394  34
   1  -8   3 12057.6 782.959  39
  -1   8  -3 13421.2 497.712  95
  -1   8  -3 12477.3 514.853 149
   1   8   3 12577.0 525.804 149
  -1   8  -3 13169.6 512.762 147
   1   8   3 12357.5 498.858 147
   1  -8   3 13314.5 514.546  74
   1  -8   3 12181.7 471.813 134
   1   8   3 13183.9 519.170 116
  -1   8  -3 13324.6 497.830 107
   1  -8   3 12957.5 512.841 113
   1  -8   3 13789.3 524.181  86
  -1   8  -3 13223.7 502.907  79
  -1   8  -3 13175.0 501.658  85
  -1   8  -3 13267.3 484.683  89
   1   8   3 13575.6 504.696  83
   1  -8   3 13735.3 891.334  42
   1  -8   3 13665.3 877.342  55
  -1  -8  -3 14187.3 885.584  55
   1   8   4 14943.2 600.175   6
  -1   8  -4 15037.0 573.264 185
   1   8   4 14700.2 573.044 188
  -1   8  -4 14686.7 555.023  79
   1  -8   4 15045.3 572.379  86
  -1   8  -4 14558.2 540.601  89
   1  -8   4 14957.7 567.369  78
  -1   8  -4 14640.8 554.801  85
  -1  -8  -4 14459.6 890.424  34
   1   8   4 14672.2 547.357 169
  -1   8  -4 15555.4 584.831 168
   1  -8   4 15590.1 567.658 157
   1   8   4 15232.2 586.219 149
  -1   8  -4 14079.9 557.930 149
  -1   8  -4 15857.3 561.973 147
   1  -8   4 15571.4 557.838  70
   1  -8   4 14516.8 549.756  76
   1  -8   4 13701.5 526.411 134
   1  -8   4 13888.1 521.618 117
   1   8   4 14190.3 559.741 116
  -1   8  -4 15022.2 551.326 107
   1  -8   4 15177.3 571.439 111
   1  -8   4 13877.9 920.022  42
  -1   8  -4 14822.5 539.905  95
  -1   8  -4 14815.5 526.336 100
  -1  -8  -4 13764.3 872.690  55
   1   8   5 1817.26 155.860 163
  -1   8  -5 2381.09 173.318 168
   1   8   5 2101.80 146.412 169
  -1   8  -5 1987.26 138.338  89
   1  -8   5 1930.97 149.058  78
  -1   8  -5 1905.13 168.804 179
   1   8   5 1980.85 161.239 149
   1  -8   5 2012.77 153.073 157
   1  -8   5 1707.47 130.360  70
   1  -8   5 1657.39 128.390  76
  -1   8  -5 1987.18 143.925 147
   1  -8   5 1792.70 129.463 134
   1   8   5 2129.39 156.335 126
   1  -8   5 1882.41 128.872 117
   1  -8   5 2099.12 154.779 111
  -1   8  -5 2234.20 151.792 107
  -1   8  -5 1825.88 128.236 100
  -1   8  -5 1937.31 128.805  95
   1   8   5 2165.39 168.208   5
  -1   8  -5 2085.56 158.893 185
   1   8   5 1850.32 158.494 188
  -1   8  -6 353.918 86.0202 168
   1   8   6 316.182 78.6037 169
   1   8   6 352.498 86.5125 163
  -1   8  -6 496.539 82.6332  85
  -1   8  -6 282.262 70.8430  89
  -1   8  -6 312.404 75.2324  79
  -1   8  -6 386.764 65.7532 147
   1   8   6 370.044 83.4650 135
   1  -8   6 349.469 65.1104 134
   1   8   6 269.991 73.9721 126
   1  -8   6 235.945 60.6535 117
   1  -8   6 275.480 66.4902 111
  -1   8  -6 418.073 77.8580 107
   1  -8   6 443.924 78.2165  98
  -1   8  -6 299.138 62.0912 100
  -1   8  -6 344.327 90.9052 179
   1   8   6 413.717 89.1254 149
   1   8   6 416.599 97.3255 159
   1   8   6 316.438 87.7564   5
   1   8   6 313.269 80.5061 188
   1   8   7 439.198 79.3906 169
  -1   8  -7 261.775 75.1470 168
   1   8   7 355.225 79.5008 163
  -1   8  -7 408.004 73.6174  79
  -1   8  -7 352.328 69.2424  85
  -1   8  -7 441.285 70.0692  89
  -1   8  -7 417.350 86.4904 179
   1  -8   7 416.460 77.8301 157
   1   8   7 435.192 98.1031 159
   1   8   7 460.547 86.8787 130
   1   8   7 629.599 92.9229 135
   1  -8   7 345.527 64.5257 117
  -1   8  -7 449.193 74.5643 107
   1  -8   7 447.490 75.9463  98
  -1   8  -7 349.781 62.9301 100
   1   8   7 364.644 82.8152 188
   1   8   7 470.604 86.7189   5
   1  -8   8 922.021 81.2762 133
   1   8   8 844.127 92.4841 135
   1   8   8 906.161 96.8406 130
   1   8   8 776.520 95.9355 188
  -1   8  -8 830.721 86.1917 168
   1   8   8 1029.66 110.798 159
  -1   8  -8 926.648 83.2337  79
  -1   8  -8 896.390 84.4504  89
   1   8   8 830.495 92.8917   5
   1  -8   8 967.891 89.9010 157
  -1   8  -8 829.041 95.3270 179
  -1   8  -8 861.190 77.1210 100
   1  -8   8 1000.34 92.9159  98
   1  -8   8 1007.71 89.2614 145
  -1   8  -9 370.268 62.8355 166
  -1   8  -9 410.192 54.1361  89
   1  -8   9 450.475 52.2069 133
  -1   8  -9 342.514 51.3681 107
   1  -8   9 406.498 49.6947 145
  -1   8  -9 442.900 60.4540 179
  -1   8 -10-7.46659 22.2600 166
  -1  -9   8 3577.81 155.399 145
   1   9  -8 3601.82 169.620 179
  -1   9   8 3899.50 171.935   5
  -1   9   8 3618.79 169.430 135
  -1  -9   8 3760.65 151.604 133
   1   9  -8 3653.51 163.483 166
  -1   9   7 2480.02 150.814 135
  -1  -9   7 2337.10 121.957 117
   1   9  -7 2502.69 117.727 116
   1   9  -7 2518.99 142.949 166
  -1   9   7 2354.60 141.243 159
   1   9  -7 2629.71 146.927 168
  -1   9   7 2723.41 154.828   5
  -1  -9   7 2301.43 131.701 157
   1   9  -7 2367.00 147.618 179
   1   9  -7 2233.71 113.600 147
  -1  -9   7 2542.93 137.900 145
  -1  -9   7 2407.43 128.182  98
   1   9  -6 40.5925 51.3308 166
   1   9  -6 14.8671 59.9547 168
   1   9  -6 119.138 49.9743  89
  -1  -9   6 76.6152 55.3189 157
  -1   9   6-8.22226 56.6937 149
  -1   9   6 107.762 62.0802 159
   1   9  -6 113.297 48.2665 147
  -1  -9   6 104.290 46.6733 134
  -1   9   6 41.3371 62.7129 130
  -1   9   6 41.8923 64.9203 135
   1   9  -6 102.749 49.7396 116
  -1  -9   6 63.9475 41.6811 117
  -1   9   6 14.8992 57.7293 126
   1   9  -6 37.0784 48.8866 107
  -1  -9   6 41.2721 39.2250  98
  -1   9   6 49.9657 59.3978   5
  -1   9   6 82.8906 46.5281 188
  -1   9   5 9886.94 417.215 149
  -1  -9   5 9783.38 383.871  76
  -1  -9   5 10109.8 389.446  70
   1   9  -5 10124.5 397.172 166
  -1   9   5 10347.3 413.117 163
   1   9  -5 9071.45 374.805 161
  -1   9   5 9675.77 407.350 159
   1   9  -5 10428.0 384.198  89
   1   9  -5 10005.1 375.342  83
   1   9  -5 9811.79 390.672 147
  -1   9   5 9883.09 410.332 126
  -1  -9   5 9987.41 375.431 134
  -1  -9   5 10147.6 370.538 117
   1   9  -5 10491.7 394.162 107
  -1  -9   5 9637.68 400.533 111
  -1   9   5 10546.1 426.459   5
  -1  -9   5 10310.6 385.122  98
   1   9  -5 9969.27 415.697 179
   1   9  -4 214.170 68.3139 147
  -1  -9   4 422.002 79.5886  78
  -1  -9   4 274.362 63.6244  76
  -1  -9   4 354.480 71.2060  70
   1   9  -4 264.180 63.0868 161
   1   9  -4 348.192 84.5746 168
  -1   9   4 269.533 77.3906 163
   1   9  -4 350.502 63.0646  83
  -1  -9   4 279.904 74.2025  86
  -1  -9   4 383.671 62.5381 134
  -1  -9   4 288.822 54.0373 117
  -1   9   4 247.789 75.7316 126
   1   9  -4 287.312 84.8672 179
  -1  -9   4 396.347 73.6314  96
  -1  -9   4 400.962 60.8665  98
  -1  -9   4 269.007 74.6237 157
  -1   9   4 298.375 84.5194 149
  -1   9   4 327.765 75.5897 159
   1  -9  -4 480.338 169.365  55
  -1   9   3 1053.96 120.959 163
   1   9  -3 1104.93 108.752 161
   1   9  -3 1170.31 121.187 168
  -1  -9   3 1227.96 117.874  86
  -1  -9   3 1197.18 120.306  78
   1   9  -3 1370.83 115.215  83
  -1   9   3 1378.59 110.657  83
  -1   9   3 1087.91 122.489 149
  -1  -9   3 1229.48 117.019  76
  -1  -9   3 1128.20 119.264  70
   1   9  -3 1248.71 121.854 147
  -1  -9   3 1051.28 94.3136 134
  -1   9   3 999.960 120.378 116
  -1  -9   3 1159.90 119.481 111
  -1   9   3 1306.36 143.652   6
  -1   9   3 1535.85 132.903 178
   1   9  -3 1297.19 132.322 179
   1  -9  -3 1263.47 102.732  64
   1  -9  -3 1357.09 271.435  55
  -1   9   2 2088.49 161.074 163
   1   9  -2 1954.90 157.814 168
  -1   9   2 2286.44 159.872 160
   1   9  -2 2186.76 156.327 161
  -1  -9   2 2393.26 165.296  78
   1   9  -2 1921.84 146.104  83
  -1  -9   2 2358.15 162.070  86
  -1   9   2 2136.17 150.471  83
  -1  -9   2 1549.50 288.240  39
  -1   9   2 2148.49 165.995 149
  -1  -9   2 2183.72 159.921  76
   1  -9  -2 2235.82 141.727  74
   1   9  -2 2147.70 161.576 147
  -1  -9   2 2019.58 131.033 134
  -1   9   2 2315.57 171.008 116
  -1  -9   2 2151.87 164.377 111
  -1   9   2 2276.91 172.059 178
   1  -9  -2 2512.70 359.133  55
  -1  -9   2 2352.50 359.627  55
   1  -9  -2 2380.74 148.713  64
  -1   9   2 2113.05 175.824   6
  -1   9   1 126.768 70.3256 149
   1  -9  -1 141.061 54.6397  74
  -1  -9   1 204.233 66.8542  78
  -1  -9   1 125.749 69.0879  70
  -1  -9   1 51.0758 104.333  39
   1  -9  -1 158.314 192.721  34
  -1   9   1 257.755 74.7389 147
   1  -9  -1 168.171 60.0925  64
  -1  -9   1 213.734 146.381  55
   1  -9  -1 263.118 198.094  55
   1   9  -1 198.274 71.9478 116
   1  -9  -1 88.4806 49.1778 113
  -1   9   1 67.2148 75.9505 178
   1  -9  -1 104.863 56.5585  86
   1   9  -1 95.8956 66.2334  83
  -1   9   1 212.006 71.4891  83
  -1  -9   1 203.194 64.1442  86
  -1   9   1 86.6323 57.1780 161
  -1   9   1 230.225 76.5595 160
   1   9  -1 112.941 66.6778 161
  -1   9   1 142.614 74.4891   6
  -1   9   0 5159.44 269.260 149
   1  -9   0 5024.90 247.821  74
  -1  -9   0 5404.94 536.066  39
   1   9   0 5055.01 263.211 147
   1  -9   0 4653.23 498.487  55
  -1  -9   0 5013.07 534.370  55
   1  -9   0 5158.29 254.851  64
  -1   9   0 4871.67 267.904 116
   1  -9   0 4938.82 243.010 113
  -1   9   0 5540.99 287.277 178
   1  -9   0 5089.62 259.332  86
   1  -9   0 4789.37 256.321  78
  -1  -9   0 5163.37 258.329  78
  -1   9   0 5228.63 256.246  83
  -1  -9   0 4716.12 246.431  86
   1   9   0 5374.81 266.941 160
   1   9   0 5115.49 263.829 161
  -1   9   0 5498.74 280.808 160
  -1   9   0 5067.63 281.576   6
  -1   9  -1 6380.13 307.199 149
   1  -9   1 6239.22 297.319  74
  -1   9  -1 6800.57 319.159 147
   1   9   1 6530.26 307.568 147
   1  -9   1 6510.37 600.057  55
  -1  -9  -1 7361.74 625.448  55
   1   9   1 6629.72 315.510 116
  -1   9  -1 5985.34 305.803 116
   1  -9   1 6281.13 292.260 113
   1   9   1 7092.85 317.288 178
   1   9   1 6688.03 302.198 160
   1   9   1 6467.01 313.765 161
   1  -9   1 6730.57 311.230  78
  -1  -9  -1 6303.07 287.632  86
  -1  -9  -1 6460.65 298.473  78
   1   9   1 6125.32 298.252  83
   1  -9   1 6492.28 305.533  86
  -1   9  -1 7132.68 305.282  95
  -1  -9  -2 4312.87 217.555  78
  -1  -9  -2 4005.42 204.563  86
   1   9   2 4197.09 223.183  83
   1  -9   2 4236.24 227.633  86
   1  -9   2 4002.44 224.978  78
  -1   9  -2 4403.60 224.263  83
   1   9   2 4161.77 237.139 161
  -1   9  -2 4327.17 223.882 166
   1  -9   2 3947.73 217.309 157
   1  -9   2 3978.52 423.246  39
  -1   9  -2 3840.87 226.138 147
   1   9   2 3815.48 217.374 147
   1  -9   2 4061.64 453.137  55
  -1  -9  -2 5284.97 515.074  55
  -1   9  -2 4403.39 233.394 116
   1   9   2 4291.89 235.234 116
   1  -9   2 4105.41 221.331 113
  -1   9  -2 3985.99 214.249  95
   1  -9   2 3933.38 426.138  42
   1   9   2 3841.30 213.199 188
  -1   9  -3 148.461 65.8768 166
   1   9   3 74.9868 48.9277 169
   1  -9   3 201.481 72.0424  86
  -1  -9  -3 129.383 51.0071  78
  -1   9  -3 182.648 66.9701  83
  -1   9  -3 140.511 79.0468 179
   1  -9   3 165.763 65.6616 157
   1  -9   3 207.067 63.4034  76
   1  -9   3 229.863 62.8019  70
  -1   9  -3 201.891 66.6971 147
  -1  -9  -3 137.667 132.529  55
   1  -9   3 140.592 128.404  55
   1   9   3 137.412 66.5121 116
  -1   9  -3 200.459 64.7768 116
   1  -9   3 101.964 62.3270 111
  -1   9  -3 70.1183 51.3865 107
  -1   9  -3 178.006 64.3733  95
   1  -9   3 277.191 126.582  42
   1   9   3 93.1591 60.5325 188
   1  -9   4 105.044 68.7794  86
  -1   9  -4 43.2187 58.1213  83
  -1   9  -4 77.6724 64.0462 166
   1   9   4 77.8927 52.7209 169
   1  -9   4 200.255 69.4084 157
   1  -9   4 14.5261 43.0368  76
   1  -9   4 60.6495 43.2872  70
   1  -9   4 25.5897 55.1114  78
  -1   9  -4 157.929 63.2969 147
   1  -9   4 69.0996 37.9754 134
   1   9   4 154.886 60.3816 126
  -1   9  -4 139.103 61.1399 116
  -1   9  -4 118.067 53.8494 107
   1  -9   4 163.209 63.7474 111
  -1   9  -4 78.0528 50.4397  95
   1   9   4 33.5611 55.8104 188
  -1  -9  -4 158.919 120.302  55
   1   9   5 984.032 92.9182 169
  -1   9  -5 1150.34 114.470 168
   1   9   5 955.067 108.385 163
  -1   9  -5 1156.09 111.493 166
  -1   9  -5 1019.37 91.7678  83
  -1   9  -5 1028.00 93.7371 147
   1   9   5 1034.87 116.383   5
   1   9   5 893.070 110.973 159
   1  -9   5 931.083 102.237 157
   1  -9   5 1024.92 81.9798 134
   1  -9   5 1026.77 79.9413 117
  -1   9  -5 1264.47 99.7419 116
   1  -9   5 953.679 96.7139 111
  -1   9  -5 1100.72 99.2450 107
   1  -9   5 1148.60 101.816  98
   1   9   5 952.556 102.974 188
  -1   9  -5 1183.55 124.742 179
   1   9   6-7.07706 57.0593 163
  -1   9  -6 50.7962 60.7145 166
  -1   9  -6 9.34544 36.9493  83
   1   9   6-7.37868 53.8892 135
   1   9   6 7.88374 55.2825 130
   1  -9   6 17.1920 32.8367 117
  -1   9  -6 29.0661 46.5711 107
   1  -9   6 83.9495 44.5119  98
   1  -9   6 38.3973 56.3402 157
   1   9   6-8.43911 59.1758 159
   1   9   6 32.1092 61.3107   5
   1  -9   6 77.4264 53.9859 145
  -1   9  -6 38.4949 36.7596 147
  -1   9  -6 56.3151 62.7486 179
   1   9   6 91.3894 55.2075 188
   1   9   7 1240.82 97.2121 135
   1   9   7 1224.72 101.908 130
   1  -9   7 1043.47 76.4427 133
  -1   9  -7 1239.58 104.386 179
  -1   9  -7 1194.49 88.9018 107
   1  -9   7 1212.89 88.4789  98
   1   9   7 1434.15 108.492   5
   1  -9   7 1108.80 89.6455 157
  -1   9  -7 1216.34 102.337 166
   1   9   7 1135.55 104.079 159
   1   9   7 1070.38 93.8951 188
   1  -9   8-31.5823 31.8709 145
  -1   9  -8 76.1535 34.5587 160
  -1   9  -8 38.2375 38.1949 166
   1  -9   8 2.34515 23.2537 133
   1   9   8 11.8052 33.1158 130
   1   9   8-38.5141 34.7187   5
  -1 -10   7 208.547 29.7039 157
  -1  10   7 148.427 29.3635 135
  -1  10   7 137.078 32.2315 130
   1  10  -7 199.862 35.3343 160
  -1  10   7 175.682 32.8783   5
  -1  10   6 1378.77 94.9680 130
  -1  10   6 1188.12 86.9710 135
  -1 -10   6 1220.18 66.1359 133
  -1 -10   6 1239.91 82.8840 145
  -1  10   6 1393.26 93.8304   5
   1  10  -5 577.456 65.1642 116
   1  10  -5 682.261 66.2947 147
  -1  10   5 442.178 56.8979 159
  -1 -10   5 583.735 68.2223 157
   1  10  -5 568.372 55.2329  83
  -1  10   5 642.408 79.1360   5
  -1  10   5 734.729 80.9689 130
  -1  10   5 553.171 69.5596 135
  -1  10   5 651.961 78.1237 163
   1  10  -4 166.288 53.4408 116
  -1  10   4 191.130 57.6907 126
   1  10  -4 275.215 60.1143 147
   1 -10  -4 175.162 39.6864  78
  -1 -10   4 216.170 49.6651  76
  -1 -10   4 213.002 46.1885  70
  -1  10   4 129.408 47.5754 159
  -1 -10   4 222.250 59.7403 157
   1  10  -4 133.028 46.8932  83
  -1  10   4 161.451 62.7590   5
  -1 -10   4 282.891 42.8040 134
  -1  10   4 276.039 64.0443 163
   1  10  -3 1070.88 98.3925 147
  -1 -10   3 887.225 90.2596  76
  -1 -10   3 887.225 87.8878  70
  -1 -10   3 954.770 91.6388 157
  -1  10   3 961.326 100.150 126
   1  10  -3 959.579 95.4315 116
  -1 -10   3 831.369 93.4732 111
  -1 -10   3 1013.45 90.2653  96
  -1  10   3 795.470 81.3116 159
   1  10  -3 818.541 75.9852 161
  -1  10   3 862.134 96.9824 163
   1  10  -3 1226.20 96.7680  83
   1 -10  -3 1029.18 88.3503  78
  -1 -10   3 973.091 92.4405  86
   1 -10  -3 975.422 77.7901  86
   1  10  -2 2201.09 144.206 147
  -1 -10   2 2050.74 139.974  76
  -1  10   2 2008.92 152.982   6
  -1 -10   2 2087.37 145.266 111
  -1  10   2 2119.33 140.630 163
   1  10  -2 1701.03 120.336 161
   1  10  -2 1916.56 139.460 160
   1 -10  -2 2030.22 286.360  55
   1  10  -2 2305.33 149.309 116
  -1  10   2 2044.13 129.898  83
   1 -10  -2 2037.07 126.995  86
  -1 -10   2 2116.09 140.811  78
   1  10  -2 2100.49 133.852  83
   1 -10  -2 2020.32 131.861  78
  -1 -10   2 2224.12 137.918  86
  -1 -10   2 2268.50 140.183 157
  -1 -10   1 1803.22 130.131  70
   1 -10  -1 1409.42 274.387  55
   1  10  -1 1656.57 132.054 116
  -1 -10   1 1424.25 122.800 111
   1  10  -1 1433.23 113.744 161
   1  10  -1 1812.27 130.886 160
  -1  10   1 1765.48 124.440 163
  -1 -10   1 1620.38 123.075  78
   1  10  -1 1772.71 124.862  83
  -1 -10   1 1488.05 114.467  86
   1 -10  -1 1641.54 122.896  78
  -1  10   1 1561.81 118.820  83
   1 -10  -1 1600.61 117.355  86
  -1  10   1 2124.56 155.731   6
   1  10   0 11860.0 451.515 147
  -1 -10   0 12063.6 453.959  70
  -1  10   0 12406.8 475.760   6
  -1 -10   0 12477.2 784.457  55
   1 -10   0 12700.5 785.414  55
  -1  10   0 11488.5 456.871 116
  -1 -10   0 11749.2 451.987 111
  -1  10   0 11758.3 454.550 160
  -1  10   0 11438.3 430.602 163
   1  10   0 11042.3 437.726 161
  -1  10   0 11770.0 440.871  83
  -1 -10   0 11533.1 431.346  86
   1 -10   0 11498.8 444.018  78
  -1 -10   0 11731.5 443.601  78
   1 -10   0 11676.6 442.590  86
   1 -10   0 11825.0 422.707 157
  -1  10   0 12025.3 466.583 178
  -1  10  -1 874.812 102.297 147
  -1 -10  -1 1040.54 99.6912  70
  -1  10  -1 1019.01 112.959   6
  -1 -10  -1 927.322 209.331  55
   1 -10   1 675.098 194.867  55
   1  10   1 1163.28 113.826 116
  -1  10  -1 1059.24 110.454 116
   1 -10   1 1130.04 107.017 111
  -1 -10  -1 919.125 96.5118 111
   1  10   1 1001.51 96.4679 161
  -1  10  -1 1094.79 90.6038 163
  -1  10  -1 986.636 110.676 160
  -1 -10  -1 945.557 90.9912  78
   1  10   1 1139.69 102.714  83
   1 -10   1 931.272 95.8234  86
  -1 -10  -1 1025.42 85.2761  86
   1 -10   1 1193.60 105.872  78
   1 -10   1 899.012 87.1360 157
  -1  10  -1 1019.42 116.878 178
  -1 -10  -2-39.0277 106.873  55
  -1  10  -2 51.6511 57.9405 116
   1  10   2 37.7737 52.5197 116
  -1 -10  -2 33.2776 47.8376 111
  -1  10  -2 29.7631 52.6117 147
   1 -10   2 36.6679 48.2736  78
  -1 -10  -2 34.7148 42.5157  70
   1 -10   2 48.4586 51.3374  76
   1 -10   2-28.4789 41.1049  70
  -1 -10  -2-5.87644 37.1657  78
   1 -10   2 43.6905 46.9825 157
  -1  10  -2 44.1233 61.8737   6
   1  10   2-7.32347 58.2784 163
  -1  10  -2 24.8855 58.6522 160
  -1  10  -2 19.8894 48.0356  83
   1 -10   2-7.19651 50.4589  86
  -1  10  -3 4072.38 196.423 116
  -1 -10  -3 3694.55 179.872 111
   1 -10   3 3599.69 193.131 111
  -1  10  -3 3441.93 189.169 147
   1 -10   3 3866.68 187.435  76
   1 -10   3 3821.70 190.116  70
  -1 -10  -3 4055.25 188.601  70
   1 -10   3 3659.08 185.997 157
   1 -10   3 3843.88 196.179  86
   1 -10   3 3759.94 193.446  78
  -1  10  -3 4154.81 191.660  83
  -1  10  -3 3698.09 205.137 160
   1  10   3 3877.24 201.521 163
  -1  10  -4 1204.75 90.8196 116
   1 -10   4 1082.49 92.0248 111
   1  10   4 1120.73 102.086 159
   1  10   4 1051.42 99.9390 163
  -1  10  -4 1007.65 88.9989 147
   1 -10   4 1087.44 88.3876 145
   1  10   4 1073.23 101.720   5
  -1  10  -4 1022.16 86.6618  83
   1 -10   4 1119.10 92.2647 157
   1 -10   4 1020.62 76.0475  98
  -1  10  -5 1061.81 74.9138 116
   1  10   5 935.221 73.2139 188
   1 -10   5 1097.71 74.3931  98
  -1  10  -5 1336.23 82.9882  83
   1 -10   5 1257.23 89.1804 145
   1 -10   5 1160.02 89.9572 157
   1  10   5 1329.38 100.918   5
   1  10   5 1280.99 99.9215 159
  -1  10  -5 1412.05 106.043 160
  -1  10  -6 836.395 75.1373 160
   1 -10   6 758.806 66.7443 157
   1 -10   6 808.306 66.1445 145
   1  10   6 921.457 76.4094 130
   1  10   6 734.112 70.3233   5
  -1  10  -7 1353.96 70.5897   6
   1  10   7 1512.19 73.5388   5
   1 -10   7 1229.17 67.6195 145
  -1  10  -7 1223.60 74.4955 178
   1  10   7 1340.14 70.1839 130
  -1  10  -7 1214.94 69.3955 160
  -1 -11   5 26.6342 17.5487 157
  -1 -11   4 917.559 59.6708 157
  -1 -11   4 651.865 49.5708 145
  -1  11   4 819.253 61.7547 130
  -1  11   4 1051.92 67.3411   5
   1  11  -4 732.645 53.3382 116
   1  11  -3 2221.34 110.546 116
  -1  11   3 2219.72 108.897 163
  -1 -11   3 1974.43 95.9776 145
   1 -11  -3 2317.98 111.154  76
  -1  11   3 2237.23 114.213 130
  -1 -11   3 2241.69 107.020 157
  -1  11   3 2277.41 117.791   5
   1  11  -2 370.996 54.1519 116
  -1 -11   2 293.256 46.9476 111
   1 -11  -2 291.817 45.7475 111
  -1  11   2 226.031 45.2360 163
  -1 -11   2 312.084 46.1942  96
   1 -11  -2 279.346 44.3032  70
  -1 -11   2 287.166 47.3353  76
   1 -11  -2 331.748 49.4698  76
  -1 -11   2 254.166 32.6849 145
  -1 -11   2 207.782 43.0083 157
  -1 -11   1 1829.79 107.051  70
   1 -11  -1 1776.58 107.539  70
   1 -11  -1 1874.88 108.466  76
  -1  11   1 1837.32 117.634   6
   1 -11  -1 2047.19 112.155 111
  -1 -11   1 2014.00 111.420 111
  -1 -11   1 1866.77 108.853  96
   1 -11  -1 1807.06 101.175  78
   1 -11  -1 1525.17 90.2729  86
   1  11  -1 1912.71 112.738 116
  -1 -11   1 1817.06 97.0058 157
  -1  11   1 1715.23 95.1601 163
   1  11  -1 1576.37 86.8302 163
  -1  11   0 52.2142 27.1336 163
   1  11   0 56.0213 37.8915 163
   1 -11   0 195.233 38.3036  86
  -1  11   0 195.736 51.5482   6
   1 -11   0 78.2787 39.7718 111
  -1 -11   0 105.800 39.4687 111
  -1 -11   0 92.6730 38.6386  76
  -1 -11   0 115.457 40.3241  70
   1 -11   0 96.9027 36.0170  70
   1 -11   0 49.7209 33.3587  78
  -1 -11   0 40.4613 28.0931 157
   1 -11   1 44.8730 27.5919 157
  -1  11  -1 38.9073 44.8197   6
   1 -11   1 55.3756 35.4386  96
   1 -11   1 53.2360 40.0166 111
  -1 -11  -1 57.8878 33.3498 111
   1  11   1 28.7321 35.5591 163
  -1 -11  -1 23.4489 34.2623  76
  -1 -11  -1 40.5886 31.9040  70
   1 -11   1 18.0362 32.1628  76
   1 -11   1 22.8160 32.8141  78
   1 -11   1-23.2663 36.0561  70
   1 -11   1 82.2540 34.8293  86
  -1  11  -2 94.1603 38.7848  83
  -1 -11  -2 64.4982 28.4537 111
   1  11   2 53.6303 39.0000 163
  -1  11  -2 61.0657 40.5405   6
  -1 -11  -2 78.9475 32.9033  76
   1 -11   2 100.879 32.1289  76
   1 -11   2 74.3041 32.6893  70
   1  11   2 67.8309 28.9331 159
   1 -11   2 12.2900 29.0751 157
   1 -11   3 3121.94 137.102 111
   1 -11   3 2854.95 125.708 157
  -1  11  -3 3257.75 147.218   6
   1  11   3 3175.11 142.939   5
  -1  11  -3 3182.99 144.815 178
  -1  11  -3 3037.67 130.225  83
   1  11   3 3364.78 140.887 163
  -1  11  -3 3254.73 143.444 160
  -1  11  -4 167.973 38.6739 178
  -1  11  -4 168.590 33.5868   6
   1  11   4 222.324 37.3895   5
   1 -11   4 136.529 29.0442 157
   1  11   4 154.748 34.5779 130
  -1  11  -4 185.442 36.2571 160
   1  11   4 215.515 37.7400 163
  -2   0  13-5.59349 40.5330   3
  -2   0  13 37.2568 42.3606  91
  -2   0  13 27.4517 36.8926 150
  -2   0  13 60.2545 46.5223 175
  -2   0  12 4441.05 225.128 175
  -2   0  12 4518.03 220.306 150
  -2   0  12 4050.95 219.984 187
  -2   0  12 4816.40 236.484   3
  -2   0  12 4042.65 202.272 121
  -2   0  12 4197.44 212.022 140
  -2   0  11 8.89959 62.3971 140
  -2   0  11-9.13749 61.2904 186
  -2   0  11-60.6367 80.9465 187
  -2   0  11 29.1452 69.2595 175
  -2   0  11-51.1035 57.6566 155
  -2   0  11-9.35385 65.0239 127
  -2   0  11-10.7295 72.6324   3
  -2   0  11 83.4792 61.4332 121
  -2   0  10 5875.10 291.996 140
  -2   0  10 5528.21 275.230 148
  -2   0  10 6138.93 311.699 187
  -2   0  10 5700.11 274.918 128
  -2   0  10 5841.76 295.849 127
  -2   0  10 5929.07 286.122 121
   2   0 -10 5231.16 520.654  25
  -2   0  10 6221.19 305.523 175
  -2   0  10 6062.00 295.911 155
   2   0 -10 6692.48 564.182  43
  -2   0  10 6186.76 309.396   4
  -2   0   9-29.8358 60.2202 127
  -2   0   9 24.6845 53.6409 128
  -2   0   9 36.0912 50.1021 120
  -2   0   9 45.5711 61.1385 121
   2   0  -9 49.1909 89.8043  25
  -2   0   9-31.2624 63.0993  84
  -2   0   9 254.870 78.1540   4
   2   0  -9-57.5789 148.656  11
  -2   0   9-19.1695 61.8677 173
  -2   0   9-39.5312 62.5027 155
  -2   0   9 75.9810 49.3480 148
  -2   0   9 10.9510 67.0586 187
  -2   0   8 37233.9 1224.24  84
   2   0  -8 36164.7 1606.81  25
  -2   0   8 39004.4 1745.50   1
  -2   0   8 36836.6 1225.80   4
   2   0  -7 51.5868 81.5601  54
   2   0  -7-109.783 120.437  25
   2   0  -7 29.1473 95.9280  22
  -2   0   7 134.623 108.373   1
   2   0  -7-32.2716 93.1528  13
   2   0  -6 8668.61 481.220  45
   2   0  -6 8693.25 486.289  54
   2   0  -6 10263.8 553.971  13
  -2   0   6 9302.07 611.850   1
  -2   0   6 9011.75 435.185  19
   2   0  -6 9356.98 518.273  22
   2   0  -5 15.9990 65.3206  45
  -2   0   5 27.8905 88.1973   1
   2   0  -5-40.4328 76.0941  13
  -2   0   5 11.5785 48.4467  19
   2   0  -5 184.314 82.4287  22
   2   0  -5 106.077 54.8705  40
   2   0  -5 33.0713 75.4769  31
   2   0  -4 116511. 3618.55  45
  -2   0   4 118727. 3570.47  19
   2   0  -4 117776. 3647.32  22
   2   0  -4 112627. 3566.66  40
   2   0  -4 116826. 3625.10  31
   2   0  -4 116664. 3667.28  13
  -2   0   4 121640. 3751.20   1
  -2   0   3 6.03014 29.6439  19
   2   0  -3-10.1616 53.2845  22
   2   0  -3 44.7734 55.9629  13
  -2   0   3 45.0175 64.2463   1
   2   0  -2 214630. 6408.83  25
  -2   0   2 210944. 6413.76   1
  -2   0   1 23.5853 26.8984   1
   2   0  -1 21.7299 20.4454   9
   2   0  -1 43.4621 50.7922  11
   2   0   0 17840.1 601.219  19
  -2   0   0 18344.2 590.547  20
  -2   0   0 18702.6 614.373  29
   2   0   0 18063.5 604.869   9
   2   0   0 18263.6 604.127  12
  -2   0  -1 68.3961 18.2166  20
  -2   0  -1-12.7114 40.2042  23
   2   0   1 6.73163 39.8323  19
  -2   0  -1 12.2744 34.9968  29
   2   0   1 25.4476 37.1952  36
  -2   0  -1 45.9725 46.0560  10
   2   0   1 13.6888 27.0087   1
  -2   0  -1 13.4020 43.6913   9
   2   0   1 14.0372 31.6885   7
  -2   0  -2 289453. 8783.79  23
   2   0   2 295414. 8791.41  21
  -2   0  -2 281544. 8775.46  29
   2   0   2 301211. 8818.46   1
  -2   0  -2 299173. 8809.96  10
  -2   0  -2 292943. 8805.29   9
  -2   0  -2 302271. 8790.39   7
   2   0   2 296464. 8774.32   8
   2   0   3 29.6654 49.4557  21
  -2   0  -3 42.1389 42.1560  23
   2   0   3 139.008 71.1187  19
  -2   0  -3 37.9513 40.4204  29
  -2   0  -3-11.5582 54.8362  10
  -2   0  -3 10.7019 55.2752   9
  -2   0  -3 11.1953 53.1155   7
   2   0   3 29.5883 55.6938   1
   2   0   4 11411.8 519.619  19
   2   0   4 10859.2 474.296  21
  -2   0  -4 11644.6 495.358  28
  -2   0  -4 11186.1 502.610  10
   2   0   4 10367.7 548.135   1
  -2   0  -4 10759.3 505.853   7
   2   0   5-14.4488 54.3805  21
   2   0   5-61.4827 79.3679  19
  -2   0  -5 16.2558 46.9246  28
  -2   0  -5 19.0982 65.2286  30
  -2   0  -5-17.5491 59.9381  10
   2   0   5-27.5170 75.3530   1
  -2   0  -5-40.1795 68.6149   7
  -2   0  -6 15536.8 743.967  18
   2   0   6 14410.5 728.900  19
   2   0   6 16012.7 667.007  21
  -2   0  -6 16098.7 758.879  15
  -2   0  -6 15371.0 723.676  30
  -2   0  -6 15339.5 678.597  28
   2   0   6 14657.3 824.497   1
  -2   0  -7 31.5427 86.3752  15
  -2   0  -7 30.1202 86.9412  18
   2   0   7-30.1833 82.6527  19
  -2   0  -7 30.9581 97.8888  31
  -2   0  -7-27.6549 75.7290  30
   2   0   7 43.7498 97.8183   1
   2   0   8 201.513 71.6870 127
   2   0   8 200.371 64.4767 128
   2   0   8 104.005 105.126  19
  -2   0  -8 243.407 118.911  18
  -2   0  -8 268.132 144.285  22
  -2   0  -8 146.772 94.9220  15
   2   0   8 241.806 64.3724 104
   2   0   8 137.413 74.1230 187
   2   0   8 223.875 71.5120 148
  -2   0  -8 284.384 148.454  13
   2   0   8 209.475 143.530   1
   2   0   8 108.754 57.6269   4
   2   0   8 228.707 71.8927  84
  -2   0  -8 335.513 118.272  40
   2   0   9 53.7279 63.3129 146
   2   0   9 9.91872 68.9505 148
   2   0   9-26.7395 57.5287 140
   2   0   9 11.5790 68.4955  84
   2   0   9 54.5221 73.8163 187
   2   0   9-34.7012 59.2580 121
   2   0   9-10.3666 62.7667 104
   2   0   9-19.3237 65.4048 175
   2   0   9 27.3894 52.7059 177
   2   0   9-40.6472 66.8868 127
   2   0   9 267.216 66.7629 133
   2   0   9 118.287 132.236   1
  -2   0  -9-45.5825 131.573  13
   2   0   9 70.6874 63.8605   4
  -2   0  -9-160.542 137.076  15
  -2   0  -9-42.4718 109.651  22
   2   0  10 34146.5 1106.43 133
   2   0  10 30882.0 1095.02 121
   2   0  10 33118.6 1127.89 104
   2   0  10 34272.0 1109.26 114
   2   0  10 33908.3 1147.76  84
   2   0  10 32077.7 1134.63 187
   2   0  10 34585.8 1142.36 186
   2   0  10 33401.5 1127.81 192
   2   0  10 33366.2 1123.69 148
   2   0  10 32656.5 1104.38 140
   2   0  10 33979.2 1112.21 146
   2   0  10 33063.6 1106.87 177
   2   0  10 33307.2 1120.01 175
   2   0  10 32662.4 1121.04   4
   2   0  11-64.1309 68.4515 150
   2   0  11-9.61575 73.4358   3
   2   0  11 98.7365 70.0039 192
   2   0  11 50.1750 74.9773 186
   2   0  11 89.2882 72.4407 148
   2   0  11 8.14561 65.2449 146
   2   0  11-17.3683 62.9182 175
   2   0  11 7.80798 56.1196 114
   2   0  12 6781.41 296.891 186
   2   0  12 6374.44 284.365 150
   2   0  12 6850.94 283.007 148
   2   0  12 6292.98 283.214   3
   2   0  12 6124.11 273.761 175
   2   0  12 6670.25 275.508 146
   2   0  13-25.7151 37.9320 150
   2   0  13-4.56174 40.1581 186
  -2   1  13 100.477 42.8364  91
  -2  -1  13 80.8652 41.8844 150
  -2   1  13 102.592 42.0891 150
  -2   1  13 102.213 45.0658   3
  -2  -1  13 97.3489 42.5305   3
  -2  -1  13 44.3521 41.3519 146
  -2   1  13 55.2151 45.8774 175
  -2  -1  13 50.4851 43.7998 175
  -2  -1  12 1343.22 116.484 175
  -2   1  12 1255.26 120.385 175
  -2   1  12 1439.68 122.115  91
  -2  -1  12 1527.40 122.910 150
  -2   1  12 1407.24 114.475 150
  -2  -1  12 1489.24 129.006   3
  -2   1  12 1398.39 122.088   3
  -2   1  12 1444.33 115.190 121
  -2  -1  12 1185.24 92.6290 121
  -2  -1  12 1268.54 115.220 186
  -2   1  12 1338.55 116.511 187
  -2  -1  12 1509.84 118.397 146
  -2   1  12 1584.04 121.132 140
  -2  -1  12 1228.26 103.032 140
  -2   1  11 203.164 83.0913 127
  -2  -1  11 238.996 72.6409 128
  -2  -1  11 226.556 62.1998 121
  -2   1  11 150.250 72.8936 121
  -2   1  11 242.393 91.3465 175
  -2  -1  11 234.705 77.3950 175
   2   1 -11 491.528 177.905  43
  -2  -1  11 181.586 67.6959 140
  -2   1  11 270.375 69.7471 148
  -2   1  11 197.881 81.4903 146
  -2   1  11 210.973 72.7976 140
  -2  -1  11 186.268 79.8528   4
  -2   1  11 188.861 78.6585   3
  -2   1  11 152.491 67.2799 186
  -2   1  11 388.262 90.8879 187
  -2   1  11 200.511 77.7334 155
  -2   1  11 250.551 76.0206 150
  -2   1  10 3889.97 217.610 148
  -2   1  10 3821.31 237.548 155
  -2   1  10 4547.65 253.953   3
  -2  -1  10 4216.59 243.837   4
  -2   1  10 4283.11 242.342 173
  -2   1  10 3711.65 233.341 175
  -2   1  10 4293.26 229.755 146
  -2  -1  10 3980.63 214.987 148
  -2  -1  10 4272.54 227.891 140
  -2   1  10 4294.52 237.825 140
  -2  -1  10 4083.89 222.066 128
  -2  -1  10 3859.66 207.005 133
  -2   1  10 4445.61 243.498 127
  -2  -1  10 3544.21 219.155 127
  -2  -1  10 3809.09 213.108 121
  -2   1  10 3699.14 222.266 121
  -2   1  10 3901.46 207.466 114
   2   1 -10 4033.93 476.425  25
  -2   1  10 4190.44 229.666 186
  -2   1  10 4146.57 238.677 187
  -2   1  10 3962.21 235.976 164
  -2   1   9 367.775 86.6507 155
  -2   1   9 500.167 98.8675 151
  -2   1   9 276.825 66.3450 148
  -2  -1   9 341.863 69.6371 148
  -2   1   9 336.379 77.7992 140
  -2  -1   9 207.507 69.5939 127
  -2   1   9 425.547 89.4311 127
  -2   1   9 361.902 69.8786 128
  -2  -1   9 223.198 68.1397 128
  -2  -1   9 376.743 67.6864 133
  -2  -1   9 322.319 70.3904 121
  -2   1   9 221.125 76.1463 121
  -2   1   9 382.208 80.1315 120
  -2   1   9 342.661 64.3576 114
  -2   1   9 379.204 88.8154 164
  -2  -1   9 384.956 91.1475 164
   2  -1  -9 269.777 148.085  11
  -2   1   9 679.489 218.603   1
  -2  -1   9 127.222 130.215   1
  -2  -1   9 347.924 88.2147   4
  -2   1   9 368.693 82.1959   4
   2   1  -9 480.316 205.296  11
  -2  -1   9 391.258 78.3391  84
  -2   1   9 417.652 88.9443 187
  -2  -1   9 471.890 98.3385 187
  -2   1   9 322.793 80.4829 186
  -2   1   9 336.367 73.4981 177
  -2   1   9 342.473 85.7448 173
   2  -1  -9 308.974 151.079  25
   2   1  -9 211.192 180.598  25
   2   1  -8 26336.5 1338.37  25
   2  -1  -8 29122.8 1295.39  25
   2   1  -8 29506.9 1259.11  54
  -2  -1   8 27232.2 940.312  84
   2   1  -8 29274.4 1244.83  45
  -2  -1   8 28551.2 1446.01   1
  -2   1   8 26447.1 1393.46   1
  -2   1   8 26951.9 944.369   4
   2  -1  -8 28336.3 1361.45  11
  -2  -1   8 28095.8 953.531   4
   2   1  -7 68128.7 2455.20  13
  -2  -1   7 66937.4 2589.94   1
   2  -1  -7 68412.6 2514.05  11
   2  -1  -7 63302.9 2357.24  13
  -2   1   7 68782.1 2576.95   1
   2   1  -7 69215.9 2410.48  54
   2   1  -7 71673.4 2530.38  25
   2  -1  -7 68480.7 2420.51  25
   2  -1  -7 67498.0 2322.12  22
   2   1  -7 67801.6 2431.50  22
  -2  -1   7 63642.3 2273.14  19
   2   1  -7 66439.6 2381.80  45
  -2  -1   6 151.974 115.470   1
   2  -1  -6 532.777 121.889  13
  -2   1   6 358.677 135.372   1
   2   1  -6 228.933 114.312  13
   2   1  -6 332.623 117.217  54
   2   1  -6 340.639 93.8152  40
  -2  -1   6 289.115 91.9828  19
   2  -1  -6 476.058 128.147  25
   2  -1  -6 377.646 99.8913  22
   2   1  -6 379.217 126.481  22
   2   1  -6 420.715 126.185  45
   2  -1  -5 87955.3 2835.24  13
  -2  -1   5 92597.1 3015.84   1
   2   1  -5 87597.1 2905.83  13
  -2   1   5 90819.3 2982.39   1
   2   1  -5 89921.7 2881.70  54
   2   1  -5 87988.1 2824.88  40
   2  -1  -5 86379.3 2764.58  31
   2  -1  -5 91737.3 2883.03  25
  -2  -1   5 90269.6 2815.79  19
  -2   1   5 82013.1 2688.05  19
   2  -1  -5 90925.4 2808.43  22
   2   1  -5 85870.3 2886.34  22
   2  -1  -5 86698.8 2759.05  15
   2   1  -5 88013.3 2869.27  45
  -2   1   4 18896.4 806.057   2
   2   1  -4 18228.9 753.057  13
  -2   1   4 20179.5 811.894   1
   2  -1  -4 17028.8 574.257  10
   2  -1  -4 17801.6 697.768  13
   2   1  -4 17950.9 601.027   8
  -2  -1   4 19177.2 816.143   1
   2   1  -4 20460.3 760.704  54
   2  -1  -4 17830.4 644.995  15
   2  -1  -4 19527.5 739.347  25
   2  -1  -4 17778.0 672.876  22
   2   1  -4 19023.5 753.754  22
  -2   1   4 17243.2 599.691  19
   2   1  -4 18306.1 737.195  45
   2   1  -4 18288.9 707.603  40
   2  -1  -4 18080.3 651.989  31
  -2   1   3 10101.3 474.430   2
   2   1  -3 9288.28 439.031  13
   2  -1  -3 9145.31 438.844  11
  -2   1   3 10407.3 470.534   1
  -2  -1   3 10050.2 479.030   1
   2  -1  -3 8921.72 386.881  13
   2  -1  -3 9475.31 370.965  22
  -2   1   3 9974.93 456.530  20
   2   1  -3 9128.84 433.951  22
   2  -1  -3 9147.69 410.065  25
   2   1  -3 9568.08 431.901  45
   2   1  -3 9346.10 409.248  40
   2  -1  -2 227921. 6814.26  25
   2  -1  -2 232498. 6858.37  17
  -2   1   2 230114. 6868.23   2
   2  -1  -2 229023. 6852.77  11
  -2   1   2 232318. 6866.52   1
  -2  -1   2 223756. 6776.59  29
  -2  -1   2 227413. 6831.86  39
   2   1  -2 221465. 6825.44  40
  -2   1   1 4549.25 232.786  20
   2  -1  -1 4389.26 155.422  19
   2  -1  -1 4367.95 225.914  17
  -2   1   1 5108.47 225.194   1
  -2  -1   1 4528.87 220.849  14
  -2   1   1 4478.53 220.224   2
   2  -1  -1 4329.42 231.262  12
   2   1  -1 4699.92 216.336   8
   2   1  -1 4165.87 215.052  11
  -2  -1   1 4363.93 225.433  39
   2  -1  -1 4720.33 228.606  38
   2  -1   0 11970.7 422.845  19
  -2   1   0 12295.5 451.287  20
  -2  -1   0 11936.8 459.105  14
   2   1   0 12760.0 461.982   8
  -2  -1   0 11597.2 457.499  39
  -2   1   0 12209.7 427.935  30
   2   1   1 32408.3 1118.02  21
  -2  -1  -1 34054.2 1108.07  16
  -2  -1  -1 33530.0 1089.48  27
  -2  -1  -1 34430.0 1123.45  14
   2  -1   1 32595.9 1110.37  19
   2   1   1 34228.2 1109.15   7
   2   1   1 33195.5 1106.11   1
   2   1   1 33018.5 1103.39   2
  -2  -1  -1 35604.9 1129.49   8
  -2   1  -1 34638.6 1036.77   7
   2  -1   1 33953.3 1128.27  36
  -2   1  -1 34267.7 1113.50  28
  -2  -1  -1 34579.9 1080.52  34
   2  -1   2 2801.15 146.045  21
   2  -1   2 2979.18 129.313  27
  -2  -1  -2 2766.21 166.936  16
   2   1   2 2858.68 188.572  19
   2   1   2 2834.03 194.575  21
   2  -1   2 2760.72 190.242  19
   2   1   2 2779.66 188.492   1
   2   1   2 3082.48 202.234   2
  -2  -1  -2 3037.46 190.119   8
  -2  -1  -2 2950.64 153.359  27
  -2  -1  -2 2724.43 136.006  33
  -2   1  -2 2956.50 192.400  30
  -2   1  -2 2984.15 187.430  28
  -2  -1  -3 31535.6 1067.53   8
   2  -1   3 33102.7 1140.01   1
   2  -1   3 29355.1 966.119   8
   2   1   3 31104.4 1122.00   1
   2   1   3 29742.3 1129.84   2
  -2  -1  -3 30076.9 1019.96  16
   2   1   3 29813.4 1081.44  19
  -2  -1  -3 31087.6 1049.34  14
   2  -1   3 30972.0 996.665  21
   2   1   3 33140.3 1101.64  21
   2  -1   3 30655.0 1091.38  42
  -2   1  -3 33269.8 1102.01  30
  -2   1  -3 31129.2 1074.71  28
  -2  -1  -4 4033.98 277.309   7
  -2  -1  -4 3966.72 262.573  10
  -2  -1  -4 3928.26 257.555   9
   2   1   4 3495.70 299.496   2
   2   1   4 4056.13 305.769   1
   2  -1   4 4007.39 306.546   1
  -2  -1  -4 3746.83 235.472   8
  -2  -1  -4 4394.82 235.355  14
  -2  -1  -4 3709.55 229.621  29
  -2   1  -4 3641.64 264.885  30
   2   1   4 4141.31 275.208  21
  -2   1  -4 3605.12 268.209  18
  -2  -1  -4 3724.75 202.852  16
   2   1   4 3847.90 263.962  19
   2  -1   4 3873.97 278.940  19
  -2  -1  -4 3908.60 238.801  23
   2  -1   4 3546.58 191.515  21
   2  -1   4 3353.57 261.652  42
   2  -1   5 18235.3 880.686   1
  -2  -1  -5 19850.1 773.232   9
  -2  -1  -5 18164.1 813.620   7
  -2  -1  -5 18830.3 692.049  14
   2   1   5 18871.1 876.095   1
  -2  -1  -5 20259.1 791.898  10
  -2   1  -5 17538.8 765.330  56
  -2   1  -5 19671.4 813.223  30
  -2  -1  -5 18000.4 698.780  29
   2   1   5 17599.4 781.352  19
  -2  -1  -5 19118.1 721.995  23
   2  -1   5 18947.3 669.806  21
   2   1   5 19346.9 800.124  21
  -2   1  -5 18686.9 829.109  15
  -2   1  -5 18442.2 818.501  18
   2  -1   5 19133.9 826.471  19
  -2   1  -5 16943.7 723.929  51
  -2   1  -6 30158.2 1224.86  15
  -2   1  -6 29114.0 1196.24  18
   2  -1   6 29465.2 1205.77  19
   2   1   6 31701.2 1173.74  21
   2   1   6 29536.5 1176.79  19
  -2  -1  -6 29139.9 1155.34  30
  -2   1  -6 30613.6 1199.88  30
  -2   1  -6 28707.3 1208.04  31
  -2  -1  -6 28602.0 1111.73  28
  -2   1  -6 29572.1 1131.15  56
   2   1   6 28937.7 1288.51   1
  -2  -1  -6 30546.7 1156.20  10
   2  -1   6 29956.2 1321.52   1
  -2   1  -6 25626.8 1131.62   7
  -2   1  -7 72257.3 2550.87  31
  -2   1  -7 76410.1 2529.47  40
  -2  -1  -7 73482.7 2461.93  30
   2   1   7 72269.7 2222.78  84
   2  -1   7 68563.2 2220.86  84
  -2   1  -7 73035.6 2455.86  60
   2   1   7 71434.8 2218.57 104
  -2   1  -7 72218.7 2542.67  18
   2  -1   7 72008.8 2535.45  19
  -2  -1  -7 73617.5 2489.20  18
   2   1   7 65786.6 2457.25  19
  -2  -1  -7 72768.9 2510.99  15
   2   1   7 74424.3 2463.04  21
  -2   1  -7 69330.1 2540.96  15
   2  -1   7 72804.0 2706.53   1
  -2   1  -7 72647.6 2593.83  13
   2   1   7 65481.9 2641.94   1
   2  -1   7 68504.2 2211.88  90
   2  -1   8 400.718 84.3645  84
   2   1   8 457.613 85.3709  84
  -2  -1  -8 351.704 138.758  13
   2  -1   8 587.963 88.2519   4
  -2   1  -8 465.674 159.852  13
   2   1   8 443.688 75.5109   4
   2  -1   8 269.854 171.147   1
   2   1   8 209.849 136.065   1
   2   1   8 473.453 86.9379 186
   2  -1   8 467.289 89.8615 187
   2   1   8 395.224 82.6241 187
   2   1   8 443.718 86.3670 155
   2   1   8 500.478 79.6112 146
   2   1   8 427.084 78.6234 140
   2  -1   8 384.613 79.0394 148
   2   1   8 439.497 81.2606 148
  -2   1  -8 350.976 138.473  31
  -2   1  -8 716.164 176.569  40
  -2  -1  -8 368.106 130.243  31
   2   1   8 448.885 81.1221 127
   2  -1   8 526.703 79.3458 128
   2  -1   8 502.562 85.7238 127
   2  -1   8 395.299 77.0218 133
   2   1   8 395.759 72.2886 121
   2  -1   8 349.630 70.3921 104
   2   1   8 597.256 90.5222 104
  -2   1  -8 529.993 162.727  22
  -2   1  -8 589.292 172.467  15
   2   1   8 708.757 158.890  19
  -2  -1  -8 578.613 163.882  18
  -2  -1  -8 411.983 133.587  15
  -2   1  -8 376.414 154.203  18
   2  -1   8 525.630 168.392  19
  -2  -1  -8 394.443 143.261  22
   2  -1   8 423.659 67.3354  98
   2   1   8 361.312 72.6653 177
   2   1   8 421.141 80.7689 175
   2   1   9 8120.00 369.306 155
  -2   1  -9 8512.10 618.164  31
   2   1   9 7975.36 351.113 146
   2   1   9 8471.28 358.493 140
   2   1   9 8004.70 358.134 148
   2  -1   9 8257.35 363.723 148
   2   1   9 7843.57 333.836 137
  -2  -1  -9 8730.35 633.840  13
   2   1   9 7238.73 349.622   4
  -2   1  -9 8385.92 643.007  13
   2  -1   9 7993.20 363.372   4
   2   1   9 6717.81 653.913   1
   2  -1   9 7554.36 695.306   1
   2  -1   9 7871.95 348.612 133
   2  -1   9 7389.03 338.409 115
   2   1   9 7808.08 351.485 121
   2  -1   9 7838.16 349.906 104
   2   1   9 7932.66 349.038 114
   2   1   9 7630.55 366.499 104
  -2   1  -9 7005.63 581.907  22
   2  -1   9 8026.82 592.658  19
   2   1   9 8212.36 361.234 192
   2   1   9 7530.33 364.156 186
   2  -1   9 8116.65 373.642 187
   2   1   9 7901.67 366.873 187
   2   1   9 7546.40 357.930 175
   2   1   9 8236.59 359.370 177
   2  -1   9 7941.33 345.470 177
   2  -1   9 7992.69 352.187 175
   2  -1   9 8287.42 378.436  84
   2   1   9 8106.17 375.129  84
   2  -1  10 10.0464 70.4385 148
   2   1  10-28.9372 62.8776 140
   2   1  10-9.97164 73.3833 148
   2   1  10-55.5734 69.7179 146
   2  -1  10 119.106 62.3499 140
   2  -1  10-8.75734 66.4006 146
   2  -1  10 10.4528 65.4118   4
   2   1  10-31.6268 65.2662   3
   2  -1  10-23.4277 71.7265  84
   2   1  10 58.6283 76.4357  84
   2   1  10-9.80272 65.1418 192
   2   1  10 75.6812 83.7392 186
   2   1  10-10.7971 76.3409 187
   2  -1  10 11.1605 80.2147 187
   2  -1  10-45.2062 60.0818 133
   2   1  10 9.45677 62.2473 121
   2   1  10 11.3463 67.9146 104
   2   1  10 18.0695 66.4887 114
   2  -1  10-9.13864 60.7290 175
   2  -1  10 49.4299 62.9163 177
   2   1  10 112.837 78.8974 175
   2   1  10 123.964 65.7149 177
  -2   1 -10 40.7986 105.332  54
   2   1  10 19.9948 73.0047 150
   2   1  11 812.788 103.579 146
   2  -1  11 910.655 106.642 148
   2  -1  11 865.474 99.3030 146
   2   1  11 880.648 107.268   3
   2  -1  11 993.062 112.241   4
   2   1  11 1016.86 114.032 148
   2   1  11 1032.40 115.384 150
   2  -1  11 1011.55 102.632 114
   2   1  11 923.371 101.769 114
   2   1  11 1055.20 104.682  91
   2  -1  11 850.485 114.487 192
   2   1  11 953.288 118.833 186
   2  -1  11 936.409 119.145  84
   2  -1  11 891.278 103.579 175
   2   1  11 962.957 105.247 177
   2   1  11 859.359 111.115 175
   2   1  12 5173.20 249.343 186
   2   1  12 5232.21 247.161 150
   2  -1  12 5856.25 252.893 150
   2   1  12 5685.34 248.282 148
   2   1  12 5437.75 247.732   3
   2  -1  12 5252.32 245.986   3
   2  -1  12 5651.31 246.074 148
   2  -1  12 5305.60 234.790 146
   2  -1  12 4895.13 228.636 175
   2   1  12 5427.50 246.035 175
   2   1  12 5529.03 235.988 114
   2   1  13 400.133 55.8371 186
   2  -1  13 418.503 57.0104 186
   2   1  13 477.650 56.6321 150
   2  -1  13 526.863 58.1529 150
  -2  -2  13 2196.08 117.120 146
  -2  -2  13 2376.00 125.851   3
  -2  -2  13 2204.24 112.745 175
  -2  -2  13 2317.73 118.642 150
  -2   2  13 2312.50 121.297  91
  -2  -2  12 229.770 69.6673 186
  -2  -2  12 171.999 69.2466 187
  -2   2  12 205.425 59.5021  91
  -2  -2  12 250.135 63.3893 146
  -2  -2  12 227.348 51.3864 140
  -2   2  12 204.324 64.1769 146
  -2  -2  12 211.179 67.6665   4
  -2   2  12 304.487 70.1281   3
  -2  -2  12 203.507 59.3751 175
  -2   2  12 245.544 62.2025 150
  -2   2  12 184.213 64.4480 121
  -2   2  11 2450.59 157.339 148
  -2   2  11 2785.37 174.049 150
  -2   2  11 2319.82 175.997 155
  -2  -2  11 2324.40 150.333 140
  -2   2  11 2369.70 169.393 140
  -2   2  11 2769.64 174.405 146
  -2  -2  11 2585.82 180.246   4
  -2   2  11 2602.90 180.445   3
  -2  -2  11 2576.32 153.456 133
  -2  -2  11 2608.21 165.201 128
  -2   2  11 2512.24 170.333 121
   2   2 -11 2242.46 330.394  43
  -2   2  11 2742.13 180.928  91
  -2  -2  11 2598.74 179.744 187
  -2   2  11 2188.01 157.564 187
  -2  -2  11 2612.27 171.619 175
  -2   2  10 1593.08 139.110 164
  -2  -2  10 1637.49 137.186  84
  -2   2  10 1637.38 144.797 187
  -2   2  10 1329.84 126.993 186
  -2  -2  10 1437.35 146.370 187
  -2   2  10 1753.69 160.073 155
  -2   2  10 1644.62 136.092 148
  -2   2  10 2237.12 154.915 150
  -2   2  10 1821.55 154.522 140
  -2  -2  10 1589.61 126.930 148
  -2   2  10 1771.80 141.976 146
  -2  -2  10 1859.72 137.086 140
  -2   2  10 1735.14 157.222   3
  -2  -2  10 1799.58 157.649   4
  -2  -2  10 1806.21 137.041 133
  -2   2  10 1653.02 149.722 120
  -2   2  10 1921.46 152.881 121
  -2   2  10 1562.73 116.621 106
  -2   2  10 1524.13 126.866 114
   2   2 -10 1522.42 264.930  54
  -2   2  10 1870.27 161.559 173
  -2   2  10 1966.36 159.297 175
  -2   2  10 1604.87 146.702  91
  -2  -2   9 1380.25 131.830 164
  -2   2   9 1246.64 129.984 164
  -2  -2   9 1418.12 129.361  84
  -2   2   9 1588.79 149.418 155
  -2   2   9 1629.97 132.947 148
  -2   2   9 1539.92 135.740 150
  -2   2   9 1336.90 132.059 144
  -2   2   9 1201.64 122.371 146
  -2   2   9 1562.48 139.931 140
  -2  -2   9 1530.83 124.463 148
  -2   2   9 1536.99 148.695 173
  -2   2   9 1656.26 146.448 175
  -2   2   9 1531.92 134.452 177
  -2   2   9 1593.12 139.372 187
  -2   2   9 1563.28 130.571 186
  -2  -2   9 1776.01 156.282 187
  -2  -2   9 1375.99 123.102 127
  -2  -2   9 1624.42 129.234 133
  -2   2   9 1525.82 148.681 126
  -2  -2   9 1491.97 117.260 117
  -2   2   9 1390.04 135.940 121
  -2   2   9 1702.27 148.217 120
  -2   2   9 1357.49 119.347 114
  -2   2   9 1738.63 122.476 106
  -2  -2   9 2514.35 398.525   1
  -2  -2   9 1444.59 141.085   4
  -2   2   9 1241.55 292.317   1
  -2   2   9 1595.43 147.447   3
   2   2  -9 2037.32 294.123  54
   2   2  -9 1463.58 257.050  45
   2   2  -9 1326.34 301.716  25
  -2   2   8 4800.85 245.724 164
  -2  -2   8 4251.14 233.893 164
  -2   2   8 5214.59 260.708   3
  -2   2   8 3706.79 458.374   1
  -2   2   8 4743.50 256.107   5
   2  -2  -8 4925.59 467.229  11
  -2  -2   8 5416.03 565.572   1
  -2   2   8 4757.96 256.569 126
  -2   2   8 4571.06 248.364 127
  -2  -2   8 4278.91 222.009 129
  -2   2   8 4818.15 257.647 135
  -2   2   8 4576.20 250.326 130
  -2   2   8 4799.18 247.440 144
  -2   2   8 4301.78 228.631 146
   2   2  -8 5741.46 481.232  54
   2   2  -8 4776.45 495.699  25
   2  -2  -8 4868.60 461.286  17
  -2  -2   8 4283.81 371.315  19
   2   2  -8 5255.45 456.916  45
  -2   2   8 4881.79 255.099 120
  -2   2   8 4692.59 244.660 121
  -2  -2   8 4782.14 250.771  98
  -2   2   8 4666.85 243.501 175
  -2   2   8 4561.80 257.405 173
   2   2  -7 142.814 122.004  54
   2   2  -7 104.356 105.382  45
  -2  -2   7 43.7958 52.5786  98
   2   2  -7 87.9718 96.5895  40
   2   2  -7 149.756 40.1933  61
  -2  -2   7 101.575 113.623   1
  -2   2   7 210.497 61.0683   4
   2  -2  -7 182.650 120.289  11
  -2   2   7 139.897 127.758   1
  -2  -2   7 114.725 90.7765  19
   2   2  -7 211.574 128.164  25
   2  -2  -7 197.764 93.0648  25
   2   2  -6 662.106 151.765  54
   2   2  -6 676.929 153.258  45
   2   2  -6 663.138 142.993  40
   2   2  -6 686.931 62.9813  61
   2   2  -6 854.939 183.869  13
  -2   2   6 520.847 176.505   2
   2  -2  -6 736.069 164.672  11
  -2   2   6 381.072 131.650   1
  -2  -2   6 878.885 210.176   1
   2  -2  -6 934.568 137.942  13
  -2  -2   6 673.346 145.329  19
   2  -2  -6 519.804 120.152  25
   2   2  -6 743.056 161.090  22
   2   2  -5 3733.66 315.526  45
   2   2  -5 3655.56 296.410  40
   2   2  -5 3933.16 320.290  54
   2   2  -5 3756.17 160.231  61
  -2  -2   5 4130.23 381.996   1
   2  -2  -5 3455.79 298.866  11
   2  -2  -5 3489.87 244.177  13
  -2   2   5 3821.84 361.700   2
  -2   2   5 3760.60 349.352   1
   2   2  -5 3861.49 323.821  13
   2   2  -5 3892.18 328.679  22
   2  -2  -5 3898.00 271.106  25
   2   2  -4 2008.33 206.707  45
   2   2  -4 1839.36 190.193  40
   2   2  -4 2166.48 219.051  54
  -2  -2   4 1570.39 213.291   1
  -2   2   4 2065.59 230.493   2
   2  -2  -4 1822.00 141.205  13
   2   2  -4 1942.43 213.497  13
  -2  -2   4 1565.92 103.499   9
  -2   2   4 2014.07 226.511   1
   2  -2  -4 1648.64 179.356  11
  -2   2   4 2042.92 213.217  20
   2  -2  -4 1519.45 99.6710  15
   2  -2  -4 2055.86 163.983  25
   2  -2  -4 2165.29 206.178  17
   2  -2  -4 1848.54 120.096  22
   2   2  -4 1985.37 211.241  22
   2   2  -3 5026.48 311.100  45
   2  -2  -3 4976.50 286.821  38
   2   2  -3 4978.88 302.370  40
  -2  -2   3 4477.70 269.885  39
   2   2  -3 4886.78 308.962  54
   2  -2  -3 4887.67 284.330  11
  -2   2   3 4151.29 310.324   2
  -2   2   3 4917.10 325.954   1
   2  -2  -3 4564.53 236.892  25
  -2   2   3 4977.51 316.641  20
   2  -2  -3 4620.16 284.927  17
  -2  -2   2 3841.34 260.129  42
   2   2  -2 4272.33 265.815  45
  -2  -2   2 3960.67 234.923  14
  -2   2   2 4380.24 287.258   2
  -2   2   2 4160.48 271.859   1
   2  -2  -2 5001.20 283.516  12
   2   2  -2 4037.19 254.863  25
   2  -2  -2 3913.10 239.684  17
  -2  -2   2 4098.37 256.212  39
   2  -2  -2 4869.02 250.630  38
  -2  -2   1 109827. 3538.97  42
   2  -2  -1 115842. 3466.14   7
  -2  -2   1 115673. 3544.93   8
  -2   2   1 119876. 3584.11   2
   2   2  -1 115803. 3529.34  25
  -2   2   1 110632. 3565.59  20
   2  -2  -1 117477. 3563.72  24
  -2  -2   1 116187. 3578.56  34
   2  -2  -1 113813. 3550.93  37
  -2  -2   0 295924. 8483.66  27
  -2   2   0 287842. 8394.43  18
  -2  -2   0 289755. 8486.13  16
   2   2   0 276399. 8434.24  21
  -2   2   0 288126. 8389.77  15
   2   2   0 271644. 8339.54  17
  -2   2   0 284287. 8448.60  46
   2  -2   0 267536. 8456.43  41
  -2   2   0 284165. 8379.58  31
  -2   2   0 276840. 8413.10  40
   2  -2   0 291427. 8469.04  37
   2  -2   0 282542. 8437.21  36
  -2  -2   0 285822. 8473.25  34
  -2   2  -1 258598. 8188.29  46
   2   2   1 284654. 8244.65   2
  -2  -2  -1 278508. 8245.25   8
  -2   2  -1 277647. 8179.71  15
  -2  -2  -1 278892. 8237.37  16
  -2   2  -1 270697. 8180.41  18
   2   2   1 277974. 8217.31  21
  -2  -2  -1 260842. 8179.01  35
  -2  -2  -1 276485. 8202.11  33
  -2  -2  -1 269549. 8203.76  34
   2  -2   1 271237. 8214.94  36
  -2  -2  -1 275573. 8219.10  27
   2  -2   1 269128. 8192.01  33
   2  -2   1 280814. 8212.57  35
  -2   2  -2 89705.1 2836.10  46
  -2  -2  -2 89810.7 2833.45  34
  -2  -2  -2 89741.9 2802.26  35
  -2  -2  -2 89064.2 2855.40  27
  -2  -2  -2 91783.8 2782.81  32
  -2  -2  -2 90612.5 2831.69  33
   2  -2   2 94173.5 2848.18  33
   2  -2   2 94171.9 2826.46  27
   2  -2   2 98149.0 2883.01  35
   2   2   2 92183.3 2911.64   2
  -2  -2  -2 89551.2 2737.39  12
  -2  -2  -2 93716.8 2907.95   8
  -2  -2  -2 92797.0 2779.65  26
  -2   2  -2 89980.1 2863.01  18
   2   2   2 93677.7 2895.57  21
  -2  -2  -2 88107.0 2731.95  24
  -2   2  -2 90019.4 2865.09  15
   2   2   2 91450.0 2792.31  20
   2  -2   2 96536.6 2893.72  19
   2  -2   3 230873. 6922.20  42
  -2   2  -3 225406. 6796.71  46
  -2  -2  -3 221227. 6744.28  32
  -2  -2  -3 218305. 6747.39  35
  -2  -2  -3 227073. 6791.08  33
  -2  -2  -3 220788. 6780.62  34
   2  -2   3 227597. 6798.58  34
  -2   2  -3 229667. 6867.68  56
   2   2   3 229801. 6926.66   2
  -2  -2  -3 235532. 6889.05   8
  -2  -2  -3 239414. 6886.23   7
   2   2   3 233165. 6926.18   1
  -2  -2  -3 216257. 6738.93  26
   2   2   3 221191. 6754.76  20
   2  -2   3 237576. 6903.13  19
   2  -2   4 25336.3 1036.91  42
  -2  -2  -4 24956.0 897.976  33
  -2  -2  -4 24373.3 875.365  34
  -2   2  -4 24731.6 990.677  60
  -2   2  -4 24805.7 982.501  56
   2  -2   4 25552.3 1070.04   1
  -2  -2  -4 25982.7 994.043   8
   2   2   4 26337.9 1059.46   1
   2   2   4 27621.0 1084.46   2
  -2   2  -4 26583.9 1018.32  15
   2   2   4 27529.7 1033.91  21
  -2   2  -4 25743.0 1011.41  18
   2  -2   5 35499.3 1413.40  42
   2   2   5 35366.5 1457.59   2
  -2  -2  -5 35766.7 1329.81   8
  -2  -2  -5 38485.0 1353.40   9
   2   2   5 35697.9 1451.58   1
   2  -2   5 35977.1 1470.28   1
  -2   2  -5 35312.4 1382.20  31
  -2   2  -5 38019.4 1397.45  40
  -2   2  -5 34484.9 1348.85  60
  -2   2  -5 35946.7 1339.79  56
  -2  -2  -5 35618.6 1300.14  14
  -2  -2  -5 34559.5 1266.94  16
   2   2   5 37442.1 1388.08  21
  -2   2  -5 38150.3 1403.38  15
   2  -2   5 35497.3 1402.41  19
  -2   2  -5 36806.5 1389.18  18
  -2  -2  -6 7340.08 437.312  10
   2   2   6 6424.06 508.412   1
  -2  -2  -6 6477.73 407.656   9
   2  -2   6 5727.95 500.262   1
  -2   2  -6 6253.93 455.825  31
  -2   2  -6 6212.96 444.962  40
  -2   2  -6 7244.90 454.701  60
  -2   2  -6 6446.05 416.099  56
   2   2   6 6617.46 460.205  21
   2  -2   6 6086.22 456.039  19
  -2   2  -6 5424.44 435.799  18
  -2   2  -6 6134.28 458.860  15
  -2   2  -6 6874.59 477.823  22
  -2   2  -7 764.638 203.533  31
  -2   2  -7 712.465 174.024  40
   2  -2   7 896.056 103.130  84
  -2   2  -7 651.722 149.966  60
   2   2   7 932.512 102.637 104
   2   2   7 818.921 168.134  21
  -2  -2  -7 613.910 135.509  18
  -2   2  -7 748.912 182.767  18
  -2   2  -7 598.231 172.261  22
   2  -2   7 736.105 182.443  19
  -2   2  -7 844.537 191.056  15
   2  -2   7 846.371 87.4451  98
   2   2   7 554.390 190.055   1
   2   2   7 827.418 92.6628   3
  -2   2  -7 904.612 199.040  13
   2  -2   7 787.509 212.037   1
   2   2   8 9572.20 413.810 186
   2   2   8 9315.40 416.257 188
   2  -2   8 9979.46 417.710 187
   2   2   8 9114.35 401.753 192
   2   2   8 9206.96 404.489 187
   2   2   8 10049.3 414.861 175
   2   2   8 9840.19 408.490 177
   2  -2   8 9877.79 423.769  84
  -2   2  -8 10207.1 701.395  13
   2   2   8 9482.43 406.666   3
   2  -2   8 10482.0 799.788   1
   2   2   8 9449.39 410.091   5
   2   2   8 8526.97 704.968   1
   2   2   8 9710.50 429.717 159
   2   2   8 10013.3 407.845 150
   2   2   8 9490.92 411.382 151
   2   2   8 9660.31 419.642 155
   2  -2   8 9666.33 402.016  98
   2   2   8 9991.97 400.754 146
   2   2   8 10405.2 402.236 136
   2   2   8 9637.80 407.763 140
   2   2   8 10308.9 401.927 137
   2  -2   8 9632.38 398.863 133
   2   2   8 9174.63 401.859 126
   2  -2   8 9888.81 396.144 128
   2   2   8 9334.94 403.623 127
   2   2   8 10146.5 426.727 120
   2   2   8 9725.77 405.191 121
   2  -2   8 9208.25 389.829 115
   2   2   8 9491.79 373.943 106
   2   2   8 10099.4 430.262 104
   2   2   8 9647.61 396.399 114
  -2   2  -8 9536.42 670.548  31
  -2   2  -8 9924.37 648.479  40
  -2   2  -8 10047.7 695.689  22
  -2   2  -8 9928.11 687.001  15
   2  -2   8 11452.4 713.957  19
  -2   2  -8 10121.2 378.900  61
   2  -2   9 573.066 171.485  19
  -2   2  -9 380.640 168.988  22
   2  -2   9 125.814 141.587   1
   2  -2   9 525.231 94.2331   4
   2   2   9 770.681 223.704   1
   2   2   9 681.210 103.865   3
   2  -2   9 504.159 97.6806  84
  -2   2  -9 593.098 166.188  40
  -2   2  -9 775.263 195.920  31
   2   2   9 594.401 103.332 187
   2   2   9 645.537 104.855 186
   2   2   9 645.475 94.8815 192
   2  -2   9 441.691 99.1820 187
   2   2   9 506.673 91.6810 150
   2   2   9 672.615 110.343 155
   2  -2   9 522.003 83.8851 175
   2   2   9 554.243 95.2024 177
   2   2   9 517.042 99.5594 175
   2   2   9 598.777 91.3211 137
   2  -2   9 522.762 97.2415 148
   2   2   9 428.833 88.2885 146
   2   2   9 609.916 99.9645 140
   2   2   9 497.777 95.3946 148
   2  -2   9 583.821 91.2695 128
   2  -2   9 437.948 89.4694 133
   2   2   9 604.899 86.4949 131
   2   2   9 524.485 94.8045 127
   2   2   9 642.102 93.1656 136
   2   2   9 451.295 94.3156 121
   2  -2   9 596.360 87.9363 115
   2   2   9 517.229 104.272 104
   2   2   9 652.180 91.7553 114
  -2   2  -9 574.623 185.605  45
   2  -2   9 514.704 83.2187  98
   2   2   9 662.651 93.0724  91
  -2   2  -9 541.826 74.0995  61
   2  -2  10 750.555 115.410 187
   2   2  10 749.607 114.229 186
   2   2  10 866.101 103.857 192
   2   2  10 877.230 112.136 150
   2  -2  10 876.408 99.7971 175
   2   2  10 1089.06 126.589 175
   2   2  10 872.747 113.727 177
   2   2  10 910.253 114.699   3
   2  -2  10 1020.03 116.904   4
   2  -2  10 990.374 121.278  84
   2  -2  10 1010.01 120.789 148
   2   2  10 1041.84 119.770 146
   2   2  10 757.815 106.055 148
   2  -2  10 883.300 108.941 133
   2   2  10 874.342 96.7498 131
   2   2  10 926.872 116.776 121
   2   2  10 996.031 124.241 104
   2   2  10 884.622 109.914 114
  -2   2 -10 552.287 175.359  45
   2   2  10 795.017 100.248  91
  -2   2 -10 565.520 188.050  54
   2   2  11-34.5576 65.0292 150
   2  -2  11-9.70823 59.4451  84
   2   2  11-8.55126 63.4120 148
   2  -2  11 63.5586 56.9310 146
   2  -2  11-16.9648 57.4211 148
   2   2  11 32.2952 65.9163 146
   2   2  11 16.5024 58.3394 177
   2  -2  11 27.3488 52.9561 175
   2   2  11 99.8180 64.1596 175
   2  -2  11 19.0938 68.6164 186
   2   2  11 9.00201 65.2198 186
   2  -2  11 9.39631 67.5340 192
   2  -2  11-20.1448 50.5437 114
   2   2  11 38.6778 57.7962 114
   2  -2  11-35.6983 60.4142   4
   2   2  11 8.95908 54.2450   3
   2   2  11-37.3685 51.0506  91
   2  -2  11 54.7552 58.8778 133
  -2   2 -11-35.9516 118.320  54
   2  -2  12 1347.06 115.529 186
   2   2  12 1310.64 112.141 186
   2  -2  12 1611.15 118.026 192
   2  -2  12 1496.19 102.383 146
   2  -2  12 1614.40 109.942 148
   2   2  12 1501.67 114.495 150
   2  -2  12 1444.39 114.353 150
   2   2  12 1670.32 119.312 148
   2  -2  12 1689.45 116.298   3
   2   2  12 1506.18 111.274   3
   2  -2  12 1215.47 89.3115 175
   2  -2  13 3700.60 156.806 150
  -2  -3  13 3.85032 28.3443   3
  -2  -3  13 29.9999 28.0274  91
  -2  -3  13 28.7904 29.2084 150
  -2  -3  13 29.6763 32.1439 186
  -2  -3  13 32.4427 27.5956 146
  -2   3  12 206.996 59.6923 121
  -2  -3  12 386.834 65.3431   4
  -2  -3  12 248.824 65.0782 186
  -2  -3  12 164.262 58.1469 187
   2   3 -12 213.667 42.3768 100
  -2   3  12 301.144 61.5130  91
   2   3 -12 281.130 45.7956  68
  -2  -3  12 262.114 60.0469 146
  -2  -3  12 277.786 57.5579 175
  -2   3  12 225.838 66.7910 175
  -2  -3  11 493.747 80.9036 128
  -2  -3  11 636.503 80.9837 133
  -2   3  11 495.773 87.5882 127
  -2   3  11 714.299 92.7967 121
   2   3 -11 719.970 193.422  43
  -2   3  11 682.505 92.0838  91
  -2   3  11 631.341 95.6366 175
  -2  -3  11 559.233 86.2241 175
  -2   3  11 681.526 91.4952 146
  -2  -3  11 607.645 95.1613   4
  -2   3  11 472.496 88.3847   3
  -2   3  11 567.031 95.6405 155
  -2   3  11 637.765 89.4050 150
  -2  -3  11 434.309 89.6061 187
  -2   3  10 90.1255 78.4784 155
  -2   3  10 147.024 87.1326 151
  -2   3  10 192.687 66.6706 150
  -2   3  10 65.3814 73.9399   3
  -2  -3  10 204.713 80.5713   4
  -2   3  10 253.682 93.0954 173
  -2   3  10 327.459 85.1189 175
  -2   3  10 192.385 77.1436 146
  -2  -3  10 192.018 73.6262 128
  -2  -3  10 101.145 55.1774 133
  -2   3  10 51.0103 70.4892 127
  -2   3  10 245.012 93.3074 120
  -2   3  10 236.075 77.9221 121
  -2   3  10 195.847 60.8940 106
  -2   3  10 134.406 71.4301  91
   2   3 -10 263.647 180.160  43
   2   3 -10 215.717 142.080  54
  -2  -3  10 307.082 89.7617 187
  -2   3  10 173.027 64.4107 187
   2   3  -9 12585.8 903.659  25
  -2   3   9 13831.0 541.345 164
  -2   3   9 13489.6 530.639 187
  -2  -3   9 15464.3 575.057 187
  -2   3   9 14552.0 576.621 151
  -2   3   9 14415.6 578.508 155
  -2   3   9 13781.1 542.083 148
  -2   3   9 14992.6 552.577 150
  -2   3   9 14588.2 576.111   5
  -2  -3   9 14874.2 1044.30   1
  -2   3   9 14699.2 570.915   3
  -2   3   9 14484.0 580.896 173
  -2   3   9 12872.6 546.174 175
  -2   3   9 14234.1 556.368 140
  -2   3   9 13721.7 549.449 144
  -2   3   9 14385.1 543.629 146
  -2   3   9 13683.8 569.716 126
  -2   3   9 14046.4 574.196 135
  -2   3   9 14396.1 561.733 127
  -2  -3   9 15004.7 550.945 128
  -2   3   9 14795.7 578.190 120
  -2  -3   9 14922.6 535.029 117
  -2   3   9 14514.1 533.027 106
   2   3  -9 14433.4 876.085  45
  -2   3   9 14442.2 564.228  91
   2   3  -9 13577.0 864.902  54
  -2   3   8 465.521 89.0281  91
  -2   3   8 525.189 101.701 173
  -2   3   8 569.584 88.3039 177
  -2   3   8 653.047 94.5756 175
  -2  -3   8 483.774 82.2893 164
  -2   3   8 489.737 81.7226 164
  -2   3   8 594.281 82.8302 150
  -2   3   8 622.802 100.450 151
  -2   3   8 514.367 85.2751 148
  -2   3   8 578.642 84.4485 146
  -2   3   8 614.713 92.4901 140
  -2   3   8 474.685 82.5284 144
  -2   3   8 496.481 100.227 130
  -2   3   8 495.539 83.8762 127
  -2   3   8 585.008 94.7236 135
  -2  -3   8 587.801 82.7698 134
  -2  -3   8 461.803 81.1165 128
  -2   3   8 523.229 82.5462 114
  -2  -3   8 223.753 108.765  19
  -2   3   8 512.218 100.198   5
  -2   3   8 809.096 224.350   1
  -2  -3   8 386.397 195.582   1
  -2   3   8 525.746 92.0712   3
   2   3  -8 630.787 73.1484  61
   2   3  -8 312.696 158.687  54
   2   3  -8 526.049 188.328  45
  -2   3   8 520.015 87.2714 121
  -2   3   8 528.930 93.7335 126
  -2   3   8 617.049 98.7500 120
  -2  -3   8 453.649 73.7681 117
   2  -3  -7 195.240 118.498  12
  -2  -3   7 281.946 162.973   1
  -2   3   7 289.022 67.9799   3
  -2   3   7 351.003 158.765   1
  -2   3   7 259.813 70.5418 104
   2   3  -7 442.892 160.406  54
   2   3  -7 356.911 162.091  45
  -2  -3   7 242.375 70.1631  98
  -2   3   7 270.644 69.9562  91
   2   3  -7 458.349 147.708  40
   2   3  -7 316.276 56.9184  61
   2   3  -7 246.760 54.0478  79
   2  -3  -7 136.854 121.230  17
  -2  -3   7 377.882 133.289  19
   2   3  -6 61274.0 2289.90  25
   2  -3  -6 59792.3 2165.10  17
  -2  -3   6 60985.6 2196.92  19
   2   3  -6 64850.0 2267.25  45
   2   3  -6 58421.8 2196.00  40
   2   3  -6 60904.5 1864.20  61
   2   3  -6 63195.6 2263.31  54
   2   3  -6 59698.1 1862.10  79
  -2   3   6 57264.5 2315.26   1
  -2   3   6 63766.7 2391.00   2
  -2  -3   6 62900.1 2413.74   1
   2  -3  -6 57348.9 2205.88  12
   2  -3  -6 59821.1 2148.17  11
   2   3  -5 9000.42 333.978  61
   2   3  -5 9934.54 580.797  54
   2   3  -5 9106.65 559.953  45
  -2   3   5 9040.27 555.117  20
   2   3  -5 9785.34 581.731  25
   2  -3  -5 8571.13 497.272  17
   2   3  -5 8537.67 535.913  40
   2  -3  -5 9340.31 491.371  38
  -2   3   5 9650.67 613.768   1
   2  -3  -5 9899.88 561.632  12
  -2  -3   5 7934.32 600.791   1
  -2   3   5 9271.89 630.655   2
   2  -3  -5 9029.93 505.328  11
   2   3  -4 83175.3 2541.74  61
   2   3  -4 84717.3 2831.77  54
  -2  -3   4 81600.9 2724.96  49
   2   3  -4 87534.6 2840.76  45
   2   3  -4 84428.3 2829.75  25
  -2   3   4 85206.9 2837.67  20
   2  -3  -4 83632.1 2740.00  17
  -2  -3   4 85183.7 2734.96  39
   2  -3  -4 84320.9 2715.92  38
   2   3  -4 85159.2 2812.05  40
  -2   3   4 85904.9 2930.67   2
   2  -3  -4 84744.3 2727.00  11
   2  -3  -4 84242.0 2747.91   7
   2  -3  -4 83974.7 2805.78  12
   2   3  -3 125179. 3743.37  61
  -2  -3   3 129223. 4034.02  55
  -2  -3   3 128268. 4041.39  42
   2   3  -3 128604. 3999.39  45
   2  -3  -3 129475. 3976.15  12
  -2   3   3 126031. 4067.32   2
  -2  -3   3 127849. 3892.63  14
   2  -3  -3 130647. 3902.90   7
   2  -3  -3 127520. 3948.58  37
   2   3  -3 132173. 4001.48  40
  -2  -3   3 130977. 3965.58  39
   2  -3  -3 128225. 3890.19  38
   2  -3  -3 132556. 3975.53  24
  -2   3   3 126900. 4014.86  20
   2   3  -3 129216. 3979.79  25
   2   3  -3 112236. 3756.42  21
  -2  -3   2 135.645 86.8125  42
   2   3  -2 252.118 95.9932  54
  -2   3   2 235.272 96.5177  20
   2  -3  -2 138.352 90.8356  26
   2  -3  -2 118.374 74.2151  24
   2   3  -2 107.328 44.5706  21
   2   3  -2 178.948 80.7008  25
   2  -3  -2 421.350 95.7007  37
  -2  -3   2 197.866 73.7038  14
  -2   3   2 222.880 91.1347   2
   2  -3  -2 211.411 58.9271   7
  -2  -3   1 1848.50 194.912  55
   2   3  -1 1576.72 167.166  54
  -2  -3   1 1610.61 165.332  42
   2  -3  -1 1512.12 161.122  41
   2   3  -1 1382.23 141.749  43
   2   3  -1 1394.93 115.303  11
  -2   3   1 1643.96 187.017   2
  -2  -3   1 1614.41 163.864   8
   2  -3  -1 1526.08 137.216  36
   2  -3  -1 1873.73 179.322  32
   2  -3  -1 1716.93 170.273  37
  -2  -3   1 1639.32 191.749  34
  -2  -3   1 1638.95 184.954  16
   2   3  -1 1689.25 133.905  21
   2  -3  -1 1403.35 161.609  26
   2   3  -1 1494.69 140.271  25
   2  -3  -1 1730.60 171.251  24
   2  -3   0 12945.4 578.749  48
  -2  -3   0 12701.1 538.951  42
  -2   3   0 12735.5 449.294  13
  -2  -3   0 13749.2 602.974   8
  -2  -3   0 13859.2 609.939  34
  -2  -3   0 13287.4 609.805  27
   2  -3   0 13483.2 589.766  41
   2  -3   0 13560.8 548.834  36
  -2   3   0 13440.9 545.046  40
   2  -3   0 14563.0 605.863  32
   2  -3   0 14070.9 606.754  26
  -2   3   0 13554.3 486.079  22
   2   3   0 12171.2 534.306  21
  -2  -3   0 13340.9 608.394  16
   2  -3   1 174.648 82.9908  48
  -2  -3  -1 249.878 86.3575  27
  -2  -3  -1 112.295 87.2575  16
   2   3   1 149.107 74.7196  21
  -2   3  -1 231.914 69.5722  22
  -2   3  -1 144.636 72.4893  40
  -2   3  -1 46.5723 48.9662  31
   2  -3   1 199.671 80.5280  35
  -2  -3  -1 220.574 84.9800  34
  -2  -3  -1 240.929 85.9861  35
   2  -3   1 185.129 73.3478  33
  -2  -3  -1 216.393 84.7483  33
   2   3   1 87.8472 70.8993   7
  -2   3  -1 252.134 55.2165  13
   2   3   1 277.654 107.217   2
  -2   3  -2 15331.5 673.718  56
   2  -3   2 15825.5 700.674  50
   2   3   2 16401.2 633.810  20
  -2   3  -2 16940.1 672.981  15
  -2   3  -2 15368.7 659.062  18
  -2   3  -2 16027.8 648.538  22
   2   3   2 15574.0 681.443  21
   2  -3   2 16202.3 673.351  33
  -2   3  -2 15556.2 651.927  31
  -2  -3  -2 15421.5 640.643  35
  -2  -3  -2 15699.4 686.395  27
   2  -3   2 16039.0 654.084  27
   2  -3   2 15351.9 659.048  34
   2  -3   2 14862.9 684.805  35
  -2  -3  -2 15580.2 666.462  34
  -2  -3  -2 15484.1 664.193  33
  -2   3  -2 15830.5 676.534  40
   2   3   2 15507.9 664.049   7
   2   3   2 16043.7 732.931   2
  -2  -3  -2 16152.4 718.351   8
   2   3   3 108219. 3471.57  21
  -2   3  -3 104394. 3435.04  18
  -2   3  -3 115026. 3439.25  22
   2  -3   3 107844. 3322.50  16
  -2  -3  -3 109260. 3327.19  26
   2   3   3 106129. 3346.83  20
  -2   3  -3 102995. 3434.27  15
   2  -3   3 107881. 3471.62  19
   2   3   3 110091. 3530.32   2
  -2  -3  -3 105656. 3481.65   8
  -2  -3  -3 104840. 3351.93  35
  -2   3  -3 105784. 3430.70  31
   2  -3   3 108788. 3409.49  34
  -2  -3  -3 108350. 3428.74  27
  -2  -3  -3 105294. 3390.05  34
  -2  -3  -3 109580. 3335.72  32
  -2  -3  -3 102745. 3393.43  33
   2  -3   3 110765. 3424.83  55
  -2   3  -3 105748. 3445.13  60
  -2   3  -3 108612. 3450.51  56
   2  -3   3 106811. 3226.07  62
  -2   3  -4 11954.4 593.863  56
  -2   3  -4 11821.6 595.828  60
   2  -3   4 10824.2 535.868  55
   2  -3   4 12074.4 653.346  42
   2   3   4 11300.5 497.182  20
  -2   3  -4 11167.1 583.557  22
  -2   3  -4 11008.7 579.932  31
  -2  -3  -4 11512.0 551.300  27
  -2  -3  -4 11108.8 525.045  33
  -2  -3  -4 10195.4 504.076  34
  -2   3  -4 11274.9 595.258  40
  -2  -3  -4 10838.5 477.200  32
   2   3   4 11587.6 658.650   2
  -2   3  -4 11340.0 571.210  13
  -2  -3  -4 11032.5 600.974   8
  -2   3  -5 64548.9 2289.46  60
   2  -3   5 63455.1 2366.23  42
  -2   3  -5 68432.5 2327.33  40
  -2  -3  -5 62062.2 2183.48  27
  -2  -3  -5 61553.1 2219.87  16
  -2   3  -5 67743.3 2316.07  22
   2   3   5 71121.9 2358.74  21
  -2   3  -5 66709.7 2315.02  18
   2   3   5 63527.6 2387.71   1
  -2   3  -5 67881.7 2306.46  13
   2  -3   5 66838.0 2453.80   1
   2   3   5 62559.0 2389.12   2
  -2  -3  -5 65773.8 2295.35   8
  -2   3  -6 13273.8 712.830  60
  -2   3  -6 12617.3 724.925  31
  -2   3  -6 12416.7 725.078  40
   2   3   6 12452.5 737.423  21
   2  -3   6 11994.5 723.781  19
  -2   3  -6 12660.9 741.861  15
   2   3   6 13363.6 823.935   2
  -2   3  -6 13415.4 741.923  13
  -2  -3  -6 13091.7 683.683   9
   2   3   6 12402.5 790.215   1
  -2  -3  -6 13101.0 694.842   8
   2  -3   6 14041.1 857.370   1
   2  -3   7 4319.09 486.006   1
   2   3   7 4491.98 229.894   3
  -2   3  -7 4794.95 439.107  13
   2   3   7 3581.23 428.466   1
  -2   3  -7 4402.04 392.770  60
  -2   3  -7 4189.46 204.802  61
   2   3   7 4250.83 209.284 106
   2   3   7 3850.04 225.162 104
  -2   3  -7 3812.00 404.859  22
   2   3   7 3821.50 394.749  21
   2  -3   7 3714.82 391.667  19
   2   3   7 4065.66 210.320  91
   2  -3   7 3815.32 224.571  90
   2  -3   7 4118.45 224.145  98
  -2   3  -7 4033.39 405.644  40
  -2   3  -7 3795.01 396.010  31
   2  -3   8 39010.8 1716.33  19
  -2   3  -8 43661.7 1783.17  22
   2   3   8 38734.3 1294.79 191
   2   3   8 39193.2 1335.99 188
   2   3   8 38821.9 1297.24 189
   2   3   8 40916.1 1321.43 186
   2   3   8 39764.2 1304.47 192
   2  -3   8 40850.1 1315.91 187
   2   3   8 41355.5 1325.49 175
   2   3   8 39933.0 1316.64 177
   2  -3   8 40407.5 1335.14  84
   2   3   8 39607.7 1322.49   5
   2   3   8 40647.5 1320.00   3
   2  -3   8 42255.2 1922.34   1
   2   3   8 41112.5 1287.26 169
   2   3   8 39749.3 1345.63 159
   2   3   8 39777.7 1335.02 155
   2  -3   8 39542.3 1295.81 157
   2   3   8 38975.4 1314.80 151
   2   3   8 41106.1 1315.97 150
  -2   3  -8 41934.5 1745.09  31
  -2   3  -8 40041.3 1692.43  40
   2   3   8 39822.1 1308.52 136
   2  -3   8 39474.7 1291.71 145
   2   3   8 40327.5 1306.44 146
   2   3   8 40877.1 1310.22 137
   2   3   8 39756.0 1318.53 140
   2  -3   8 38933.5 1292.71 128
   2   3   8 39156.3 1307.25 126
   2   3   8 40054.9 1337.35 135
   2   3   8 39227.6 1301.02 131
   2   3   8 38368.4 1304.06 127
   2   3   8 38954.8 1297.59 130
   2  -3   8 38174.7 1291.11 117
   2   3   8 38102.5 1308.49 121
   2  -3   8 40488.3 1296.18 115
   2   3   8 39589.5 1284.37 106
  -2   3  -8 40588.2 1737.99  45
   2   3   8 39655.9 1296.51  91
   2  -3   8 41289.8 1324.07  98
  -2   3  -8 40618.8 1282.42  61
  -2   3  -9 14148.4 890.061  22
   2   3   9 13625.8 538.460   3
   2  -3   9 11455.4 910.090   1
   2   3   9 13488.2 535.986 177
   2   3   9 13312.3 540.482 175
   2  -3   9 13468.7 550.162  84
   2   3   9 12689.9 508.881 189
   2   3   9 13679.3 556.239 188
   2   3   9 14124.3 543.157 186
   2  -3   9 13003.1 531.991 187
   2   3   9 12831.5 492.734 169
   2   3   9 12721.8 546.872 155
   2   3   9 13859.3 535.110 150
   2   3   9 13380.1 516.886  91
   2  -3   9 13788.2 538.394  98
   2  -3   9 12946.2 503.403 145
   2   3   9 13763.8 529.175 137
   2   3   9 14319.9 531.714 146
   2   3   9 14649.4 536.490 136
   2   3   9 13079.2 518.315 131
   2   3   9 13523.0 530.553 127
   2  -3   9 13129.1 516.461 128
   2   3   9 13353.4 534.636 121
   2   3   9 14176.6 527.581 114
   2   3   9 13531.2 500.894 106
   2  -3   9 13997.1 516.606 115
  -2   3  -9 13595.7 832.685  40
  -2   3  -9 12629.6 838.979  45
  -2   3  -9 14652.6 887.865  54
  -2   3  -9 14330.8 505.761  61
   2   3  10 7649.37 355.446 186
   2  -3  10 7915.21 357.989 187
   2   3  10 8062.59 356.173 150
   2   3  10 7237.14 346.604 148
   2   3  10 8381.52 362.649 177
   2   3  10 7393.18 358.638 175
   2  -3  10 8125.42 356.845 148
   2   3  10 8394.39 363.698   3
   2  -3  10 8136.99 363.595   4
   2   3  10 7607.01 332.412 131
   2  -3  10 7837.72 345.840 133
   2  -3  10 7928.75 330.556 115
  -2   3 -10 8033.94 319.093  61
  -2   3 -10 7575.21 609.586  54
  -2   3 -10 7883.09 603.304  45
   2  -3  10 8335.16 370.898  84
  -2   3 -10 7568.51 316.697  79
   2   3  10 8251.91 342.028  91
   2   3  10 7556.94 372.924 104
   2   3  10 7751.38 345.886 114
   2  -3  11 2106.12 140.190 133
   2   3  11 1919.00 144.115 186
   2  -3  11 2070.13 153.399 186
  -2   3 -11 1549.99 248.459  54
   2  -3  11 1887.52 141.779  84
   2  -3  11 2006.62 142.937   4
   2   3  11 2020.50 146.266 148
   2   3  11 1890.74 143.237 150
   2  -3  11 1688.88 133.062 148
   2  -3  11 2034.28 129.226 146
   2  -3  12 161.816 38.2345 146
   2  -3  12 113.296 53.5390 192
   2  -3  12 193.154 60.6424 186
   2  -3  12 176.815 48.8681   4
   2  -3  13 51.0402 28.6716 186
   2  -3  13 71.7598 25.1181 150
  -2  -4  12 450.154 52.2661 175
   2   4 -12 487.133 53.3900  68
  -2  -4  12 514.468 64.8194   4
  -2  -4  12 570.118 63.2838 146
   2   4 -12 458.245 51.5440 100
  -2  -4  11 1008.57 102.211 187
  -2   4  11 1079.89 116.477 155
   2   4 -11 1074.57 89.0067  89
  -2  -4  11 1163.58 112.274   4
  -2  -4  11 966.458 92.8330 175
   2   4 -11 1143.96 96.3786  68
  -2  -4  11 977.819 97.6654 128
  -2   4  11 1089.26 106.239 127
  -2  -4  11 1219.74 100.896 133
   2   4 -10 2762.58 161.429  89
  -2  -4  10 2416.21 171.592 187
  -2   4  10 2396.58 169.698 140
  -2  -4  10 2801.73 190.984   4
  -2   4  10 2632.07 187.275 151
  -2  -4  10 2657.86 165.828 128
  -2   4  10 2329.20 168.578 127
  -2   4  10 2686.96 189.749 126
  -2  -4  10 2694.94 168.134 133
  -2   4  10 2514.74 172.317 121
  -2  -4  10 2619.63 160.828 117
  -2   4  10 2848.14 193.665 120
   2   4 -10 2608.06 152.275 107
  -2   4  10 2626.59 160.113 106
   2   4 -10 2927.38 389.133  43
   2   4 -10 2523.53 330.822  54
  -2   4  10 2871.22 183.202  91
  -2   4  10 2231.18 166.467 175
  -2   4  10 2271.10 186.495 173
  -2   4   9 270.972 64.1360 164
  -2  -4   9 348.297 87.8131 187
  -2   4   9 389.851 96.8464 151
  -2   4   9 195.858 90.2302 155
  -2   4   9 185.771 74.8557 150
  -2   4   9 225.696 73.0888 146
  -2   4   9 358.003 86.0260 140
  -2   4   9 360.411 73.5658 144
  -2   4   9 332.555 91.4392   3
  -2   4   9 375.665 93.7818   5
  -2   4   9 333.832 90.1554 130
  -2  -4   9 270.517 73.0360 128
  -2   4   9 307.939 79.4764 127
  -2   4   9 216.185 83.1788 135
  -2   4   9 311.509 92.1794 126
  -2   4   9 302.337 82.0075 121
  -2   4   9 448.314 95.4657 120
  -2  -4   9 200.975 65.8278 117
  -2   4   9 219.399 71.0763 106
   2   4  -9 252.348 67.6460 107
  -2   4   9 187.099 75.6556 175
  -2   4   9 292.709 82.4996  91
   2   4  -9 381.359 184.792  54
  -2   4   8 1196.65 151.283 159
   2   4  -8 1286.20 106.517  85
   2   4  -8 1187.24 103.780  79
  -2   4   8 984.906 116.929 175
  -2   4   8 1319.35 142.321 173
  -2   4   8 1113.68 131.599 155
  -2   4   8 1120.79 126.998 151
  -2   4   8 1209.12 119.135 150
  -2  -4   8 901.194 285.056   1
  -2   4   8 1198.39 127.021   3
  -2   4   8 1184.77 127.165   5
  -2   4   8 1113.85 113.109 144
  -2   4   8 1349.86 126.363 140
  -2   4   8 1087.41 111.477 146
  -2  -4   8 1089.72 112.988 134
  -2   4   8 1271.51 125.239 127
  -2   4   8 1057.08 123.624 135
  -2  -4   8 1215.30 113.950 129
  -2  -4   8 1199.07 115.994 128
  -2   4   8 1156.83 134.205 130
  -2   4   8 993.765 124.612 126
  -2   4   8 1305.65 124.791 121
  -2   4   8 1022.27 127.896 120
  -2  -4   8 1435.48 118.113 117
   2   4  -8 1191.98 252.354  54
   2   4  -8 847.524 229.995  45
  -2   4   8 963.841 116.693  91
  -2  -4   8 1033.48 122.921  98
   2   4  -8 815.449 220.885  25
  -2  -4   8 1178.42 236.183  19
  -2  -4   8 1358.18 126.955 187
  -2   4   8 1284.74 143.194 188
  -2   4   7 9709.32 439.648 188
  -2   4   7 10016.0 412.922 175
  -2   4   7 10908.3 447.755 173
  -2   4   7 10262.1 420.580 163
  -2   4   7 10505.6 454.073 159
  -2   4   7 10210.0 414.982 169
  -2   4   7 10214.1 435.584 151
  -2   4   7 10537.4 414.147 150
  -2   4   7 10330.8 458.819 149
  -2   4   7 9839.86 419.612 136
  -2   4   7 9686.01 408.565 140
  -2   4   7 10036.9 402.233 146
  -2   4   7 10098.8 434.519 126
  -2  -4   7 9953.95 400.123 129
  -2   4   7 10800.6 441.784 130
  -2  -4   7 9750.43 404.192 134
  -2   4   7 11079.5 426.460 127
  -2   4   7 10446.6 441.542 135
  -2   4   7 9591.30 408.608 121
  -2  -4   7 10487.7 408.848 117
   2   4  -7 10478.0 721.368  25
   2  -4  -7 10236.9 651.345  26
  -2  -4   7 10527.0 685.653  19
   2   4  -7 11398.9 732.422  45
   2   4  -7 10950.7 400.807  61
   2   4  -7 11149.3 732.478  54
  -2   4   7 10631.4 439.937   5
  -2   4   7 10042.6 427.558   3
  -2   4   7 9284.41 774.089   2
  -2  -4   7 11206.9 853.804   1
  -2  -4   7 9794.90 431.225  98
  -2   4   7 10283.3 424.691  91
   2   4  -7 9556.10 392.668  79
   2   4  -7 10711.3 398.901  85
   2   4  -6 2881.07 166.447  85
   2   4  -6 3396.25 175.942  79
   2   4  -6 3651.75 179.395  61
   2   4  -6 3455.82 379.104  54
  -2   4   6 3457.69 193.823 104
   2   4  -6 4100.23 399.818  45
  -2  -4   6 3207.85 177.123  76
   2  -4  -6 3221.88 334.916  12
  -2   4   6 3136.21 188.727   3
  -2  -4   6 2962.07 407.153   1
  -2   4   6 3248.10 414.712   2
  -2  -4   6 3274.45 195.851  98
  -2   4   6 3514.18 193.676  91
   2  -4  -6 3858.35 361.084  26
   2   4  -6 3841.42 388.269  25
   2  -4  -6 3319.69 330.690  24
  -2  -4   6 3503.74 361.388  19
   2   4  -5 2577.70 142.651  79
   2   4  -5 2894.40 310.782  25
  -2   4   5 2679.93 307.883  20
   2  -4  -5 2191.00 255.995  24
   2  -4  -5 2357.37 272.553  26
  -2  -4   5 2615.54 149.586  70
  -2  -4   5 2388.05 145.212  76
   2  -4  -5 2252.14 246.808  37
   2  -4  -5 2332.14 265.778  12
  -2   4   5 3073.94 362.327   2
   2   4  -5 2395.47 296.030  45
   2   4  -5 2722.08 307.547  54
   2   4  -5 2286.13 139.034  61
  -2  -4   4 41391.1 1302.47  70
   2  -4  -4 40044.4 1552.26  32
  -2  -4   4 40125.5 1533.28  39
   2  -4  -4 41593.0 1514.01  37
   2   4  -4 42119.6 1292.34  61
   2  -4  -4 38821.6 1487.94   7
  -2   4   4 42272.3 1712.80   2
   2  -4  -4 39975.7 1537.13  24
   2  -4  -4 40676.5 1557.16  26
  -2   4   4 40733.6 1608.78  20
   2   4  -4 41676.4 1572.46  25
   2  -4  -3 153161. 4834.25  41
  -2  -4   3 148444. 4935.21  42
  -2  -4   3 157376. 4884.04  39
   2  -4  -3 153467. 4871.01  32
   2  -4  -3 154573. 4819.58  37
   2   4  -3 152473. 4896.80  54
   2   4  -3 152963. 4589.95  61
  -2  -4   3 154107. 4954.37  55
  -2   4   3 158484. 5013.02   2
  -2  -4   3 155621. 4805.54  14
   2  -4  -3 149520. 4763.39   7
   2  -4  -3 154242. 4846.27  24
   2   4  -3 155084. 4832.68  25
   2  -4  -3 152635. 4867.45  26
  -2   4   3 149935. 4914.29  20
  -2  -4   2 126856. 4076.89  42
   2  -4  -2 127103. 4003.84  48
   2  -4  -2 124445. 4014.92  41
   2  -4  -2 126217. 4044.05  32
   2  -4  -2 125473. 3898.06  36
   2  -4  -2 127600. 4009.47  37
   2   4  -2 123242. 4037.02  54
  -2  -4   2 126999. 3791.28  64
  -2  -4   2 132261. 4005.05   8
  -2   4   2 132301. 4164.83   2
   2  -4  -2 130077. 4052.82  26
   2   4  -2 126936. 3960.40  25
   2   4  -2 119212. 3845.45  21
  -2   4   2 127056. 4095.20  20
   2  -4  -1 131793. 4037.27  48
   2   4  -1 123349. 3951.18  43
  -2  -4   1 125304. 4038.73  42
   2  -4  -1 131168. 3938.53  36
   2  -4  -1 134621. 4061.07  41
   2  -4  -1 130230. 4069.11  32
  -2  -4   1 131114. 4118.70  34
  -2  -4   1 128410. 4120.89  55
   2   4  -1 117618. 3834.46  11
  -2   4   1 135472. 4160.80   2
  -2  -4   1 125152. 4041.15   8
   2  -4  -1 130769. 4069.04  26
   2   4  -1 126186. 3919.32  21
  -2  -4   1 132222. 4112.84  16
   2  -4   0 29656.4 1183.67  48
  -2  -4   0 30480.5 1145.34  42
  -2   4   0 31205.6 1094.92  45
  -2  -4   0 31664.3 1253.09  27
   2  -4   0 32607.2 1218.31  35
  -2  -4   0 31379.6 1237.83  34
  -2   4   0 31908.7 1152.58  40
   2   4   0 31881.3 1146.18   7
  -2  -4   0 31529.6 1221.87   8
   2   4   0 29762.1 1118.75  21
  -2   4  -1 6013.82 343.956  45
  -2  -4  -1 5634.03 362.454  50
  -2   4  -1 4926.61 343.043  40
   2  -4   1 5828.45 372.530  27
   2  -4   1 5783.31 385.523  33
  -2  -4  -1 5205.38 384.363  34
  -2  -4  -1 5054.87 378.755  33
  -2  -4  -1 5625.27 377.940  35
  -2  -4  -1 6204.75 419.068  27
  -2   4  -1 5672.79 215.228  61
   2  -4   1 5736.96 224.244  62
   2   4   1 6123.13 428.279   2
  -2   4  -1 5287.08 276.091  13
   2   4   1 5683.67 346.169   7
  -2  -4  -1 6137.78 425.875  16
  -2   4  -1 5826.99 312.490  22
   2   4   1 5997.41 359.950  21
   2  -4   2 389.568 128.625  50
  -2  -4  -2 614.821 117.642  50
  -2  -4  -2 564.711 128.031  34
   2  -4   2 699.044 144.981  35
  -2   4  -2 736.454 144.895  40
  -2  -4  -2 477.263 116.279  35
   2  -4   2 551.505 119.690  33
   2  -4   2 514.948 125.299  34
  -2  -4  -2 891.847 155.279  33
  -2   4  -2 752.757 127.204  31
   2  -4   2 564.023 59.5129  64
  -2   4  -2 518.275 55.5712  61
   2   4   2 572.101 131.110  21
   2   4   2 686.984 125.382  20
  -2  -4  -2 505.504 131.451  27
  -2  -4  -2 480.283 140.790  16
   2  -4   2 486.896 118.584  27
  -2   4  -2 711.435 121.643  22
   2   4   2 480.283 143.238   2
  -2  -4  -2 661.989 161.977   8
  -2   4  -2 431.076 44.2012   7
  -2   4  -2 497.579 95.7558  13
  -2  -4  -3 20433.3 865.198  35
  -2  -4  -3 20486.6 927.454  27
  -2  -4  -3 20104.2 895.528  34
  -2   4  -3 20849.7 899.218  31
   2  -4   3 19529.6 888.313  34
  -2  -4  -3 19398.3 885.433  33
  -2   4  -3 21417.5 686.331  61
   2  -4   3 21111.7 693.377  64
   2  -4   3 21620.9 924.532  55
   2  -4   3 21301.7 694.950  65
  -2   4  -3 20199.5 922.466  60
  -2  -4  -3 21380.7 954.799  16
   2   4   3 21563.3 940.634  21
   2  -4   3 19967.2 824.791  16
  -2   4  -3 22385.2 902.252  22
   2   4   3 20146.5 847.574  20
  -2   4  -3 23017.7 876.948  13
   2   4   3 21501.7 1007.94   2
  -2  -4  -3 20579.9 967.906   8
  -2  -4  -4 146948. 4817.61  34
  -2   4  -4 158851. 4903.41  31
   2  -4   4 154637. 4850.14  34
  -2  -4  -4 150557. 4876.41  27
  -2   4  -4 142528. 4897.04  40
  -2  -4  -4 151085. 4841.50  33
   2  -4   4 155660. 4589.96  65
  -2   4  -4 157941. 4927.09  60
  -2   4  -4 147313. 4579.39  61
   2  -4   4 155451. 4587.31  64
   2  -4   4 154262. 4865.77  55
  -2  -4  -4 149989. 4912.44  16
   2   4   4 153309. 4775.93  20
  -2   4  -4 150146. 4877.34  22
   2   4   4 163739. 4962.74  21
   2  -4   4 159004. 4949.19  19
  -2   4  -4 154064. 4850.26  13
   2   4   4 149818. 5027.56   2
  -2  -4  -4 149370. 4952.90   8
  -2  -4  -5 28728.3 1259.29  16
  -2   4  -5 30362.4 1296.77  22
   2  -4   5 31439.4 1392.09  42
  -2   4  -5 30560.2 1304.37  31
  -2   4  -5 33005.5 1355.83  40
  -2  -4  -5 29239.3 1226.08  27
  -2   4  -5 32781.6 1323.34  60
  -2   4  -5 31364.3 990.940  61
   2  -4   5 29272.7 989.390  78
  -2   4  -5 31760.2 1286.30  13
  -2  -4  -5 29696.1 1323.94   8
   2   4   5 33159.4 1451.99   2
   2   4   6 3392.09 193.896   3
   2  -4   6 3119.45 409.985   1
  -2   4  -6 3664.47 363.732  13
  -2  -4  -6 3023.31 345.228   8
   2   4   6 4232.33 459.547   2
  -2   4  -6 3567.83 392.185  40
  -2   4  -6 3268.73 170.126  97
   2  -4   6 3298.10 190.638  90
   2   4   6 3180.39 177.564  91
  -2   4  -6 3715.67 371.015  60
  -2   4  -6 3197.58 176.993  61
   2   4   6 3306.91 182.359 106
   2   4   6 3114.42 192.878 104
  -2   4  -6 3742.56 382.935  22
  -2  -4  -6 3824.24 356.242  14
   2   4   6 3664.02 396.821  21
   2  -4   6 3396.91 382.049  19
  -2   4  -6 3497.47 373.237  45
   2  -4   6 3871.70 421.737  42
   2  -4   6 3519.16 188.832  86
  -2   4  -7 2792.11 349.745  22
   2  -4   7 2617.44 344.472  19
   2   4   7 2692.01 365.145  21
   2   4   7 2770.61 188.982 188
   2   4   7 2690.53 174.088 189
   2   4   7 2396.35 171.948 186
   2   4   7 2247.01 166.136 177
   2  -4   7 1489.39 310.879   1
  -2   4  -7 2351.05 316.905  13
   2   4   7 2607.18 391.410   2
   2   4   7 2467.72 173.489   5
   2   4   7 2435.22 171.701   3
   2   4   7 2401.06 160.408 169
   2   4   7 2695.91 197.784 159
   2  -4   7 2220.07 158.194 157
   2   4   7 2483.42 168.063 148
   2   4   7 2485.10 164.274 151
   2   4   7 2405.95 176.983 155
   2   4   7 2514.33 169.146 150
  -2   4  -7 2462.44 344.217  40
   2   4   7 2458.53 166.083 137
   2   4   7 2326.13 150.220 142
   2  -4   7 2193.68 155.006 145
   2   4   7 2559.30 168.016 131
   2  -4   7 2345.31 148.315 128
   2   4   7 2089.06 170.279 135
   2   4   7 2491.27 164.291 126
   2   4   7 2604.80 171.545 130
   2   4   7 2280.47 154.977 127
   2   4   7 2727.42 182.842 120
   2   4   7 2273.72 168.275 121
   2  -4   7 2341.37 157.294 117
   2   4   7 2342.78 161.882 114
   2   4   7 2343.03 175.797 104
   2   4   7 2518.67 160.682 106
   2  -4   7 2503.82 159.379 115
  -2   4  -7 2737.27 351.464  45
  -2   4  -7 2211.65 141.579  97
   2  -4   7 2140.25 164.478  90
   2   4   7 2060.48 148.679  91
  -2   4  -7 2471.89 156.189  61
   2  -4   8 1450.35 283.153  19
   2   4   8 1298.30 134.478   3
   2   4   8 1601.54 149.111   5
   2  -4   8 2052.61 368.752   1
   2   4   8 1650.69 151.811 177
   2   4   8 1816.14 139.404 169
   2   4   8 1554.37 165.663 159
   2   4   8 1518.07 158.941 188
   2   4   8 1696.48 148.589 186
   2  -4   8 1648.15 138.730 187
   2   4   8 1841.28 148.470 189
   2   4   8 1590.00 140.356 148
   2   4   8 1451.80 147.555 155
   2   4   8 1321.11 128.604 151
   2   4   8 1740.50 146.581 150
   2  -4   8 1618.63 134.595 157
   2  -4   8 1844.52 141.648 145
   2  -4   8 1702.32 149.545  98
   2   4   8 1640.31 130.022  91
   2   4   8 1385.10 134.310 131
   2   4   8 1604.49 136.619 126
   2   4   8 1545.33 149.080 135
   2   4   8 1605.91 138.406 130
   2  -4   8 1639.83 132.155 128
   2   4   8 1476.86 130.490 127
   2   4   8 1643.68 153.845 120
   2   4   8 1618.90 143.808 121
   2   4   8 1787.16 138.388 114
   2   4   8 1761.85 139.427 106
   2   4   8 1834.93 155.561 104
   2  -4   8 1581.12 128.834 115
  -2   4  -8 1527.81 286.443  45
  -2   4  -8 1281.77 258.621  40
   2  -4   8 1723.57 150.604  84
  -2   4  -8 1822.47 131.289  61
  -2   4  -8 1392.54 270.858  54
   2  -4   9 4675.72 246.330 187
   2   4   9 4496.69 251.986 186
   2   4   9 4714.80 244.181 189
   2   4   9 4758.72 276.237 188
   2   4   9 4829.44 253.073 137
   2   4   9 4755.55 255.881 136
   2  -4   9 4683.61 236.121 145
  -2   4  -9 4442.13 228.581  79
   2  -4   9 4637.38 259.318  84
  -2   4  -9 4911.68 472.557  40
  -2   4  -9 4861.60 235.083  61
  -2   4  -9 4967.83 497.688  54
   2  -4   9 4687.02 231.404 115
   2   4   9 5143.82 241.898 106
   2   4   9 5046.40 273.307 104
   2   4   9 4473.83 243.613 130
   2   4   9 4741.49 248.860 126
   2   4   9 4663.27 243.611 127
   2   4   9 4821.47 246.660 131
   2  -4   9 4719.86 246.859 133
   2  -4   9 4251.92 230.663 128
   2   4   9 4040.09 252.537   5
   2   4   9 4842.69 236.234 169
   2   4   9 4597.30 280.771 159
   2  -4   9 4556.89 255.856  98
   2   4   9 4652.88 238.550  91
  -2   4  -9 5262.24 511.022  45
  -2   4 -10 869.026 85.9661  61
  -2   4 -10 823.504 211.116  54
  -2   4 -10 900.950 209.010  45
   2  -4  10 851.284 99.5095  98
   2  -4  10 949.199 105.972 148
   2  -4  10 710.127 102.253   4
   2   4  10 1001.87 102.180 131
   2  -4  10 953.053 105.642  84
  -2   4 -10 957.435 91.2853  79
  -2   4 -10 1133.98 95.8377  85
   2   4  10 929.486 108.533 186
   2  -4  11 2519.85 150.713  84
  -2   4 -11 2643.86 145.993 107
   2  -4  11 2996.67 157.556 148
   2  -4  11 2422.57 133.051 146
   2  -4  11 2930.78 165.299   4
  -2   4 -12 256.044 36.7268 107
  -2   4 -12 264.080 39.2797  89
   2  -4  12 297.642 46.0978   4
   2  -4  12 266.795 55.0670 192
   2  -4  12 273.635 55.5590 186
   2   5 -12 2041.76 95.6586 100
  -2  -5  12 2167.64 109.370   4
  -2  -5  12 2147.78 95.5917 146
  -2  -5  11 2065.07 128.838 133
  -2  -5  11 2234.97 128.370 128
  -2  -5  11 2512.28 149.630   4
   2   5 -11 2145.29 113.881 107
   2   5 -11 2490.88 135.308 100
  -2  -5  11 2042.53 114.540 175
   2   5 -11 2196.27 123.845  89
   2   5 -11 2390.16 133.946  68
   2   5 -10 8133.51 328.768  68
  -2   5  10 8032.62 325.498 127
  -2   5  10 7536.36 346.610 126
  -2   5  10 7817.89 356.613 135
  -2  -5  10 8432.50 332.845 133
  -2  -5  10 7630.96 315.847 128
  -2  -5  10 7295.33 313.559 117
  -2   5  10 7026.77 322.440 121
  -2   5  10 8055.31 321.890 106
   2   5 -10 7712.99 311.184 107
   2   5 -10 8154.46 621.025  43
  -2   5  10 7526.40 343.242 155
  -2   5  10 7740.03 342.071 151
   2   5 -10 7998.77 320.541  89
   2   5 -10 7536.95 316.844 168
  -2  -5  10 6730.82 306.755 187
   2   5  -9 20.4918 45.3910  79
   2   5  -9-25.0060 60.8674  89
   2   5  -9-19.9629 48.5921  85
  -2   5   9-53.0098 73.0623 155
  -2   5   9-21.1495 66.1743 151
  -2   5   9 200.365 91.4452 173
  -2  -5   9-7.93995 55.1955 187
   2   5  -9-53.5981 59.7151 185
  -2  -5   9-23.5962 61.7602 128
  -2   5   9-51.6337 59.3050 127
  -2   5   9 67.1139 72.9150 130
  -2   5   9 11.7580 77.3938 135
  -2   5   9 44.5510 61.9402 121
  -2  -5   9-8.17551 54.8383 117
  -2   5   9 22.1928 68.6959 126
  -2   5   9 25.1485 58.2743 106
   2   5  -9 7.86249 54.1838 107
   2   5  -9-49.7815 143.693  43
   2   5  -9-93.4580 147.756  54
  -2   5   9 56.7732 71.8066   5
  -2  -5   9-54.9718 65.8074  98
  -2   5   8 2354.91 182.327   5
  -2  -5   8 2991.68 439.764   1
  -2   5   8 1829.19 176.552 159
   2   5  -8 2013.23 141.779  79
   2   5  -8 2004.15 140.221  85
  -2   5   8 2108.14 159.060 175
  -2   5   8 2039.57 171.650 173
  -2   5   8 2132.08 194.568 149
  -2   5   8 2144.25 172.082 151
  -2  -5   8 2045.58 143.714 157
  -2   5   8 2199.55 173.439 155
   2   5  -8 1830.17 146.193 185
  -2   5   8 2327.58 191.295 188
  -2   5   8 2142.83 146.276 144
   2   5  -8 2271.43 144.382 139
  -2   5   8 2004.26 151.407 127
  -2  -5   8 2110.07 149.312 128
  -2   5   8 2196.09 180.037 130
  -2   5   8 2183.17 179.743 126
  -2  -5   8 2237.60 157.265 134
  -2   5   8 2081.74 179.202 135
  -2   5   8 2282.30 178.171 120
  -2   5   8 1964.12 151.764 121
  -2  -5   8 2284.56 157.803 117
   2   5  -8 2034.41 148.880 107
  -2   5   8 1966.10 152.473 106
   2   5  -8 2410.72 350.464  54
  -2  -5   8 2097.15 169.477  98
   2   5  -8 1861.32 312.719  25
  -2   5   7 206.353 79.1399   5
  -2  -5   7 201.988 184.430   1
  -2   5   7 197.252 158.856   2
  -2   5   7 109.360 78.5655 188
  -2   5   7 223.261 82.2815 173
  -2   5   7 106.667 62.4953 175
   2   5  -7 148.751 55.0876  85
   2   5  -7 206.889 61.3781  79
  -2   5   7 173.216 75.1273 163
  -2   5   7 152.257 65.1670 169
  -2   5   7 141.653 71.8727 151
  -2   5   7 163.133 86.0963 149
  -2   5   7 76.5307 79.9536 159
  -2  -5   7 116.009 56.7920 157
  -2   5   7 229.376 76.8682 155
  -2   5   7 154.474 59.0866 144
   2   5  -7 189.707 60.9730 139
  -2   5   7 137.876 59.0451 140
  -2   5   7 182.791 57.4822 127
  -2  -5   7 107.143 56.9416 129
  -2  -5   7 175.824 63.7660 128
  -2   5   7 134.515 71.0412 120
  -2   5   7 146.463 63.5724 121
  -2   5   7 172.835 76.7089 126
   2   5  -7 167.339 55.1106 118
   2   5  -7 179.199 71.1138 107
   2   5  -7 47.9027 138.348  54
  -2  -5   7 135.382 109.082  19
   2   5  -7 229.894 145.459  25
  -2   5   7 170.920 76.9229  91
  -2  -5   7 204.126 75.5019  98
   2   5  -6 12937.2 802.792  25
   2  -5  -6 13343.7 784.454  26
  -2  -5   6 15628.8 879.715  19
  -2  -5   6 14274.0 981.558   1
  -2   5   6 14231.5 974.510   2
  -2   5   6 14329.6 557.278   5
  -2   5   6 13951.8 563.558 188
  -2   5   6 14608.9 557.866 173
  -2   5   6 14342.2 572.954 159
  -2   5   6 14502.3 549.755 163
  -2   5   6 15104.8 549.319 155
  -2   5   6 13828.9 549.719 151
  -2  -5   6 14067.4 525.991 157
  -2   5   6 13528.6 532.352 136
   2   5  -6 13247.7 519.539 139
  -2   5   6 14271.8 559.211 126
  -2  -5   6 13573.0 511.667 129
   2   5  -6 13710.6 521.215 118
  -2  -5   6 13870.2 524.669 117
  -2  -5   6 14441.1 547.718 111
   2   5  -6 14246.4 528.326 107
   2   5  -6 15281.5 887.154  45
  -2  -5   6 14887.2 532.129  76
  -2  -5   6 14615.6 530.658  70
   2  -5  -6 15900.3 842.550  32
  -2  -5   6 13433.0 520.344  96
  -2  -5   6 15151.0 562.096  98
   2   5  -6 14041.4 522.444  79
   2   5  -6 14154.2 521.130  85
   2   5  -6 14692.3 876.519  54
   2   5  -5 1199.62 109.175 107
  -2  -5   5 1366.28 122.570 111
  -2  -5   5 1280.02 119.035  86
  -2  -5   5 1335.58 118.866  78
   2   5  -5 1191.06 106.491  85
   2   5  -5 1096.37 101.967  79
  -2  -5   5 1474.94 115.892  76
  -2  -5   5 1422.18 116.679  70
   2  -5  -5 945.105 197.871  32
   2  -5  -5 1138.76 186.461  41
  -2   5   5 1297.84 285.977   2
  -2  -5   5 1356.22 109.921  96
   2  -5  -5 1181.33 208.867  26
   2   5  -5 1016.62 198.154  25
  -2   5   5 942.707 221.293  20
   2  -5  -5 1347.57 213.466  24
   2   5  -4 37942.6 1218.79  79
   2  -5  -4 37765.7 1528.26  26
  -2   5   4 36959.7 1587.91  20
   2   5  -4 37333.0 1491.44  25
  -2  -5   4 38794.5 1233.20  76
  -2  -5   4 38837.4 1234.62  70
  -2   5   4 37510.8 1700.43   2
   2  -5  -4 37286.8 1449.86  48
   2   5  -4 36661.2 1555.52  54
   2  -5  -4 34930.5 1515.17  32
  -2  -5   4 39852.9 1536.20  39
   2  -5  -4 38940.7 1490.04  41
   2   5  -3 6644.21 281.360  79
  -2  -5   3 6839.09 293.247  78
  -2  -5   3 7677.80 517.882  39
   2  -5  -3 7954.11 488.617  41
   2  -5  -3 6231.91 464.775  32
   2  -5  -3 7440.05 501.995  26
  -2   5   3 6975.12 520.206  20
   2   5  -3 7326.45 443.759  25
  -2   5   3 7132.29 575.645   2
  -2  -5   3 7423.81 465.476  14
   2   5  -3 6676.36 456.718  43
  -2  -5   3 6690.97 518.542  42
   2  -5  -3 7086.07 451.956  48
  -2  -5   3 6688.32 529.375  55
   2   5  -3 6199.98 470.979  54
   2  -5  -2 840.468 181.473  32
   2  -5  -2 677.802 168.323  33
   2  -5  -2 904.590 184.347  35
   2  -5  -2 593.401 143.721  41
   2  -5  -2 541.087 144.846  26
  -2   5   2 962.104 189.910  20
  -2   5   2 722.696 185.012   2
  -2  -5   2 1421.34 191.885   8
   2   5  -2 597.545 130.292  43
   2   5  -2 874.763 174.662  54
   2  -5  -2 882.909 163.193  48
  -2  -5   2 887.032 182.383  42
  -2  -5   2 1172.96 94.5932  64
  -2  -5   1 66507.0 2494.40  34
   2  -5  -1 67210.3 2450.57  35
   2  -5  -1 73554.3 2464.07  33
  -2   5   1 63822.3 2463.31  20
  -2  -5   1 71494.3 2495.92  16
   2   5  -1 67396.0 2254.06  21
  -2   5   1 76456.5 2596.23   2
  -2  -5   1 71774.1 2447.51   8
   2   5  -1 65540.8 2275.71  43
   2  -5  -1 69223.7 2397.51  48
  -2  -5   1 69280.1 2422.05  42
   2  -5  -1 70554.3 2450.56  50
  -2  -5   1 70233.0 2131.02  64
  -2  -5   1 69289.2 2126.30  65
  -2  -5   1 73056.5 2528.26  55
  -2  -5   0 1354.57 222.922  34
   2  -5   0 1490.09 229.245  35
   2   5   0 1509.50 169.661  21
   2  -5   0 1492.30 214.701  27
  -2  -5   0 1556.09 242.965  27
  -2  -5   0 1269.25 213.098   8
  -2  -5   0 1265.35 183.079  42
   2  -5   0 1217.82 199.296  50
  -2  -5   0 1243.64 89.6791  65
  -2  -5   0 1523.02 231.419  55
   2  -5   0 1226.90 91.9841  62
  -2   5   0 1392.93 87.6947  61
  -2  -5   0 1243.75 92.6256  64
  -2   5  -1 25263.7 1025.35  40
   2  -5   1 24068.3 1053.18  34
  -2  -5  -1 26049.5 1122.24  27
   2  -5   1 22645.4 1045.58  33
   2  -5   1 24672.7 1050.44  27
  -2  -5  -1 23910.6 1081.82  34
  -2  -5  -1 24132.6 1108.84  16
   2   5   1 24853.6 992.016  21
   2   5   1 23986.0 1127.88   2
  -2  -5  -1 23118.9 1083.88   8
   2  -5   1 24070.6 1081.84  50
  -2  -5  -1 22926.7 946.498  42
  -2  -5  -1 24744.5 1039.31  50
  -2   5  -1 23679.3 959.599  45
   2  -5   1 23142.0 776.589  62
   2  -5   1 23894.9 778.726  65
  -2  -5  -1 23744.2 768.977  64
  -2   5  -1 23921.9 765.502  61
  -2   5  -1 22988.3 944.079  54
  -2  -5  -1 23103.3 762.569  65
  -2  -5  -2 21217.3 971.319  34
  -2  -5  -2 19728.8 968.516  27
   2  -5   2 20177.1 940.066  34
  -2  -5  -2 20848.0 933.351  35
  -2  -5  -2 20039.0 954.392  33
   2  -5   2 20845.9 930.679  27
  -2   5  -2 19293.3 914.828  40
   2  -5   2 20475.1 889.887  16
   2   5   2 19937.9 900.816  20
  -2  -5  -2 19532.7 995.287  16
   2   5   2 20505.9 917.039  21
   2   5   2 19874.9 1021.87   2
  -2  -5  -2 19564.2 888.423  50
  -2   5  -2 21171.9 897.465  45
   2  -5   2 18913.1 670.299  65
  -2   5  -2 21176.3 891.425  54
   2  -5   2 20091.9 675.349  62
  -2   5  -2 20202.2 664.254  61
  -2   5  -3 10920.7 404.580  79
   2   5   3 10923.5 594.055  20
  -2  -5  -3 10661.1 681.825  16
  -2   5  -3 10516.8 587.677  22
   2  -5   3 10845.2 572.144  16
   2   5   3 13181.9 690.607  21
  -2  -5  -3 11257.2 616.262  35
  -2   5  -3 10591.2 642.517  40
  -2  -5  -3 11576.1 677.258  27
   2  -5   3 10591.1 634.650  34
  -2  -5  -3 11391.7 651.762  33
  -2  -5  -3 9949.87 620.988  34
   2   5   3 10143.7 704.274   2
  -2  -5  -3 10259.3 680.277   8
   2  -5   3 11196.2 690.677  42
  -2   5  -3 10827.9 623.159  45
   2  -5   3 11510.2 663.664  55
  -2   5  -3 11726.5 636.531  54
   2  -5   3 10892.0 412.675  65
  -2   5  -3 10867.5 403.176  61
   2  -5   3 11379.2 415.117  64
   2  -5   4 26469.1 898.220  64
   2  -5   4 27447.8 1197.22  55
   2  -5   4 27998.0 905.347  65
   2   5   4 26303.7 890.333 106
   2   5   4 26429.1 1108.52  20
  -2  -5  -4 26277.3 1236.43  16
  -2   5  -4 25333.0 1153.71  22
   2   5   4 28511.8 1246.82  21
   2  -5   4 29243.8 1252.77  19
   2  -5   4 27535.2 906.909  74
  -2  -5  -4 25742.4 1152.24  34
   2  -5   4 27442.8 1177.02  34
  -2  -5  -4 27061.5 1216.77  27
  -2  -5  -4 28216.2 1190.94  33
   2   5   4 28663.0 1358.71   2
  -2   5  -4 26910.4 1128.03  13
  -2  -5  -4 27910.4 1286.18   8
   2  -5   4 27170.8 899.048  78
  -2   5  -4 26410.1 1202.32  45
   2  -5   5 628.943 87.9209  86
   2  -5   5 599.373 80.3755  90
  -2   5  -5 696.802 82.0628  79
  -2   5  -5 962.272 217.366  40
   2  -5   5 762.671 82.8455  78
   2  -5   5 735.100 73.5697  70
  -2   5  -5 464.836 70.1749  97
  -2   5  -5 671.402 73.5604  94
  -2   5  -5 990.054 203.581  54
  -2   5  -5 686.152 81.4011  61
   2   5   5 680.247 76.9509 104
   2  -5   5 576.705 75.4810 111
   2   5   5 791.814 89.6942 106
  -2  -5  -5 978.329 186.957  27
   2  -5   5 409.738 164.153  19
  -2  -5  -5 662.262 164.081  16
  -2   5  -5 679.662 170.749  22
   2   5   5 497.101 182.356  21
  -2   5  -5 728.894 189.549  45
   2   5   5 955.599 252.531   2
  -2  -5  -5 307.860 134.523   8
  -2   5  -5 549.646 145.852  13
  -2   5  -6 7643.39 583.118  22
  -2  -5  -6 7289.16 573.433  14
   2   5   6 8591.54 375.119 188
   2   5   6 8600.30 357.017 189
  -2   5  -6 7839.63 336.338 185
   2   5   6 8563.07 351.429 177
   2   5   6 7820.69 360.826 181
   2  -5   6 7916.03 344.844  86
  -2   5  -6 7616.87 332.943  79
  -2   5  -6 8104.12 575.683  13
   2   5   6 7701.45 679.644   2
   2  -5   6 6704.31 650.033   1
   2   5   6 7843.64 356.697   5
  -2   5  -6 8004.80 342.726 168
   2   5   6 7980.02 338.765 163
   2   5   6 7894.36 342.182 169
   2   5   6 8420.80 357.632 155
   2  -5   6 7556.75 342.225 157
   2   5   6 7941.90 375.707 149
  -2   5  -6 8184.84 617.095  40
   2   5   6 8007.72 340.902 137
   2   5   6 7885.53 339.088 142
   2   5   6 7998.93 345.973 126
   2   5   6 8364.05 368.965 135
   2   5   6 7896.98 344.021 136
   2   5   6 7850.33 345.226 131
   2  -5   6 7710.20 331.308 134
   2  -5   6 7492.41 329.760 117
   2   5   6 7601.87 349.226 120
   2  -5   6 7187.65 320.714 111
   2   5   6 7643.73 343.899 104
   2  -5   6 7413.33 322.863 115
  -2   5  -6 7968.43 613.566  45
   2  -5   6 6987.75 622.771  42
  -2   5  -6 7612.16 314.305  94
   2  -5   6 7093.21 332.865  90
  -2   5  -6 7458.06 320.177  97
  -2   5  -6 8184.82 618.331  54
  -2   5  -6 7980.98 332.547  61
   2   5   7 17299.8 663.269 188
   2   5   7 17426.7 634.025 189
  -2   5  -7 16689.5 609.075 185
   2   5   7 17359.1 632.735 177
  -2   5  -7 16733.0 615.200  79
   2   5   7 16238.1 640.204   5
   2  -5   7 14452.1 1026.20   1
   2   5   7 16827.0 1093.92   2
   2   5   7 17271.5 625.705 169
   2   5   7 16056.9 607.394 163
  -2   5  -7 16704.1 617.439 168
   2  -5   7 17176.4 627.603 157
   2   5   7 16553.3 639.025 155
  -2   5  -7 15764.6 955.292  40
   2   5   7 16026.5 619.910 137
   2  -5   7 17962.0 631.734 145
   2  -5   7 16122.0 590.060 128
   2   5   7 17219.2 637.810 130
   2   5   7 16602.3 626.609 131
   2   5   7 16872.9 651.748 135
   2  -5   7 16871.5 616.511 134
   2   5   7 16865.7 626.523 126
   2   5   7 17538.3 632.707 136
   2  -5   7 16800.3 614.102 117
   2   5   7 16471.3 637.266 120
   2   5   7 16225.7 614.903 106
   2  -5   7 15947.9 600.439 115
   2   5   7 17079.1 637.706 104
   2   5   7 16782.7 1007.91  21
   2  -5   7 17776.5 1013.51  19
  -2   5  -7 17630.7 599.921  97
  -2   5  -7 17758.9 616.204  61
   2   5   8 4086.31 242.929   5
   2   5   8 3995.01 230.164 177
   2   5   8 4461.65 231.159 169
   2   5   8 3896.04 229.295 189
   2   5   8 3701.63 212.880 151
   2  -5   8 4111.11 223.611 157
   2  -5   8 4169.43 225.475 145
   2   5   8 3917.46 232.137 136
   2   5   8 3945.52 228.558 137
  -2   5  -8 3957.17 198.624  97
   2  -5   8 3856.56 234.606  98
   2  -5   8 3727.63 200.685 128
   2   5   8 3723.75 223.959 131
   2   5   8 4569.07 259.993 135
   2   5   8 3959.35 230.601 130
   2   5   8 4046.87 226.632 126
   2  -5   8 3904.27 220.167 117
   2   5   8 3819.74 234.721 120
   2   5   8 4308.96 224.089 106
   2  -5   8 3932.51 207.491 115
   2   5   8 4079.77 237.102 104
   2  -5   8 3872.00 229.469  84
  -2   5  -8 4300.33 222.608  79
  -2   5  -8 3876.85 426.531  40
  -2   5  -8 4003.35 450.142  45
  -2   5  -8 4099.20 449.960  54
  -2   5  -8 4262.18 219.229  61
   2   5   9 392.919 76.0369 169
   2   5   9 520.039 113.333 159
  -2   5  -9 521.618 81.6966  85
   2  -5   9 593.067 89.9948  84
  -2   5  -9 471.849 77.6621  79
   2   5   9 511.636 85.6818 131
   2  -5   9 391.241 78.6243 133
   2   5   9 431.903 90.8711 136
   2   5   9 474.608 82.5415 130
   2   5   9 424.426 97.2068 135
   2   5   9 389.941 79.0297 126
  -2   5  -9 452.425 73.7621  61
   2   5   9 632.755 94.7858 104
   2  -5   9 515.141 90.9629  98
   2  -5   9 534.802 82.2401 145
   2   5   9 525.271 95.9689   5
  -2   5  -9 555.463 194.133  54
  -2   5  -9 462.256 179.568  45
   2   5   9 447.743 85.5971 189
  -2   5 -10 7338.20 542.684  54
  -2   5 -10 6988.14 284.173 107
  -2   5 -10 5486.17 264.136 179
   2  -5  10 6638.19 293.277   4
   2  -5  10 6250.89 288.911  98
   2  -5  10 6414.16 286.805 133
   2  -5  10 6151.55 278.201  84
  -2   5 -10 6616.66 269.868  79
  -2   5 -10 6516.97 266.995  85
   2  -5  10 6412.20 282.002 148
  -2   5 -11 292.950 54.1772 107
   2  -5  11 343.715 65.8081 186
   2  -5  11 331.469 58.1541   4
  -2   5 -11 406.990 60.8862  89
   2  -5  11 240.376 59.2671 133
   2  -5  12 50.5148 30.3053 192
   2  -5  12 14.8342 28.8195 186
  -2   5 -12 66.7914 25.1840 100
   2   6 -11-16.4928 35.5075 100
   2   6 -11 27.5475 25.1475 107
   2   6 -11-7.22688 27.5978  89
  -2  -6  11 64.0356 37.2569 133
   2   6 -11-18.3138 39.6485 179
  -2  -6  11 30.0510 33.2842   4
   2   6 -11 4.19908 30.4244  68
  -2  -6  10 1009.87 83.5603 128
  -2  -6  10 1069.49 95.7392 133
  -2   6  10 1008.69 106.908 126
  -2   6  10 1193.93 111.361 120
  -2  -6  10 1025.03 91.7247 117
   2   6 -10 994.681 85.8182 107
  -2   6  10 1097.55 95.5746 106
   2   6 -10 1090.71 93.6973 168
   2   6 -10 1050.60 92.3499  89
   2   6 -10 1033.02 94.9530  68
   2   6 -10 1195.06 97.9814 100
  -2   6   9 1991.26 161.613   5
   2   6  -9 1572.77 124.233 185
  -2   6   9 1964.84 161.497 130
  -2   6   9 1688.15 149.459 126
  -2   6   9 1613.76 152.053 135
  -2  -6   9 1686.36 122.398 128
  -2   6   9 1983.49 155.835 120
  -2   6   9 1777.43 136.495 106
   2   6  -9 1983.93 137.987 107
   2   6  -9 1693.57 118.594  79
   2   6  -9 1943.33 138.704  89
   2   6  -9 2008.39 143.623 168
  -2   6   9 1939.23 147.512 151
  -2   6   9 1720.02 141.252 155
   2   6  -9 1831.27 290.579  43
  -2   6   8 16697.8 623.907 173
   2   6  -8 16220.8 599.613  89
   2   6  -8 16829.4 591.777  79
   2   6  -8 16302.5 586.414  85
  -2   6   8 17064.8 659.576 159
  -2   6   8 15870.5 615.233 151
  -2   6   8 15193.4 604.240 155
  -2  -6   8 16703.5 591.727 157
   2   6  -8 15728.7 597.958 185
  -2   6   8 15946.3 636.572 188
  -2   6   8 16651.7 637.760   5
  -2  -6   8 16536.7 582.722 128
  -2   6   8 16679.8 638.885 126
  -2   6   8 16397.5 643.921 135
  -2   6   8 16339.3 626.390 120
  -2   6   8 15237.7 584.242 121
   2   6  -8 16086.5 575.763 118
   2   6  -8 17144.4 603.243 107
   2   6  -8 17813.5 988.649  43
  -2  -6   8 16830.4 629.244  98
   2   6  -8 15695.4 959.726  54
  -2   6   7 1487.38 152.495   5
   2   6  -7 1962.66 150.644 185
  -2   6   7 1645.33 157.636 188
  -2   6   7 2178.01 166.478 173
   2   6  -7 1812.37 145.867  89
   2   6  -7 1587.25 131.921  85
   2   6  -7 1447.20 125.790  79
  -2   6   7 1692.22 170.445 159
  -2   6   7 1884.99 160.692 163
  -2   6   7 1278.07 132.252 155
  -2  -6   7 1602.94 131.552 157
  -2   6   7 1610.38 144.779 151
   2   6  -7 1919.62 139.173 139
  -2   6   7 1375.78 149.716 126
  -2  -6   7 1684.99 124.311 128
  -2  -6   7 1522.16 133.556 134
  -2  -6   7 1633.38 122.863 129
  -2  -6   7 1505.74 130.616 117
  -2   6   7 1666.33 154.493 120
  -2   6   7 1388.08 123.393 121
   2   6  -7 1673.65 128.834 118
   2   6  -7 1615.42 138.493 107
  -2   6   7 1563.30 138.148 106
   2   6  -7 1681.17 292.982  43
  -2  -6   7 1407.54 140.308  98
   2   6  -7 1545.85 264.297  25
  -2   6   6 1542.13 330.889   2
  -2  -6   6 1070.86 281.499   1
  -2   6   6 898.664 120.350   5
  -2   6   6 905.212 123.558 188
   2   6  -6 1116.58 118.212 185
  -2   6   6 1063.94 121.603 173
   2   6  -6 1134.10 113.145  85
   2   6  -6 1107.64 114.155  89
   2   6  -6 835.871 100.392  79
   2  -6  -6 888.842 208.929  33
  -2   6   6 867.838 111.281 169
  -2   6   6 1153.58 132.132 163
  -2   6   6 857.501 109.459 151
  -2  -6   6 1165.30 112.839 157
  -2   6   6 1038.33 133.034 159
  -2   6   6 1102.14 109.409 155
  -2  -6   6 971.207 106.407  70
  -2  -6   6 1042.20 102.856  76
   2   6  -6 1029.48 108.545 139
  -2  -6   6 901.915 92.7657 129
  -2  -6   6 1127.36 110.418 134
  -2  -6   6 1010.14 104.977 117
  -2   6   6 906.436 119.410 126
   2   6  -6 1011.71 104.883 118
  -2   6   6 942.095 93.7222 121
  -2   6   6 957.784 105.365 106
   2   6  -6 1140.03 111.793 107
  -2  -6   6 856.783 110.185 111
   2   6  -6 748.862 210.992  43
   2   6  -6 858.819 219.733  54
  -2  -6   6 894.926 221.189  19
   2   6  -6 716.341 191.034  25
  -2  -6   6 1152.47 107.030  96
  -2  -6   6 975.533 115.839  98
  -2   6   5 98674.6 3563.86  20
   2   6  -5 92797.0 3378.30  25
  -2   6   5 99376.1 3756.69   2
  -2   6   5 98958.4 3081.86 188
  -2   6   5 98950.8 3089.86 178
  -2   6   5 101047. 3066.22 173
  -2   6   5 101987. 3065.45 169
  -2   6   5 101120. 3129.50 149
  -2   6   5 97155.3 3043.72 136
   2   6  -5 101555. 3056.81 139
  -2  -6   5 100828. 3063.31  76
  -2  -6   5 98738.6 3062.87  70
   2  -6  -5 100510. 3484.10  35
   2  -6  -5 98007.0 3478.44  32
   2  -6  -5 97665.8 3527.79  33
  -2  -6   5 100789. 3055.25 134
  -2  -6   5 94109.5 3021.27 129
   2   6  -5 98107.0 3052.05 118
  -2  -6   5 98074.7 3047.54 117
   2   6  -5 99479.3 3057.81 107
  -2  -6   5 102197. 3082.91 111
  -2  -6   5 101581. 3062.07  96
  -2  -6   5 99959.2 3076.95  98
   2   6  -5 101974. 3480.46  43
   2   6  -5 93996.7 3518.69  54
   2   6  -5 99735.3 3052.56  85
  -2  -6   5 98418.3 3078.52  86
   2   6  -5 103101. 3058.36  79
   2   6  -4 34.4392 94.3067  43
   2   6  -4 81.9604 118.288  54
  -2  -6   4 8.74791 48.5706  70
  -2  -6   4 69.7383 53.9670  76
  -2  -6   4-45.9197 55.6063  78
   2  -6  -4-64.9744 106.918  41
   2  -6  -4 200.404 115.692  35
   2  -6  -4 118.602 108.258  32
   2  -6  -4 42.7696 110.420  33
  -2  -6   4 37.2972 96.2917  39
  -2   6   4-45.9933 132.758  20
   2   6  -4 15.8107 61.2288  89
  -2  -6   4-9.27635 54.8744  86
   2   6  -4-7.85860 54.6295  85
   2   6  -4 7.95357 56.2349  79
  -2   6   4-58.4388 119.276   2
   2   6  -3 25442.2 842.256  85
  -2   6   3 25064.1 826.463  83
   2   6  -3 25107.8 843.601  79
   2   6  -3 24855.5 839.038  89
  -2  -6   3 24756.9 853.444  86
  -2  -6   3 25725.1 858.088  78
  -2  -6   3 24253.6 1239.99  55
   2   6  -3 24910.5 842.287 107
  -2  -6   3 25184.9 860.686 111
   2  -6  -3 24451.9 1089.95  48
  -2  -6   3 22653.4 1196.26  42
   2   6  -3 25326.6 1085.94  43
   2  -6  -3 25546.8 1185.19  50
   2   6  -3 25072.4 827.149  68
  -2  -6   3 24251.5 851.282  70
  -2  -6   3 24838.1 1183.74  39
   2  -6  -3 24755.8 1192.43  35
   2  -6  -3 25959.3 1217.63  33
  -2   6   3 24900.2 1243.12  20
   2   6  -3 26598.4 839.989 100
  -2   6   3 24450.5 829.090  95
   2   6  -3 23795.4 821.309  95
  -2   6   3 21308.0 1270.91   2
  -2  -6   3 27263.1 1137.51  14
  -2  -6   2 3962.65 207.687  78
  -2  -6   2 3680.48 200.165  86
   2   6  -2 3681.08 194.124  85
   2  -6  -2 3874.03 188.579  62
   2   6  -2 3955.84 200.686 107
  -2  -6   2 3634.68 382.137  42
   2  -6  -2 4052.04 358.474  48
   2  -6  -2 4386.69 409.128  50
   2   6  -2 3962.96 183.947  68
  -2  -6   2 3841.64 199.358  74
   2  -6  -2 3732.46 389.860  33
   2  -6  -2 4257.53 403.279  35
  -2   6   2 5206.23 472.859  20
  -2  -6   2 4274.68 394.399  14
  -2   6   2 3405.61 426.249   2
  -2   6   2 3821.09 193.286  95
   2   6  -1 533.417 73.0684  79
   2  -6  -1 373.441 152.955  50
  -2  -6   1 404.089 131.006  42
  -2  -6   1 317.881 59.9286  74
  -2  -6   1 673.057 188.523  34
   2  -6  -1 498.741 153.155  33
   2  -6  -1 458.331 171.251  35
  -2  -6   1 321.135 155.957  16
  -2   6   1 295.105 149.561  20
  -2   6   1 496.030 187.100   2
  -2  -6   1 390.463 130.206   8
  -2  -6   1 489.128 69.6117  64
   2  -6  -1 410.242 64.8504  62
  -2  -6   1 508.356 181.801  55
  -2   6   0 34.0041 34.3415  79
  -2  -6   0 146.897 96.6999  42
   2  -6   0 114.402 143.523  50
  -2  -6   0-12.1365 40.7263  74
   2   6   0 134.697 67.9766  21
   2  -6   0-37.3368 118.066  27
  -2  -6   0 82.0595 124.219  16
  -2  -6   0 193.760 100.057   8
  -2  -6   0 82.5002 112.965  55
  -2  -6   0 62.8130 42.9271  65
  -2  -6   0 52.7631 44.6677  64
   2  -6   0 104.910 48.2722  62
   2  -6   0 60.3767 49.3876  65
   2  -6   0-38.5889 131.801  35
  -2  -6   0-41.1201 130.028  34
  -2   6  -1 2837.61 154.272  79
   2  -6   1 3295.55 365.028  50
   2  -6   1 3371.37 357.630  34
  -2  -6  -1 2599.86 334.128  34
   2  -6   1 2752.60 328.969  33
   2  -6   1 2504.98 310.594  27
  -2  -6  -1 2699.06 341.070  27
   2   6   1 2850.83 322.742  20
   2  -6   1 2268.75 287.437  16
  -2  -6  -1 2833.83 361.746  16
   2   6   1 2709.52 278.035  21
   2   6   1 2945.13 383.384   2
  -2  -6  -1 3059.88 354.571   8
   2  -6   1 3022.72 167.846  62
  -2   6  -1 2761.81 260.256  54
   2  -6   1 3148.35 170.331  65
   2  -6   1 2798.42 164.020  64
  -2  -6  -1 2558.65 151.436  64
  -2  -6  -1 3165.77 154.924  65
  -2  -6  -1 2757.05 343.641  55
  -2   6  -2 337.074 65.1665  79
  -2   6  -2 380.493 61.5743  85
   2   6   2 453.414 69.1073  83
   2  -6   2 430.507 69.7279  62
   2  -6   2 508.547 71.2286  65
  -2   6  -2 327.648 61.1518  61
  -2  -6  -2 306.114 52.9360  64
   2  -6   2 391.605 69.1726 113
   2  -6   2 326.381 62.7616 105
  -2   6  -2 378.279 119.345  45
  -2   6  -2 420.765 123.339  54
   2  -6   2 320.239 64.8287  74
   2  -6   2 496.714 156.401  34
  -2  -6  -2 521.990 160.177  34
  -2  -6  -2 262.468 165.040  16
   2   6   2 281.878 107.592  21
  -2  -6  -2 419.043 167.127  27
   2  -6   2 548.531 160.500  27
   2   6   2 275.444 126.242  20
   2  -6   2 514.520 144.264  16
  -2   6  -2 463.137 70.5347  97
  -2   6  -2 610.099 74.6737  94
   2   6   2 300.420 152.022   2
  -2  -6  -2 628.279 183.558   8
  -2   6  -3 5303.63 244.613  79
   2   6   3 5496.30 246.978  83
   2  -6   3 4949.56 251.525  86
  -2   6  -3 5036.11 238.845  85
  -2   6  -3 5678.22 483.723  40
  -2  -6  -3 5656.33 479.713  34
  -2  -6  -3 5109.30 475.699  27
   2  -6   3 5369.32 469.384  34
   2  -6   3 5439.64 256.495  74
  -2  -6  -3 5097.77 496.546  16
   2   6   3 5365.53 428.764  20
   2   6   3 6212.47 483.399  21
   2  -6   3 5063.49 402.450  16
   2  -6   3 5198.86 451.255  19
   2  -6   3 5724.62 480.234  55
  -2   6  -3 5169.10 240.616  61
   2  -6   3 5384.51 255.062  64
  -2   6  -3 5651.77 447.454  54
   2  -6   3 5161.62 254.269 113
   2   6   3 4860.02 233.134 106
   2  -6   3 5007.32 248.155 105
   2  -6   3 5769.00 516.459  42
  -2   6  -3 5530.02 443.067  45
  -2   6  -3 5000.80 242.139  97
  -2   6  -3 5578.70 246.300  94
   2   6   3 5486.73 548.186   2
  -2  -6  -3 5669.61 519.381   8
   2   6   4 1828.27 150.013 188
   2   6   4 1869.37 141.208 189
  -2   6  -4 2144.49 148.512 185
  -2   6  -4 1838.34 150.882 179
  -2   6  -4 1832.60 134.383  79
  -2   6  -4 1612.01 130.325  85
   2  -6   4 1950.35 139.511  78
   2  -6   4 1734.87 136.937  86
   2   6   4 1823.95 135.528 169
  -2   6  -4 1694.31 142.845 168
   2   6   4 1975.83 156.914 161
   2  -6   4 2049.04 143.711 157
  -2   6  -4 1607.51 272.811  40
  -2  -6  -4 1768.20 263.317  34
   2   6   4 2344.60 365.568   2
   2   6   4 2108.20 163.007   6
   2  -6   4 2070.31 288.826  55
   2  -6   4 1880.31 139.337  64
  -2   6  -4 1836.36 134.479  61
   2   6   4 1766.46 129.674 106
   2  -6   4 1889.54 143.122 113
  -2   6  -4 1275.46 238.313  54
  -2   6  -4 1874.95 273.555  45
   2  -6   4 1552.20 288.500  42
   2   6   4 2360.79 314.032  21
  -2  -6  -4 1466.80 254.726  27
  -2  -6  -4 1835.18 299.278  16
   2  -6   4 1337.80 247.197  19
  -2   6  -4 1570.47 124.487  97
  -2   6  -4 1662.80 126.290  94
  -2  -6  -5 46115.4 1954.36  16
   2   6   5 50767.4 1998.83  21
   2  -6   5 47467.9 1967.67  19
   2   6   5 46880.5 2122.12   2
   2   6   5 49887.4 1556.30 188
  -2   6  -5 47762.7 1519.06 185
   2   6   5 46757.0 1515.92 189
   2   6   5 46478.6 1526.89 181
  -2   6  -5 48491.4 1545.46 179
   2  -6   5 48169.4 1512.26  78
   2  -6   5 46510.4 1517.70  86
  -2  -6  -5 47779.7 1921.18  27
   2   6   5 47139.1 1513.04 169
  -2   6  -5 46900.7 1522.25 168
   2   6   5 49989.2 1559.04 149
   2  -6   5 45308.4 1480.58  76
   2  -6   5 46266.4 1486.24  70
   2   6   5 47998.0 1498.83 137
   2   6   5 47678.8 1514.12 142
   2   6   5 45701.6 1515.74 126
   2   6   5 47396.6 1508.63 136
   2  -6   5 47056.0 1494.93 134
   2  -6   5 44103.4 1487.74 117
   2   6   5 45403.1 1505.59 120
   2  -6   5 46196.5 1508.02 111
   2   6   5 47651.0 1506.03 106
   2  -6   5 41528.3 1962.71  42
  -2   6  -5 45979.1 1917.53  45
  -2   6  -5 47625.7 1492.54  94
  -2   6  -5 47311.6 1500.31  97
  -2   6  -5 48084.5 1928.39  54
   2   6   6 50.4028 130.172  21
  -2   6  -6 154.849 100.003  25
   2  -6   6 49.1145 134.536  19
   2   6   6 158.057 70.7303   5
   2  -6   6 192.467 154.973   1
   2   6   6 454.997 205.555   2
  -2  -6  -6 47.8161 97.6543  14
  -2   6  -6 143.643 79.4881 179
  -2   6  -6 218.818 73.3025  79
   2  -6   6 9.71644 60.2487  86
  -2   6  -6 215.680 69.1846  85
   2   6   6 48.3673 75.7438 188
  -2   6  -6 137.559 69.1111 185
   2   6   6 156.067 72.4119 189
   2   6   6 187.179 72.0622 169
  -2   6  -6 125.607 73.3381 168
   2   6   6-9.42656 69.9853 163
   2  -6   6 67.0338 65.5005 157
   2   6   6 110.216 83.7186 149
   2   6   6 77.3188 60.8368 137
  -2   6  -6 48.4090 116.957  40
   2   6   6 184.091 80.1576 131
   2   6   6 253.623 89.3541 135
   2  -6   6 130.985 61.2601 134
   2   6   6 92.4270 64.8919 136
   2   6   6 144.551 65.3235 126
   2   6   6 124.108 62.9307 120
   2  -6   6 113.241 58.7008 117
   2   6   6 85.9774 52.7550 104
   2  -6   6 53.6239 55.6049 115
   2  -6   6 76.5361 52.1823 111
   2   6   6 124.410 76.5984 106
  -2   6  -6 276.516 157.435  45
  -2   6  -6 136.571 160.971  54
  -2   6  -6 165.726 68.0420  97
  -2   6  -6 154.352 68.7679  61
   2   6   7 193.100 69.6224   5
  -2   6  -7 54.1227 69.2342 179
  -2   6  -7 131.791 64.2345  79
  -2   6  -7 51.8539 61.1848  85
  -2   6  -7 60.8236 56.1699 185
   2   6   7 123.920 82.4064 188
  -2   6  -7 64.8196 65.5463 168
   2   6   7 104.182 67.5930 169
   2   6   7 134.794 64.1405 163
   2  -6   7 28.5990 67.4748 157
   2   6   7 185.289 92.8458 159
   2  -6   7 248.785 72.6187 145
   2   6   7 162.744 69.1188 137
  -2   6  -7 196.354 141.728  40
   2   6   7 95.6891 69.3772 130
   2   6   7 77.0592 65.2806 136
   2   6   7 105.043 80.4930 135
   2  -6   7 58.5264 55.6479 117
   2   6   7 80.0571 59.9799 120
   2   6   7 113.179 62.7528 126
   2  -6   7 118.350 52.8259 115
   2   6   7 110.394 59.4594 104
  -2   6  -7 95.4674 137.818  45
  -2   6  -7 236.457 161.546  54
  -2   6  -7 187.793 56.2110  97
   2  -6   7 21.6922 62.6923  98
  -2   6  -7 112.453 58.1065  61
   2   6   8 1046.59 104.754 163
   2   6   8 1051.73 110.892 169
  -2   6  -8 982.413 103.894 168
  -2   6  -8 1056.12 109.400  79
   2  -6   8 927.156 104.354  84
  -2   6  -8 1157.08 113.135  85
  -2   6  -8 927.101 115.711 179
   2  -6   8 1005.64 109.224 157
   2   6   8 1239.74 141.313 188
   2   6   8 1088.02 119.365 189
   2  -6   8 997.237 108.072 145
   2   6   8 1101.63 117.875 130
   2   6   8 1098.08 128.406 135
   2   6   8 1048.43 118.839 136
   2  -6   8 929.357 105.792 117
   2   6   8 878.483 101.200 126
   2   6   8 915.524 104.417 104
  -2   6  -8 781.739 216.137  54
   2   6   8 1213.19 131.644   5
  -2   6  -8 1076.27 104.828  61
  -2   6  -9 10296.0 414.262 179
  -2   6  -9 10731.4 401.923  85
  -2   6  -9 10646.6 405.050  79
   2  -6   9 10353.1 405.046  84
   2   6   9 10486.5 408.374 169
   2   6   9 10453.5 429.235   5
  -2   6  -9 10745.3 411.408 107
   2  -6   9 11034.3 428.576  98
   2  -6   9 11012.4 413.369 133
   2   6   9 9948.70 410.858 130
   2   6   9 10451.3 434.947 135
   2   6   9 9145.37 434.209 188
  -2   6  -9 9129.52 659.842  45
   2  -6   9 10298.6 404.098 145
   2  -6  10 51.8598 50.7319 133
  -2   6 -10 62.3064 48.5109 107
  -2   6 -10 87.7227 43.9441 179
  -2   6 -10 23.1802 47.6170  89
  -2   6 -10 19.4564 39.2243  85
  -2   6 -10 10.0608 38.7026  79
   2  -6  10 6.49047 42.7329   4
  -2   6 -11 53.9691 31.9314 107
   2  -6  11 31.9561 32.4918 186
  -2   6 -11 116.314 35.4993  89
  -2   6 -11 112.265 34.1189 166
   2  -6  11 88.5290 36.0234 133
   2   7 -11 169.083 31.9172 166
  -2  -7  11 216.129 27.5647 133
   2   7 -10 4154.35 177.529 107
   2   7 -10 4387.32 186.061 100
   2   7 -10 3974.65 176.562 168
   2   7 -10 4612.38 186.007  89
   2   7 -10 3983.57 193.711 179
   2   7 -10 4131.89 177.430  71
   2   7 -10 4407.90 185.437  68
  -2  -7  10 4258.78 194.534   4
   2   7  -9 622.001 74.1290  68
   2   7  -9 675.519 96.5376 179
  -2   7   9 563.347 89.3510 130
  -2   7   9 652.227 95.3725 135
  -2  -7   9 519.573 58.5121 128
  -2   7   9 591.939 85.8031 126
  -2   7   9 612.827 83.3500 120
  -2  -7   9 638.373 76.1108 117
   2   7  -9 625.507 74.5288 107
  -2   7   9 524.024 73.4456 106
   2   7  -9 628.943 74.2184 185
   2   7  -9 629.321 78.9972  89
   2   7  -9 630.102 80.4906 168
  -2   7   9 762.059 96.7121   5
  -2   7   8 987.983 126.302 159
   2   7  -8 1125.21 117.139 168
   2   7  -8 1128.35 100.361  79
   2   7  -8 1209.87 113.065  89
  -2  -7   8 1083.41 101.309 157
   2   7  -8 1223.19 109.997  68
  -2  -7   8 1033.18 86.7064 128
  -2  -7   8 1298.20 112.562 134
  -2   7   8 1220.06 131.819 135
  -2   7   8 1159.10 126.486 126
  -2   7   8 1192.34 117.463 120
  -2  -7   8 853.415 98.4760 117
  -2   7   8 967.498 103.681 106
   2   7  -8 1051.98 107.250 107
  -2  -7   8 1270.67 118.738  98
   2   7  -8 1029.45 104.370 100
   2   7  -8 1088.48 109.276 185
  -2   7   8 1199.28 126.624   5
  -2   7   7 5928.94 310.047 188
   2   7  -7 6165.60 299.903 185
  -2   7   7 6026.25 323.726 159
  -2   7   7 6137.11 313.459 163
   2   7  -7 6401.47 309.613 168
   2   7  -7 6547.58 289.270  85
   2   7  -7 6599.72 291.069  79
  -2   7   7 5850.83 287.756 173
  -2  -7   7 6353.24 288.415 157
  -2   7   7 6308.19 338.337 149
  -2   7   7 6467.16 300.530 151
   2   7  -7 6377.77 287.881  68
   2   7  -7 6416.27 279.527 147
  -2  -7   7 5691.94 281.969 134
  -2   7   7 6365.08 323.344 130
  -2   7   7 6376.60 318.695 126
  -2  -7   7 5844.26 281.587 117
  -2   7   7 6328.03 303.100 120
   2   7  -7 6580.49 296.865 107
  -2   7   7 6261.43 289.846 106
   2   7  -7 5975.01 508.516  43
  -2  -7   7 6388.77 303.195  98
   2   7  -7 6268.62 290.762 100
  -2   7   7 5987.82 316.283   5
   2   7  -6 59.3574 68.8295 185
  -2   7   6 172.894 75.8154 188
  -2   7   6 120.118 62.7164 173
   2   7  -6 157.874 71.6624  79
   2   7  -6 94.8819 70.0372  85
   2   7  -6 104.260 76.7781 168
  -2   7   6 133.013 87.0816 163
  -2   7   6 74.9744 64.6468 169
  -2   7   6 107.186 67.2109 151
  -2   7   6 27.4692 79.3400 149
  -2   7   6 147.239 82.3500 159
  -2  -7   6 36.0772 66.4345 157
  -2  -7   6 176.860 64.6363  70
  -2  -7   6 113.398 59.6508  76
   2   7  -6 73.8906 59.5495  68
   2   7  -6 50.9456 61.0925 147
  -2  -7   6 94.2330 62.6201 134
  -2  -7   6 90.7385 57.4132 117
  -2   7   6 128.617 67.6393 120
  -2   7   6 47.5413 74.4292 126
   2   7  -6 83.3244 59.9546 118
  -2   7   6 75.4264 64.9725 106
   2   7  -6 153.950 74.9060 107
  -2  -7   6-10.3250 69.9512 111
   2   7  -6 118.855 119.973  43
  -2   7   6 107.642 81.0128   5
   2   7  -6 86.8046 61.9486 100
  -2  -7   6 200.094 63.2780  96
  -2  -7   6 50.2128 62.2362  98
  -2   7   5 138.891 155.285   2
   2   7  -5 120.235 68.4762 185
  -2   7   5 113.467 63.8977 188
  -2   7   5 56.4377 72.1558 178
  -2  -7   5 62.8322 64.8684  86
   2   7  -5 125.786 66.1566  79
   2   7  -5 50.1011 47.1629  83
   2   7  -5 35.7118 59.9259  89
   2   7  -5 159.293 68.1010  85
   2  -7  -5 195.992 141.449  33
   2  -7  -5 94.7061 114.379  34
   2  -7  -5 88.3219 98.7625  35
  -2   7   5 66.2914 78.7974 163
  -2   7   5 72.3712 56.6535 169
  -2   7   5 39.5586 61.2652 151
  -2   7   5 71.5327 73.8409 159
  -2   7   5 13.7731 85.2958 149
   2   7  -5 63.7195 54.9342  68
  -2  -7   5 37.6968 58.3856  76
  -2  -7   5 57.0518 53.5491  70
   2   7  -5 26.4751 63.4668 139
  -2  -7   5 51.1805 50.5087 134
  -2   7   5 84.4624 70.5571 126
  -2  -7   5 138.721 57.7377 117
   2   7  -5 104.866 63.8521 118
  -2   7   5 48.2517 56.9031 106
  -2  -7   5 63.5171 74.8814 111
   2   7  -5 221.577 121.559  43
   2  -7  -5 82.2669 124.546  50
   2  -7  -5 51.4681 115.097  27
  -2   7   5 153.327 114.294  20
  -2  -7   5 92.2122 63.5856  96
   2   7  -5 68.3962 57.9177 100
  -2  -7   5 87.6288 60.3179  98
  -2   7   4 351.410 85.2142 178
   2   7  -4 237.284 71.7143  85
   2   7  -4 169.373 68.9937  79
  -2   7   4 176.983 54.2262  83
  -2  -7   4 312.471 79.5203  86
   2   7  -4 266.960 70.7275  89
   2   7  -4 263.631 77.8177 168
  -2   7   4 148.175 80.6179 163
  -2   7   4 359.251 72.3547 169
  -2   7   4 255.073 88.7002 149
   2  -7  -4 544.583 180.923  33
   2  -7  -4 486.995 177.975  34
  -2  -7   4 330.894 136.343  39
   2  -7  -4 91.9730 111.324  35
  -2  -7   4 422.742 82.0220  78
   2   7  -4 245.102 62.6111  68
  -2  -7   4 280.032 78.2241  70
  -2  -7   4 345.688 77.2967  76
   2  -7  -4 154.324 141.075  27
  -2   7   4 157.683 151.912  20
   2   7  -4 281.983 69.6195 118
  -2  -7   4 289.502 64.3422 117
  -2   7   4 289.207 67.4490 106
   2   7  -4 250.582 71.6294 107
   2  -7  -4 173.149 125.185  50
  -2   7   4 202.375 163.094   2
  -2   7   4 150.047 74.3669   6
   2   7  -4 268.660 67.3225 100
   2   7  -4 289.287 57.1052  95
  -2   7   3 2988.22 448.276   2
  -2   7   3 3695.93 232.708   6
   2   7  -3 4018.77 217.220 185
   2   7  -3 3776.22 224.352 179
  -2   7   3 4112.50 240.379 178
   2   7  -3 3670.66 199.510  89
  -2  -7   3 3802.48 215.523  78
  -2   7   3 3426.63 190.787  83
  -2  -7   3 3522.91 209.810  86
   2  -7  -3 3396.41 400.978  35
   2  -7  -3 3869.95 445.416  27
  -2  -7   3 3253.80 385.897  39
   2  -7  -3 3419.28 414.866  33
   2  -7  -3 2723.51 373.072  34
   2   7  -3 3541.31 194.403 167
   2   7  -3 3565.58 190.042 162
  -2   7   3 3498.66 214.599 160
   2   7  -3 3695.99 214.974 168
  -2   7   3 3641.77 192.925 169
  -2   7   3 3646.23 213.887 161
  -2   7   3 3302.13 231.616 149
  -2  -7   3 3717.55 214.333  70
   2   7  -3 3215.50 177.730  68
   2   7  -3 3503.55 198.683 139
   2  -7  -3 3598.20 187.012  62
  -2  -7   3 4243.30 473.005  55
   2   7  -3 3286.00 197.705 118
  -2  -7   3 3623.62 191.525 117
  -2   7   3 3541.89 218.653 116
  -2  -7   3 3659.11 214.739 111
   2   7  -3 3545.98 203.507 107
  -2   7   3 3435.46 180.859 106
   2  -7  -3 4021.65 426.559  50
  -2   7   3 3615.30 195.222  95
   2   7  -3 3654.73 189.953  95
   2   7  -3 3456.71 191.615 100
  -2   7   3 3802.24 464.284  20
  -2   7   2 8210.29 718.621   2
  -2   7   2 6803.43 341.415   6
   2   7  -2 7227.80 317.742 185
   2   7  -2 7039.21 303.519 176
   2   7  -2 7234.35 332.015 179
  -2   7   2 7191.55 347.351 178
   2   7  -2 6962.13 301.624 162
   2   7  -2 7002.08 306.266 167
  -2   7   2 6958.16 328.950 160
   2   7  -2 7056.81 320.614 168
   2  -7  -2 6622.02 584.697  34
  -2  -7   2 8465.26 640.349  39
   2  -7  -2 7794.58 616.591  35
   2  -7  -2 6767.81 585.500  27
   2  -7  -2 7004.62 595.974  33
   2   7  -2 6802.46 301.087  89
  -2  -7   2 6739.84 313.646  86
  -2  -7   2 7053.96 321.560  78
  -2   7   2 7292.12 356.684 149
   2   7  -2 6902.97 282.381  68
  -2   7   2 6605.86 320.829 147
   2   7  -2 7230.75 309.087 139
   2  -7  -2 6503.47 293.149  62
   2  -7  -2 7412.90 307.292  65
  -2  -7   2 6925.70 293.711 117
   2   7  -2 7320.82 313.451 107
  -2  -7   2 6983.05 306.573 113
   2  -7  -2 7520.89 591.458  50
  -2  -7   2 6726.05 554.471  42
   2   7  -2 6831.67 293.012 100
  -2   7   2 7283.11 310.989  95
   2   7  -2 6794.27 301.308  95
  -2   7   2 7323.14 628.424  20
  -2  -7   2 6076.85 523.789  14
   2   7  -1 3327.01 175.107 100
  -2   7   1 3484.53 192.712  95
   2   7  -1 3651.48 195.715  95
  -2  -7   1 3503.04 197.470  86
   2   7  -1 3538.08 186.540  89
   2   7  -1 3357.55 195.089  83
  -2  -7   1 3472.65 201.297  78
   2  -7  -1 3456.17 418.473  33
   2  -7  -1 4517.71 464.309  35
   2  -7  -1 3356.39 401.981  34
  -2  -7   1 2501.90 371.516  34
  -2   7   1 3768.65 230.251 149
   2   7  -1 3795.22 206.203 147
  -2   7   1 3373.17 204.606 147
  -2  -7   1 3458.26 188.736  74
  -2  -7   1 3421.74 416.191  55
   2  -7  -1 3619.24 197.318  64
   2  -7  -1 3677.25 193.483  62
   2  -7  -1 3488.57 193.165  65
  -2   7   1 3524.79 210.899 116
   2  -7  -1 3790.52 189.575 105
   2   7  -1 3115.24 185.621 107
  -2   7   1 3994.28 488.653   2
  -2   7   1 3440.32 215.441 160
   2   7  -1 3733.31 199.205 162
   2   7  -1 3614.33 196.381 167
  -2  -7   1 3642.64 378.242  42
   2  -7  -1 3189.29 390.631  50
   2  -7  -1 3454.05 403.417  16
   2  -7  -1 3173.68 395.712  27
  -2   7   1 3660.73 427.874  20
  -2  -7   1 3894.91 415.635  14
   2   7   0 7894.10 334.228  83
  -2   7   0 7222.57 310.619  79
  -2  -7   0 7661.71 329.112  86
   2   7   0 7996.00 355.320 161
   2   7   0 8145.67 335.983 162
  -2  -7   0 7360.16 315.708  74
  -2  -7   0 7635.95 630.516  34
   2  -7   0 8042.17 627.300  27
   2  -7   0 8093.69 639.306  35
  -2   7   0 7289.46 340.174 147
   2   7   0 7991.11 338.678 147
  -2  -7   0 7945.88 655.166  55
   2  -7   0 7831.94 335.913  64
  -2  -7   0 7940.78 329.411  64
   2  -7   0 8141.20 336.078  65
   2  -7   0 7886.19 330.765  62
  -2   7   0 7687.32 345.559 116
   2  -7   0 7367.73 320.189 105
  -2   7   0 8600.55 710.469   2
   2   7   0 7797.64 676.466   2
   2  -7   0 7645.74 623.375  50
  -2   7   0 6960.81 611.886  20
  -2  -7   0 7169.33 623.933  16
   2  -7   0 7757.50 604.530  16
   2   7   1 11707.0 469.365 161
  -2   7  -1 11437.5 463.333 168
   2   7   1 11278.4 445.801 162
  -2   7  -1 11470.7 428.256  85
  -2   7  -1 11291.2 429.090  79
   2  -7   1 11698.1 773.981  34
  -2  -7  -1 9933.47 743.514  34
  -2   7  -1 10551.0 465.811 149
  -2   7  -1 11439.6 456.762 147
   2   7   1 11026.2 442.767 147
  -2   7  -1 11742.7 439.861  95
  -2  -7  -1 12249.9 800.015  55
  -2  -7  -1 11084.2 428.149  64
   2  -7   1 11046.7 447.663  64
   2  -7   1 11861.7 446.541  62
   2  -7   1 10973.5 442.887  65
   2  -7   1 11457.6 738.751  16
   2  -7   1 11781.7 765.545  27
   2   7   1 10246.4 707.806  20
  -2   7  -1 10949.9 418.679 107
   2  -7   1 11299.2 437.604 105
   2  -7   1 10984.6 445.561 113
  -2   7  -1 11696.8 477.577 179
   2   7   1 9827.11 797.673   2
   2  -7   1 11957.1 451.555  74
   2   7   2 954.473 118.749   6
   2   7   2 484.623 194.357   2
   2   7   2 908.288 97.3960 189
  -2   7  -2 1201.31 98.6203  89
  -2   7  -2 1306.61 112.259  79
   2   7   2 1308.62 118.499  83
  -2   7  -2 1187.74 107.094  85
  -2   7  -2 1154.10 123.896 166
   2   7   2 1130.76 123.649 161
   2   7   2 1114.74 99.5598 169
   2  -7   2 1302.87 122.548  74
  -2  -7  -2 1192.68 256.044  34
   2  -7   2 1429.46 261.541  34
   2   7   2 976.205 102.661 147
  -2   7  -2 1086.30 112.705 147
   2  -7   2 1109.37 116.138  64
   2  -7   2 1360.50 282.728  55
   2  -7   2 1173.70 115.534  65
  -2  -7  -2 807.541 239.763  55
   2   7   2 959.085 109.220 116
   2  -7   2 1040.63 107.893 105
   2  -7   2 1252.27 115.906 113
  -2   7  -2 1045.77 99.6294 107
  -2   7  -2 1775.69 230.560  54
   2  -7   2 997.618 235.825  42
  -2   7  -2 1270.22 111.148  95
   2   7   2 1304.53 211.152  21
  -2  -7  -2 900.794 230.760  27
   2   7   2 1040.40 217.393  20
  -2  -7  -2 1138.07 281.285  16
   2  -7   2 1044.06 211.398  16
   2   7   3 10209.3 837.661   2
   2   7   3 11476.5 483.003   6
   2   7   3 11180.3 444.420 189
  -2   7  -3 11356.5 464.301 185
  -2   7  -3 11849.3 485.773 179
   2   7   3 11161.0 446.389 181
   2   7   3 11572.6 445.693  83
  -2   7  -3 10995.9 438.593  85
  -2   7  -3 11216.7 442.511  79
  -2   7  -3 11570.7 429.663  89
   2  -7   3 11523.6 456.673  78
   2  -7   3 11367.6 761.810  34
  -2  -7  -3 9730.02 727.337  34
  -2   7  -3 10988.5 465.234 168
   2   7   3 10876.2 431.765 169
   2   7   3 11434.7 480.305 161
   2   7   3 10858.2 447.140 162
   2   7   3 11497.2 466.915 149
   2  -7   3 11483.6 450.057 157
   2  -7   3 11330.7 457.122  74
   2   7   3 10550.0 434.300 147
  -2   7  -3 10927.3 445.079 147
   2  -7   3 11484.9 454.578  65
  -2   7  -3 11647.3 691.523  54
   2  -7   3 13451.1 822.688  55
  -2  -7  -3 11509.7 768.583  55
   2   7   3 11309.2 451.413 116
  -2   7  -3 11238.0 436.023 107
   2  -7   3 11694.7 460.374 113
   2  -7   3 10822.6 788.350  42
  -2  -7  -3 10209.1 777.371  16
   2   7   3 10071.1 693.996  21
   2  -7   3 10659.0 719.206  19
  -2  -7  -3 11443.5 793.863  27
  -2   7  -3 11680.0 440.726  95
  -2  -7  -4 15700.3 957.597  27
  -2  -7  -4 16233.5 1004.90  16
   2   7   4 16196.8 934.084  21
   2  -7   4 16791.6 949.026  19
   2   7   4 15972.0 1078.65   2
   2   7   4 15738.3 625.307   6
   2   7   4 16499.9 594.978 189
  -2   7  -4 16174.2 604.064 185
   2   7   4 16101.4 617.331 188
   2   7   4 15675.8 594.787 181
  -2   7  -4 16196.0 627.231 179
   2  -7   4 15491.2 599.040  86
  -2   7  -4 15722.7 585.325  79
  -2   7  -4 15657.1 583.301  85
   2  -7   4 15965.4 595.178  78
  -2  -7  -4 14254.6 885.229  34
   2   7   4 15541.9 624.129 161
  -2   7  -4 15663.9 608.149 168
   2   7   4 16082.0 586.257 169
   2   7   4 16074.8 615.110 149
   2  -7   4 15944.1 595.941 157
  -2   7  -4 16167.2 584.479 147
   2  -7   4 16512.6 604.645  74
   2   7   4 15664.6 572.154 136
   2  -7   4 14972.8 562.467 134
   2   7   4 15657.1 586.899 116
   2  -7   4 15482.4 561.463 117
   2  -7   4 15874.1 594.960 111
  -2   7  -4 16517.6 585.882 107
   2  -7   4 15205.3 600.917 113
   2  -7   4 17358.7 1029.81  42
  -2   7  -4 16040.7 572.955  95
  -2  -7  -4 16406.4 921.295  55
  -2   7  -4 15837.9 882.414  54
   2  -7   4 15726.4 919.152  55
  -2   7  -4 16079.2 582.339  61
  -2  -7  -5 11653.9 825.567  14
  -2  -7  -5 10622.9 785.933  16
  -2   7  -5 11690.4 490.258 179
   2  -7   5 10974.5 461.704  86
   2  -7   5 11059.3 453.643  78
   2   7   5 12025.1 490.833 188
  -2   7  -5 11992.7 470.185 185
   2   7   5 11631.6 463.078 189
  -2   7  -5 11252.9 467.916 168
   2   7   5 11452.3 454.551 169
   2   7   5 11789.6 484.308 149
   2  -7   5 11854.8 466.182 157
  -2   7  -5 10957.5 437.184 147
   2   7   5 10479.2 428.947 137
  -2   7  -5 11188.5 428.873  95
   2   7   5 11036.9 443.292 136
   2  -7   5 11036.3 432.778 134
   2   7   5 11047.0 457.355 126
   2  -7   5 10874.1 429.844 117
   2  -7   5 12029.0 460.248 111
  -2   7  -5 11929.2 454.731 107
   2  -7   5 10950.5 428.354  76
   2  -7   5 11181.0 434.884  70
  -2   7  -5 12779.6 787.392  45
   2  -7   5 10822.0 808.120  42
  -2   7  -5 11408.1 448.307  61
  -2   7  -5 12541.3 773.029  54
  -2   7  -6 337.122 86.9049 179
  -2   7  -6 352.184 82.4594  79
   2  -7   6 282.605 74.4434  86
  -2   7  -6 277.501 76.0533  85
   2   7   6 295.300 76.8141 169
  -2   7  -6 287.218 84.3259 168
   2   7   6 442.568 87.0463 163
   2   7   6 448.271 72.3564 137
   2  -7   6 338.399 71.8221 134
   2   7   6 441.680 80.3514 136
   2   7   6 213.213 78.5347 135
   2   7   6 277.831 74.7307 126
   2  -7   6 235.812 61.6002 117
   2  -7   6 388.898 66.4428 115
  -2   7  -6 375.938 79.5199 107
   2  -7   6 349.227 71.8333 111
   2   7   6 211.573 74.5210 189
   2   7   6 320.566 96.7509 188
  -2   7  -6 188.858 69.5493 185
   2   7   6 339.593 83.7961   5
  -2   7  -6 43.8580 113.593  54
  -2   7  -6 269.058 158.788  45
   2   7   7 563.666 116.101 159
   2  -7   7 663.096 95.2295 157
  -2   7  -7 659.913 104.857 179
  -2   7  -7 529.751 85.4274  79
  -2   7  -7 561.618 90.3863  85
   2   7   7 677.510 97.1390 169
   2   7   7 549.433 91.2383 163
  -2   7  -7 649.837 93.4207 168
   2  -7   7 596.621 90.9424 145
   2   7   7 476.317 82.0125 136
   2   7   7 655.129 100.891 130
   2   7   7 581.521 97.9313 135
   2  -7   7 651.087 85.7075 117
  -2   7  -7 170.985 141.661  54
   2  -7   7 390.264 84.8595  98
   2   7   7 437.143 98.2267 188
   2   7   7 657.224 104.639   5
   2  -7   8 1863.26 135.922 145
   2   7   8 1829.67 136.324 136
  -2   7  -8 1866.24 147.370 179
  -2   7  -8 1890.41 136.706  89
  -2   7  -8 2011.24 136.285  79
  -2   7  -8 2015.03 136.107  85
   2  -7   8 1733.16 123.283  84
   2  -7   8 1675.05 132.394 157
   2   7   8 1918.06 151.130   5
  -2   7  -8 2203.36 302.433  54
   2  -7   8 2051.15 152.520  98
   2   7   8 2034.51 166.131 188
   2  -7   8 1845.86 129.659 133
   2   7   8 1896.31 144.249 130
   2   7   8 2134.48 156.933 135
   2   7   8 1837.79 168.217 159
  -2   7  -8 1681.40 129.267 168
   2   7   9 201.644 63.3271   5
  -2   7  -9 212.340 58.7822 107
   2  -7   9 299.495 60.2321 145
  -2   7  -9 162.248 49.6019  79
  -2   7  -9 223.770 55.3424  85
   2  -7   9 193.765 52.3617 133
   2   7   9 194.056 79.1084 159
  -2   7  -9 139.018 56.5285 179
  -2   7 -10 673.265 71.8318 166
  -2   7 -10 713.834 65.5070 107
  -2   7 -10 838.784 67.1676 100
   2  -7  10 651.879 59.2445 186
  -2   7 -10 788.566 63.5090  68
   2  -7  10 798.258 64.9926 133
  -2   7 -10 823.568 68.4372  89
  -2   7 -10 810.696 60.7041  79
   2  -7  10 842.695 67.1780   4
   2   8 -10 76.3760 25.4999 179
  -2  -8  10 124.509 25.4193 133
   2   8  -9 141.557 42.3742 100
   2   8  -9 135.222 44.9947 168
   2   8  -9 118.996 42.2594  89
   2   8  -9 81.3584 47.8506 179
   2   8  -9 72.0859 33.1895  68
  -2   8   9 122.275 52.1719 135
  -2  -8   9 130.995 41.7306 133
  -2   8   9 78.3371 52.4333   5
   2   8  -8 51.7296 39.8198  68
   2   8  -8 73.7446 55.7737 168
  -2  -8   8 72.0890 43.2775 145
   2   8  -8 73.5453 54.5502 185
  -2   8   8-7.22240 53.1753 126
  -2  -8   8 110.843 48.2062 117
   2   8  -8 34.9319 47.5597 107
  -2   8   8 23.4888 56.7487   5
   2   8  -8 60.1754 60.6597 179
   2   8  -8 60.7475 45.3968 100
   2   8  -7 254.564 70.2016  89
  -2  -8   7 475.084 74.4740 157
  -2   8   7 392.468 92.3717 149
   2   8  -7 253.203 57.4896  68
  -2   8   7 285.448 76.7354 159
   2   8  -7 333.206 81.7712 168
   2   8  -7 399.693 63.0578 147
  -2  -8   7 230.560 63.8174 134
  -2   8   7 270.389 84.6520 130
  -2   8   7 366.564 81.2582 126
  -2  -8   7 312.557 65.0495 117
  -2   8   7 295.490 66.3824 106
   2   8  -7 366.589 76.0130 107
   2   8  -7 399.156 71.2292 100
  -2  -8   7 420.763 69.9524  98
  -2   8   7 403.850 88.7466   5
   2   8  -7 282.630 75.1117 185
   2   8  -6 3973.33 233.701 179
   2   8  -6 4012.82 212.804  89
  -2  -8   6 4482.37 221.747 157
  -2   8   6 4257.83 256.544 149
   2   8  -6 3669.67 194.325  68
   2   8  -6 4445.00 235.198 168
  -2   8   6 3983.13 232.753 159
   2   8  -6 4182.00 211.708 147
  -2  -8   6 3723.58 202.943 134
  -2   8   6 3977.89 241.259 130
  -2   8   6 4156.51 238.918 126
  -2  -8   6 3976.33 203.869 117
  -2   8   6 4117.71 205.963 106
  -2  -8   6 3949.32 212.907  98
   2   8  -6 3876.61 203.901 100
  -2   8   6 4191.42 244.102   5
   2   8  -6 3969.86 223.943 185
  -2   8   6 3489.42 209.624 188
   2   8  -5 1818.00 159.593 179
   2   8  -5 1880.21 127.035  83
   2   8  -5 1625.59 133.011  89
  -2   8   5 1669.04 150.770 163
  -2   8   5 1654.05 150.077 159
  -2  -8   5 1655.43 137.305 157
  -2   8   5 1752.93 164.626 149
  -2  -8   5 1827.49 139.096  76
  -2  -8   5 1578.37 136.361  70
   2   8  -5 1558.35 119.120  68
   2   8  -5 1690.88 136.395 147
  -2   8   5 1807.40 160.046 126
  -2  -8   5 1557.23 127.171 134
  -2  -8   5 1736.65 129.305 117
  -2  -8   5 1639.86 147.564 111
  -2   8   5 1673.90 127.233 106
  -2  -8   5 1623.42 124.140  99
  -2  -8   5 1836.13 136.920  96
   2   8  -5 1638.24 125.583 100
  -2  -8   5 1567.09 128.277  98
  -2   8   5 1715.40 158.604   5
   2   8  -5 1718.81 148.200 185
  -2   8   4 8461.17 392.839   6
   2   8  -4 8100.31 359.785 185
   2   8  -4 7844.52 371.752 179
  -2   8   4 7506.00 368.413 178
   2   8  -4 8013.18 334.228  83
  -2  -8   4 8609.50 367.924  86
   2   8  -4 7938.78 343.046  89
  -2  -8   4 7857.42 360.203  78
  -2   8   4 7822.88 327.417  83
   2  -8  -4 7040.21 617.836  34
   2  -8  -4 8587.23 652.708  35
   2   8  -4 7726.25 360.648 168
  -2   8   4 7918.53 368.508 163
  -2   8   4 8585.52 399.022 149
  -2  -8   4 7584.31 351.170  76
   2   8  -4 8004.63 321.669  68
  -2  -8   4 7787.12 352.920  70
   2   8  -4 7657.47 348.874 147
  -2  -8   4 8116.06 338.202 134
  -2  -8   4 7870.52 330.720 117
   2   8  -4 8270.94 352.894 107
  -2   8   4 7905.77 324.959 106
  -2  -8   4 6617.56 545.897  49
   2  -8  -4 7792.50 602.172  50
   2   8  -4 7849.49 331.869 100
  -2  -8   4 7887.16 352.071  96
  -2  -8   4 7947.34 338.824  98
   2  -8  -4 8015.87 330.887  64
   2   8  -3 5418.80 278.980 185
   2   8  -3 5942.52 298.286 179
  -2   8   3 5704.22 304.177 178
   2   8  -3 5958.64 269.336  89
  -2  -8   3 5430.87 279.559  86
  -2   8   3 5389.88 259.530  83
   2   8  -3 5097.08 261.238  83
  -2  -8   3 6088.05 290.940  78
   2  -8  -3 4927.56 504.497  35
  -2  -8   3 5427.62 508.933  39
   2  -8  -3 5173.89 534.227  33
   2  -8  -3 5531.44 553.997  27
   2  -8  -3 6165.60 570.521  34
   2   8  -3 6117.63 294.216 168
   2   8  -3 5446.96 255.149 162
  -2   8   3 5436.21 283.380 160
  -2   8   3 5474.42 286.535 163
  -2   8   3 5564.27 312.355 149
  -2  -8   3 5901.55 286.682  76
  -2  -8   3 6337.10 295.565  70
   2   8  -3 5788.02 284.359 147
   2  -8  -3 5305.50 253.251  65
   2  -8  -3 5533.93 264.752  64
  -2  -8   3 5633.30 254.572 117
  -2   8   3 5640.69 295.048 116
  -2  -8   3 5498.34 286.559 111
   2   8  -3 5727.72 275.030 107
   2  -8  -3 5019.55 495.194  50
  -2   8   3 5459.77 304.354   6
   2   8  -3 5084.14 247.311 100
  -2   8   2 11226.0 897.366   2
   2   8  -2 10432.7 854.837   2
  -2   8   2 11163.1 500.824   6
   2   8  -2 12518.9 480.474 185
  -2   8   2 12062.5 511.230 178
   2   8  -2 12685.8 497.154 179
  -2  -8   2 11796.6 478.390  78
   2   8  -2 11688.0 466.101  83
  -2   8   2 11294.9 458.053  83
  -2  -8   2 11452.0 471.963  86
   2   8  -2 12208.1 492.201 161
   2   8  -2 11904.1 481.634 168
  -2   8   2 11553.2 489.299 160
   2   8  -2 11887.5 459.327 162
  -2   8   2 11462.9 507.684 149
   2  -8  -2 11956.8 836.701  34
   2  -8  -2 10848.0 807.366  33
  -2  -8   2 12300.5 838.556  39
   2  -8  -2 11221.0 824.272  27
  -2   8   2 11392.7 483.186 147
   2   8  -2 12219.3 483.238 147
   2  -8  -2 12098.6 455.216  62
   2  -8  -2 12014.5 467.669  64
   2  -8  -2 11966.9 459.537  65
  -2  -8   2 12327.6 446.867 117
  -2  -8   2 12709.5 493.371 111
   2   8  -2 11805.7 440.361 100
  -2   8   2 12615.4 471.968  95
   2  -8  -2 10614.0 801.998  16
  -2   8   2 11156.7 828.400  20
   2  -8  -2 12622.0 839.045  50
   2   8  -1 11236.4 456.456 185
  -2   8   1 11738.9 501.057 178
   2   8  -1 11444.5 470.971 179
  -2   8   1 11280.0 482.974 160
   2   8  -1 12194.6 483.565 161
   2   8  -1 10892.1 459.635 168
   2   8  -1 11830.7 456.529 162
   2  -8  -1 11294.8 812.158  34
  -2  -8   1 10906.8 809.258  39
   2  -8  -1 11839.2 833.252  27
  -2   8   1 11682.2 498.204 149
   2  -8  -1 11624.0 456.746  74
   2   8  -1 11703.6 461.861  83
  -2  -8   1 11668.4 460.086  86
  -2  -8   1 12152.7 470.603  78
  -2   8   1 10789.1 471.640 147
   2   8  -1 11744.3 470.037 147
   2  -8  -1 12079.1 452.713  62
   2  -8  -1 11241.3 451.917  65
  -2  -8   1 11363.9 828.612  55
   2  -8  -1 11656.9 460.240  64
  -2   8   1 11348.8 478.090 116
  -2   8   1 10007.7 852.548   2
   2   8  -1 9670.83 824.349   2
  -2   8   1 11523.2 493.434   6
   2  -8  -1 11779.6 811.846  50
  -2   8   1 12203.2 461.927  95
  -2  -8   1 10462.1 757.208  14
  -2   8   1 10004.7 791.680  20
   2  -8  -1 12289.2 831.500  16
   2   8  -1 10950.7 788.552  20
   2   8   0 8113.38 355.551 168
   2   8   0 8210.24 356.967 162
   2   8   0 8612.49 380.860 161
  -2   8   0 8140.69 358.975 166
  -2  -8   0 8301.53 351.327  86
  -2  -8   0 8530.74 361.449  78
   2   8   0 8394.18 363.644  83
  -2   8   0 7940.12 384.908 149
   2  -8   0 8016.02 355.488  74
   2   8   0 8381.00 365.979 147
  -2   8   0 8045.80 369.315 147
   2  -8   0 8217.78 356.366  65
  -2  -8   0 9081.68 724.554  55
   2  -8   0 8804.21 364.611  64
  -2   8   0 8302.04 376.720 116
   2  -8   0 7824.87 340.226 105
   2  -8   0 8083.46 354.958 113
   2   8   0 8075.24 740.898   2
  -2   8   0 7975.78 736.841   2
   2  -8   0 7380.89 609.991  42
   2  -8   0 7628.70 644.812  27
   2  -8   0 8585.56 664.857  16
  -2   8   0 7665.52 683.348  20
   2   8   0 8435.81 661.682  20
  -2  -8   0 7790.37 660.857  14
  -2   8  -1 2963.96 181.046  95
  -2  -8  -1 3088.64 183.913  78
  -2  -8  -1 2647.52 167.119  86
   2  -8   1 2806.85 385.647  34
  -2  -8  -1 2307.92 356.251  34
   2   8   1 3269.74 206.717 161
   2   8   1 2501.70 176.403 162
  -2   8  -1 2634.13 183.708 166
  -2   8  -1 2804.27 201.853 149
   2  -8   1 2829.12 184.496  74
  -2   8  -1 2902.39 191.428 147
   2   8   1 2489.17 177.368 147
  -2  -8  -1 3312.74 422.100  55
   2  -8   1 2830.38 185.824  64
   2  -8   1 3042.11 400.594  55
   2  -8   1 3033.48 188.835  65
  -2   8  -1 3074.88 197.680 116
   2   8   1 2858.38 190.467 116
  -2   8  -1 2955.42 162.023 107
   2  -8   1 2950.48 175.199 105
   2  -8   1 2733.34 180.001 113
  -2  -8  -1 2477.57 375.184  14
   2   8   1 2100.70 378.613   2
  -2   8  -1 2529.01 405.668   2
   2   8   1 2971.68 205.150   6
   2  -8   1 2850.28 370.389  42
   2  -8   1 2992.77 378.034  16
   2   8   1 1840.55 306.796  20
  -2   8  -2 2464.79 161.627  95
  -2   8  -2 2504.58 193.513 179
  -2   8  -2 2601.67 179.712 166
   2   8   2 1971.58 168.793 161
   2   8   2 2360.92 147.547 169
  -2  -8  -2 1974.61 328.823  34
   2  -8   2 2377.29 342.945  34
   2  -8   2 2378.42 352.305  42
   2  -8   2 2365.26 163.278 157
  -2   8  -2 2450.54 180.450 149
  -2   8  -2 2331.98 167.440 147
   2   8   2 2324.84 163.900 147
   2  -8   2 1993.85 159.890  74
   2  -8   2 2380.19 166.573  65
   2  -8   2 2470.60 172.222  64
  -2  -8  -2 1546.34 305.256  55
   2  -8   2 2971.88 394.426  55
  -2   8  -2 2194.59 166.678 116
   2   8   2 2227.12 168.497 116
   2  -8   2 2409.77 167.280 113
  -2   8  -2 2056.27 145.074 107
   2   8   2 2356.36 143.920 110
   2  -8   2 2262.05 168.338  86
  -2   8  -2 2415.14 155.094  85
   2   8   2 2369.49 166.372  83
  -2   8  -2 2279.99 155.623  79
  -2  -8  -2 2966.10 412.307  14
   2   8   2 2274.64 396.900   2
  -2   8  -2 2191.35 382.802   2
   2   8   2 2301.17 184.482   6
   2  -8   2 1805.88 276.069  19
  -2   8  -2 2598.56 381.514  20
  -2  -8  -2 3110.09 418.499  16
   2   8   3 2504.33 180.430 188
  -2   8  -3 2297.80 157.237  79
  -2   8  -3 2195.67 157.046  85
   2  -8   3 2431.05 173.240  86
  -2   8  -3 2374.06 147.144  89
   2  -8   3 2257.56 167.623  78
  -2  -8  -3 2166.00 334.298  34
  -2   8  -3 2238.28 175.156 166
  -2   8  -3 2176.00 162.481 165
   2   8   3 2361.36 183.767 161
   2   8   3 2307.57 151.931 169
  -2   8  -3 2467.42 181.521 168
   2  -8   3 2434.74 166.165 157
  -2   8  -3 2158.88 171.492 149
  -2   8  -3 2226.26 163.026 147
   2   8   3 2384.48 159.983 147
   2  -8   3 2448.06 173.614  74
   2  -8   3 2312.58 343.081  55
  -2  -8  -3 2383.13 353.501  55
   2   8   3 2248.28 163.061 116
  -2   8  -3 2326.92 163.075 116
   2  -8   3 2549.22 174.391 113
  -2   8  -3 2206.40 149.031 107
   2  -8   3 2465.35 361.703  42
   2   8   3 2355.59 187.509   6
  -2   8  -3 2616.65 162.530  95
   2   8   4 4085.50 244.218   6
   2   8   4 3826.24 227.645 188
  -2   8  -4 3703.01 237.487 179
  -2   8  -4 3681.23 195.116  89
  -2   8  -4 3857.98 209.849  79
  -2   8  -4 3816.87 209.749  85
   2  -8   4 3952.47 220.878  78
   2   8   4 4085.14 208.334 169
  -2   8  -4 3769.99 231.990 166
  -2   8  -4 3933.19 232.697 168
  -2   8  -4 3382.48 214.194 149
   2   8   4 3449.00 217.245 149
   2  -8   4 3758.66 215.544 157
   2  -8   4 3464.46 196.446  76
   2  -8   4 3981.68 208.085  70
  -2   8  -4 3545.05 203.845 147
   2  -8   4 3682.16 186.246 134
   2   8   4 3793.79 216.758 126
   2   8   4 3371.77 205.912 116
  -2   8  -4 3689.01 205.209 116
   2  -8   4 3631.34 213.279 111
  -2   8  -4 3471.62 200.132 107
   2  -8   4 3364.30 427.878  42
  -2   8  -4 3898.79 200.226  95
   2  -8   4 4064.97 427.013  55
  -2  -8  -4 3644.41 401.742  55
  -2   8  -5 122.652 78.8813 179
  -2   8  -5 83.8491 63.6314  79
  -2   8  -5 49.5976 63.1848  85
  -2   8  -5 14.7460 54.3240  89
   2  -8   5 104.740 67.9340  86
  -2  -8  -5-47.9650 87.6038  39
  -2   8  -5 73.6099 75.6260 166
  -2   8  -5 80.0573 65.9227 168
   2   8   5 106.608 73.5318 163
   2   8   5 115.657 64.9221 169
   2  -8   5 116.455 66.9827 157
   2   8   5 190.360 67.8745 149
  -2   8  -5 69.0251 50.0648 147
   2  -8   5 172.551 55.7488  70
   2  -8   5 133.486 61.3844  78
   2  -8   5 78.3306 47.3670 134
   2   8   5 110.325 53.4722 136
   2  -8   5 114.517 51.0273 117
   2   8   5 52.4417 52.9870 126
  -2   8  -5 168.980 58.1381 116
   2  -8   5 84.6594 45.3486 115
   2  -8   5 156.690 57.3597 111
  -2   8  -5 56.2544 56.4075 107
  -2   8  -5 40.5357 49.4056  95
   2   8   5 65.6880 64.8177   5
   2   8   5 53.3559 72.2864 188
  -2   8  -6 1274.72 131.139 166
   2   8   6 1648.14 132.274 163
  -2   8  -6 1179.50 118.111 168
   2   8   6 1456.19 149.279 159
   2   8   6 1168.90 112.855 169
  -2   8  -6 1019.04 99.0220  89
   2   8   6 939.685 97.7628 136
   2  -8   6 1361.91 119.502 145
   2   8   6 1037.07 116.709 135
   2  -8   6 1101.77 95.5842 117
  -2   8  -6 1359.88 115.836 107
   2  -8   6 1224.27 105.421 111
   2   8   6 1144.08 124.231   5
   2  -8   6 1325.45 118.836  98
   2  -8   6 1314.68 120.256 157
  -2   8  -6 1308.75 133.749 179
   2   8   6 1067.43 120.109 188
   2   8   7 5210.03 264.361 188
   2  -8   7 4923.19 223.061 133
   2   8   7 4788.84 245.622 135
   2   8   7 5049.50 251.587 130
  -2   8  -7 4875.31 252.801 179
  -2   8  -7 5110.45 237.243  79
  -2   8  -7 5217.28 238.621  85
  -2   8  -7 5007.56 230.120  89
  -2   8  -7 5114.94 237.341 107
   2  -8   7 5080.88 248.088  98
   2   8   7 5452.88 280.847 159
   2   8   7 5323.61 244.939 169
   2   8   7 4906.59 239.923 163
  -2   8  -7 5226.39 245.157 168
   2   8   7 5455.85 260.085   5
   2   8   8 206.264 61.1321 135
   2  -8   8 224.674 50.6814 133
   2   8   8 306.371 63.5731 130
  -2   8  -8 176.082 66.0782 166
   2   8   8 247.350 78.6437 159
  -2   8  -8 321.923 53.6246  89
  -2   8  -8 353.450 61.0222  85
  -2   8  -8 273.468 54.8522  79
   2   8   8 394.254 67.6166   5
   2  -8   8 304.638 58.8482  98
   2  -8   8 229.251 56.9425 145
   2   8   8 235.586 65.6708 188
  -2   8  -8 341.739 67.8372 179
   2  -8   8 309.974 56.2506 157
   2  -8   9 66.8062 36.3645 145
   2  -8   9 28.4283 29.1624 133
  -2   8  -9 62.6121 33.1485  89
  -2   8  -9 78.1086 43.6889 166
  -2   9   8 1194.01 87.3788 130
  -2  -9   8 1057.24 70.5620 133
   2   9  -8 1042.15 79.8669 168
  -2   9   8 1184.39 86.9083   5
  -2  -9   8 1045.00 69.9431 145
  -2   9   7 45.6827 53.9477   5
  -2  -9   7 61.8784 43.0175 157
   2   9  -7-23.1565 32.4877 147
  -2  -9   7 70.5445 44.5996 145
  -2   9   7 98.9826 53.5418 130
   2   9  -7 35.4252 54.9652 168
   2   9  -7 18.7606 32.6801 161
  -2  -9   7 12.4435 38.4321 117
  -2   9   7 23.9386 50.3693 126
   2   9  -7 24.2327 35.3682 116
  -2  -9   6 8141.83 319.272 157
  -2   9   6 8013.91 345.551 149
   2   9  -6 8210.57 331.129 185
   2   9  -6 7942.90 312.895 147
  -2   9   6 8263.96 349.019 135
  -2   9   6 8154.44 339.602 126
  -2   9   6 8210.05 344.491 130
  -2  -9   6 8022.81 308.165 134
  -2  -9   6 7650.70 301.142 117
   2   9  -6 8216.20 340.385 179
  -2   9   6 8232.04 342.730   5
  -2   9   6 7629.59 332.491 163
  -2   9   6 7539.53 319.907 159
   2   9  -6 7539.52 308.613 161
  -2  -9   6 7611.65 302.266  98
  -2   9   5 252.142 64.0593 159
  -2   9   5 325.968 84.0243 149
  -2  -9   5 318.755 65.6528  70
  -2  -9   5 304.470 63.5389  76
  -2  -9   5 340.680 62.7323  96
   2   9  -5 261.075 65.3867 147
  -2  -9   5 231.751 59.7547 134
  -2  -9   5 253.735 54.3705 117
  -2   9   5 312.946 79.2487 126
   2   9  -5 223.168 76.2747 168
  -2   9   5 276.266 77.2549 163
   2   9  -5 134.718 58.1196 161
   2   9  -5 381.174 61.2832  83
   2   9  -5 291.403 76.0656 179
  -2   9   5 336.918 81.4657   5
   2  -9  -5 566.910 154.501  55
   2   9  -4 1068.09 105.358 161
   2   9  -4 977.084 109.170 168
  -2   9   4 892.523 112.534 163
   2   9  -4 941.200 94.4335  83
   2   9  -4 1117.08 112.047 185
  -2   9   4 809.346 99.3102 159
  -2  -9   4 965.827 105.126 157
  -2   9   4 848.244 112.915 149
   2   9  -4 829.119 98.9062 147
  -2  -9   4 754.647 94.8806  70
  -2  -9   4 942.548 101.263  76
  -2  -9   4 943.099 90.4223 134
  -2   9   4 937.117 113.718 126
  -2  -9   4 1064.06 89.0746 117
  -2  -9   4 850.828 103.483 111
   2   9  -4 921.503 111.683 179
  -2  -9   4 837.697 94.3674  96
   2  -9  -4 1202.42 238.589  55
   2   9  -3 5690.51 279.334 185
   2   9  -3 6104.73 294.123 179
  -2   9   3 5689.10 293.445 178
  -2  -9   3 5908.28 282.265  78
   2   9  -3 5690.57 266.987  83
  -2  -9   3 5789.49 278.506  86
  -2   9   3 5943.95 261.566  83
   2   9  -3 5717.56 282.705 168
   2   9  -3 5585.56 254.655 162
  -2   9   3 5444.42 282.602 163
   2   9  -3 5754.78 279.158 161
  -2   9   3 6090.10 308.552 149
  -2  -9   3 6260.03 288.186  70
   2  -9  -3 6060.79 261.430  74
  -2  -9   3 5886.56 282.551  76
   2   9  -3 6208.11 288.950 147
  -2  -9   3 5486.32 255.154 134
  -2  -9   3 5805.94 247.568 117
  -2  -9   3 6172.78 292.605 111
  -2   9   3 5842.22 304.599   6
  -2  -9   3 5014.97 483.063  49
   2  -9  -3 6196.82 550.793  55
   2  -9  -3 5971.87 265.463  64
  -2   9   2 2819.33 194.472 149
  -2  -9   2 2487.33 343.406  39
   2  -9  -2 2382.71 154.570  74
  -2  -9   2 2304.73 145.586 134
  -2   9   2 2656.98 193.733   6
   2  -9  -2 2425.04 150.769 113
  -2  -9   2 2789.66 183.507 111
   2   9  -2 2344.89 171.681 179
  -2   9   2 2565.41 189.427 178
  -2  -9   2 2809.17 177.102  78
  -2  -9   2 2872.54 173.787  86
   2   9  -2 2319.29 160.106  83
  -2   9   2 2579.13 159.548  83
   2   9  -2 2618.40 174.429 161
  -2   9   2 2680.12 180.331 160
   2   9  -2 2269.76 153.164 162
   2   9  -2 2433.04 167.242 168
  -2   9   2 2519.14 171.872 163
   2  -9  -2 2332.56 154.154  64
   2  -9  -2 2446.62 152.749  65
   2  -9  -2 2661.69 381.003  55
  -2   9   1 672.115 107.572 149
   2  -9  -1 941.993 100.765  74
  -2  -9   1 705.349 100.805  70
   2  -9  -1 627.054 209.331  34
  -2  -9   1 620.777 207.264  39
   2   9  -1 962.634 111.608 147
   2  -9  -1 980.798 102.883  64
   2  -9  -1 777.440 94.6273  65
  -2  -9   1 534.450 190.504  55
   2  -9  -1 834.590 248.600  55
  -2   9   1 989.690 119.744 116
  -2  -9   1 776.146 103.113 111
   2  -9  -1 914.605 95.0613 113
  -2   9   1 749.499 112.214 178
   2   9  -1 728.166 97.3888  83
  -2   9   1 924.561 100.378  83
  -2  -9   1 940.192 104.289  78
  -2  -9   1 874.741 99.2373  86
  -2   9   1 705.395 94.1060 163
   2   9  -1 929.200 110.618 161
  -2   9   1 775.627 110.952 160
   2   9  -1 1001.23 105.298 162
  -2   9   1 583.937 109.871   6
  -2   9   0 2357.19 174.926 149
   2  -9   0 2217.63 143.283 157
   2  -9   0 2223.71 155.281  74
  -2  -9   0 2447.11 169.761  70
   2  -9   0 2027.90 338.654  34
  -2  -9   0 2643.12 393.202  39
  -2   9   0 2137.57 166.228 147
   2   9   0 2350.16 164.605 147
  -2  -9   0 2277.24 351.398  55
   2  -9   0 2560.51 165.478  64
   2  -9   0 2221.04 152.758  65
  -2   9   0 2287.75 170.764 116
   2   9   0 2202.67 166.095 116
   2  -9   0 1929.21 146.538 113
  -2   9   0 2289.61 185.031 178
  -2   9   0 1962.75 166.385 160
   2   9   0 2103.98 163.616 161
  -2   9   0 2388.86 154.534 163
   2   9   0 2174.30 156.803 162
   2   9   0 2021.33 153.319 160
  -2  -9   0 2068.84 145.288  86
  -2  -9   0 2192.91 153.863  78
   2  -9   0 2515.23 168.377  86
  -2   9   0 2188.82 156.568  83
   2   9   0 2441.36 163.692  83
  -2   9   0 1845.78 164.613   6
   2   9   0 2615.12 188.530   6
   2   9   1 10837.4 436.238 188
  -2   9  -1 10590.7 434.741 166
  -2   9  -1 11606.7 473.161 160
   2   9   1 11250.8 461.747 161
   2  -9   1 11555.2 797.002  34
   2  -9   1 11588.9 455.463  78
   2   9   1 10763.4 441.201  83
   2  -9   1 11515.3 453.537  86
  -2  -9  -1 11053.5 422.822  86
  -2  -9  -1 10603.9 431.733  78
   2  -9   1 10578.2 426.054 157
  -2   9  -1 11230.9 463.546 149
   2  -9   1 11599.2 447.939  74
   2   9   1 10967.6 443.858 147
  -2   9  -1 10737.4 449.564 147
   2  -9   1 11303.1 447.080  64
  -2  -9  -1 12629.8 832.457  55
   2  -9   1 11026.6 783.791  55
   2   9   1 11724.2 459.108 116
  -2   9  -1 10834.6 453.261 116
   2  -9   1 11361.4 443.564 113
   2  -9   1 11732.7 763.416  42
  -2   9  -1 10886.2 434.797  95
   2   9   1 10567.3 467.531   6
   2   9   2 11808.9 460.383 188
  -2   9  -2 11627.0 460.193 166
   2   9   2 11644.4 476.585 161
  -2  -9  -2 11177.5 812.804  39
  -2   9  -2 11358.8 467.716 149
   2  -9   2 11114.7 445.437 157
   2  -9   2 11755.2 460.244  74
   2   9   2 10847.6 481.544   6
   2   9   2 12013.6 455.913 147
  -2   9  -2 11894.8 467.807 147
  -2  -9  -2 11317.9 789.467  55
   2  -9   2 11468.5 784.816  55
  -2   9  -2 11407.9 460.480 116
   2   9   2 11818.5 467.029 116
   2  -9   2 11365.0 455.640 113
   2  -9   2 10427.8 747.339  42
   2  -9   2 12064.7 468.298  86
  -2  -9  -2 11397.1 440.053  78
  -2   9  -2 11956.5 453.211  95
   2  -9   3 750.297 100.503  86
   2   9   3 705.063 109.364   6
  -2   9  -3 589.504 91.3178 147
   2  -9   3 696.668 88.3977  70
   2  -9   3 750.331 95.9046  78
   2  -9   3 662.093 84.2961  76
   2  -9   3 713.678 94.3283 157
  -2  -9  -3 698.287 208.040  55
   2  -9   3 668.733 204.531  55
   2   9   3 675.158 91.9507 188
  -2   9  -3 790.370 95.3074 116
   2   9   3 757.350 98.1222 116
   2  -9   3 830.295 98.9790 111
  -2   9  -3 679.246 78.6800 107
   2  -9   3 654.301 196.595  42
  -2   9  -3 555.872 82.9837  95
  -2   9  -3 662.242 94.8895 166
   2   9   3 793.373 82.8912 169
   2   9   3 804.609 107.620 161
   2  -9   4 4396.70 222.117 157
  -2  -9  -4 4343.56 204.333  70
   2  -9   4 4142.52 207.822  70
  -2   9  -4 3693.97 206.001 147
   2  -9   4 4022.52 217.248  78
  -2   9  -4 4298.60 211.292 116
  -2   9  -4 4234.91 203.732 107
   2  -9   4 4205.58 217.508 111
  -2   9  -4 4152.81 202.470  95
   2   9   4 4219.24 224.379 188
   2   9   4 4130.26 201.792 169
  -2   9  -4 4231.82 226.684 166
  -2   9  -5 2031.41 130.375 147
   2  -9   5 2334.65 146.021 145
   2   9   5 2337.77 161.093   5
   2  -9   5 2066.72 142.391 157
  -2   9  -5 2270.97 165.278 179
  -2   9  -5 2297.53 140.980  79
  -2   9  -5 2051.23 126.084 116
  -2   9  -5 2055.50 132.026 107
   2  -9   5 2117.69 136.619 111
  -2   9  -5 2164.17 125.832  95
   2  -9   5 2177.92 142.386  98
   2   9   5 2173.98 151.444 188
   2   9   5 2121.42 133.978 169
  -2   9  -5 2420.62 158.463 166
   2   9   5 2272.89 166.808 159
   2   9   5 2152.29 151.778 163
   2  -9   6 3956.49 193.068 145
   2   9   6 4191.52 207.231   5
   2  -9   6 3775.68 190.467 157
  -2   9  -6 3480.48 201.614 179
   2   9   6 4210.45 207.559 130
   2  -9   6 3635.36 163.050 133
  -2   9  -6 3944.40 182.859 107
   2  -9   6 3858.10 191.421  98
  -2   9  -6 3929.98 174.232  83
  -2   9  -6 3882.16 202.571 166
   2   9   6 3908.29 212.331 159
   2   9   6 3720.27 192.770 163
   2   9   6 3438.61 193.855 188
   2   9   7 1595.54 108.777   5
   2  -9   7 1385.06 96.9143  98
   2  -9   7 1375.78 97.5683 145
   2   9   7 1566.11 105.451 130
   2  -9   7 1231.37 75.9352 133
   2   9   7 1476.53 115.566 159
  -2   9  -7 1471.45 107.674 166
  -2   9  -7 1554.55 107.212 160
  -2   9  -7 1341.72 91.7090 107
   2   9   7 1361.17 103.924 188
   2  -9   8-10.3623 25.0259  98
  -2   9  -8 6.01762 24.8706 107
  -2   9  -8-28.4817 28.1216 160
   2   9   8 14.4647 31.1403   5
  -2 -10   7 23.2328 21.7404 145
  -2  10   7 13.9390 23.4699   5
  -2  10   7 19.6499 22.9275 135
  -2  10   7 37.6076 25.7458 130
   2  10  -7 20.3689 26.7013 160
  -2  10   6 450.970 57.9045 135
  -2  10   6 594.754 63.9875 130
  -2 -10   6 491.608 53.6457 157
  -2  10   6 472.190 59.2634   5
   2  10  -6 531.206 48.3387 116
   2  10  -6 434.123 46.0828 147
  -2 -10   6 492.352 53.5434 145
  -2  10   5 106.733 49.0995 130
  -2 -10   5 98.8879 31.7244 134
   2  10  -5 167.254 48.4645 147
  -2  10   5 138.559 52.2494   5
  -2 -10   5 49.1584 26.4266 117
   2  10  -5 119.061 45.0618 116
  -2  10   5 146.304 49.3527 126
   2  10  -4 2796.22 155.362 147
  -2 -10   4 2840.17 149.354  76
  -2 -10   4 2901.43 153.059  70
  -2 -10   4 2976.99 156.522 157
  -2 -10   4 2839.42 133.515 134
  -2  10   4 2788.46 162.848 126
   2  10  -4 2984.51 158.794 116
  -2 -10   4 2873.59 157.911 111
  -2 -10   4 2875.55 148.871  96
  -2  10   4 3029.81 168.842   5
   2  10  -4 2677.11 138.035  83
   2 -10  -4 2808.68 142.928  78
   2  10  -4 2490.63 138.051 161
  -2  10   4 2903.66 161.455 163
   2  10  -3 458.676 73.9565 147
  -2 -10   3 410.977 52.8842 134
  -2  10   3 436.972 73.8325 126
   2  10  -3 274.154 68.5840 116
  -2 -10   3 355.505 68.6703 111
  -2 -10   3 404.388 65.0854  96
  -2 -10   3 324.798 65.9442 157
  -2 -10   3 332.477 61.3894  70
  -2 -10   3 347.704 64.4031  76
   2 -10  -3 473.930 66.3331  78
   2 -10  -3 466.442 59.8363  86
   2  10  -3 341.827 57.1093  83
  -2  10   3 410.542 72.7654 163
   2  10  -3 287.774 59.7748 161
   2  10  -2-7.13329 50.8539 160
   2  10  -2 20.0063 46.3584 161
  -2  10   2 40.3799 52.8444 163
   2  10  -2-17.2037 58.2294   6
  -2  10   2 26.6592 55.0140   6
  -2 -10   2 48.9634 48.6247  78
   2 -10  -2-52.7361 41.1281  74
  -2 -10   2-17.2414 38.1458 134
   2  10  -2 104.551 59.0336 116
  -2 -10   2 37.5771 51.3353 111
  -2 -10   2-7.32572 45.8425  96
   2 -10  -2 120.816 116.244  55
   2 -10  -2 27.2310 44.3770  78
   2 -10  -2-56.7320 48.1397  86
   2  10  -2 44.9573 49.7436  83
  -2 -10   2 6.34691 42.5725  86
  -2  10   2 46.9310 42.1633  83
   2  10  -1 44.8420 57.8958 147
  -2 -10   1 7.69611 55.7692  76
  -2 -10   1 13.9465 41.2651  78
  -2 -10   1 122.563 56.8149  70
   2 -10  -1 102.251 48.1887  74
   2 -10  -1 29.0466 45.4548  78
   2 -10  -1 41.9506 121.094  55
  -2  10   1 32.9644 67.7100 116
   2 -10  -1 43.2401 35.5939 113
  -2 -10   1 68.4353 53.3242 111
  -2  10   1-19.1486 52.7698 163
  -2  10   1 38.7744 63.7163 160
   2  10  -1-7.22913 49.8308 161
   2  10  -1 6.86474 48.1429  83
   2 -10  -1 48.1658 47.4312  86
  -2 -10   1 43.1052 41.6998  86
  -2  10   1 71.2164 49.8071  83
  -2  10   1 35.2773 61.8441 178
   2  10  -1 44.7025 54.7551   6
  -2  10   1 18.2894 63.5794   6
  -2  10   0 4738.66 241.193 178
  -2  10   0 4348.09 209.465  83
  -2 -10   0 4153.52 204.797  78
   2  10   0 4080.85 209.066  83
  -2 -10   0 4152.99 194.289  86
   2 -10   0 4444.56 215.351  86
   2 -10   0 4375.06 216.269  78
   2  10   0 4507.91 234.611   6
  -2  10   0 4569.71 235.951   6
  -2  10   0 4367.11 223.280 116
   2  10   0 4142.29 219.048 116
   2 -10   0 4221.95 198.026 113
  -2 -10   0 4426.60 217.985 111
   2  10   0 3869.51 211.181 161
  -2  10   0 3971.21 193.002 163
  -2  10   0 4648.99 232.029 160
  -2 -10   0 3848.18 210.381  70
  -2 -10   0 4120.76 215.183  76
   2 -10   0 4116.33 203.075  74
   2 -10   0 4000.92 185.650 157
   2  10   0 3977.53 212.019 147
   2  10   1 4610.08 224.121 147
  -2 -10  -1 5104.65 231.743  70
  -2 -10  -1 4995.54 232.973  76
   2 -10   1 4662.79 227.135  70
   2  10   1 4778.89 244.801   6
  -2  10  -1 4732.12 243.923   6
   2 -10   1 4427.55 436.801  55
   2  10   1 4712.40 233.315 116
  -2  10  -1 4546.00 229.363 116
  -2 -10  -1 4655.19 222.953 111
   2  10   1 4205.69 223.652 161
  -2  10  -1 4797.62 242.750 160
  -2 -10  -1 4569.60 212.601  78
   2 -10   1 4969.50 232.750  78
   2 -10   1 4669.74 226.675  86
   2 -10   1 4258.13 204.875 157
  -2  10  -1 4943.63 253.823 178
   2 -10   2 1214.66 96.6947 157
   2 -10   2 1399.68 107.062  70
   2 -10   2 1110.46 97.9098  76
  -2 -10  -2 1363.18 106.197  70
   2  10   2 1211.12 116.457   6
  -2  10  -2 1195.20 115.120   6
   2 -10   2 1358.29 95.3563 145
   2 -10   2 937.580 205.777  55
   2  10   2 1370.79 113.916 116
  -2  10  -2 1359.21 112.297 116
   2 -10   2 1217.89 108.568 111
  -2 -10  -2 1125.27 94.1360 111
   2  10   2 1071.71 90.1294 188
  -2  10  -2 1177.96 102.341  83
   2 -10   2 1405.67 109.632  78
   2 -10   2 1261.15 107.346  86
  -2  10  -2 1335.97 127.535 178
   2  10   2 1183.98 110.191 163
  -2  10  -2 1133.34 119.783 160
   2 -10   3 47.5931 41.3103 145
  -2 -10  -3 103.137 42.4014  70
   2 -10   3 105.790 43.9766  70
   2 -10   3 57.2181 50.1520 157
   2 -10   3 154.129 52.6729  86
  -2  10  -3 200.225 54.0746  83
  -2  10  -3-6.05339 50.6978 116
   2 -10   3 79.3711 47.9798 111
   2 -10   3 90.2146 37.8004  98
   2  10   3 65.8874 48.1303 188
   2  10   3 34.4875 54.5767 163
   2 -10   4 80.8464 44.5372 145
  -2 -10  -4 137.461 37.4784  76
   2 -10   4 65.9455 43.8371  86
  -2  10  -4 35.1419 41.5585  83
  -2  10  -4 126.877 44.0119 116
   2 -10   4 55.9531 39.9548 111
   2 -10   4 84.2654 36.5810  98
   2  10   4 89.9053 59.9304 159
   2 -10   4 58.4114 48.2812 157
   2  10   4 39.8032 50.7137   5
  -2  10  -4 7.00590 65.8789 160
   2  10   4 100.810 43.9492 188
   2  10   5 1491.40 106.143 130
   2  10   5 1223.79 87.1556 188
   2 -10   5 1439.19 87.4584  98
   2 -10   5 1539.05 96.0823 145
   2  10   5 1358.29 99.1869   5
  -2  10  -5 1603.18 112.302 160
   2  10   5 1488.76 107.304 159
   2  10   5 1354.45 100.691 163
  -2  10  -5 1554.73 89.0008  83
   2 -10   5 1562.69 98.8628 157
   2 -10   6 5.77559 18.2648  98
  -2  10  -6-4.27963 39.4536 160
   2 -10   6 21.1919 34.7242 157
   2  10   6 21.5533 35.1943 159
   2 -10   6 3.48269 30.1596 145
   2  10   6 4.00210 32.8789 130
   2  10   6 35.4548 35.2332   5
   2 -10   7 54.4978 19.8385 145
  -2  10  -7 69.7766 23.9241 178
  -2 -11   4 859.610 52.9206 145
  -2  11   4 779.594 58.1639   5
   2  11  -4 872.424 61.4595   6
  -2  11   4 730.390 54.1307 130
   2  11  -4 809.738 55.3323 116
  -2 -11   4 796.888 56.3101 157
   2 -11  -3 51.6978 25.9878 111
   2  11  -3 255.443 43.4383   6
  -2  11   3 139.624 42.2455   5
  -2 -11   3 132.410 30.7616 145
  -2  11   3 122.548 33.4282 130
  -2 -11   3 117.890 34.9890 157
   2  11  -3 247.162 44.4668 116
  -2  11   3 118.000 38.0901 126
   2  11  -2 1614.82 101.796 116
   2 -11  -2 1647.81 96.5522 111
  -2 -11   2 1732.73 98.7722 111
  -2 -11   2 1552.08 94.7308  96
  -2 -11   2 1621.87 97.1469  76
   2 -11  -2 1670.60 96.6971  70
  -2  11   2 1703.17 104.286   5
   2  11  -2 1716.69 106.116   6
  -2  11   2 1627.93 101.637 126
   2 -11  -2 1460.74 81.2409  86
   2 -11  -2 1603.44 91.3421  78
  -2 -11   2 1646.81 95.2936 157
   2 -11  -1 1630.84 99.3805 111
  -2 -11   1 1500.48 93.0604 111
  -2 -11   1 1511.74 96.9461  96
   2 -11  -1 1576.83 93.2838  78
   2 -11  -1 1476.18 85.7432  86
   2  11  -1 1381.07 81.3132 163
  -2  11   1 1389.68 99.4542   6
   2  11  -1 1494.32 102.140   6
  -2 -11   1 1449.11 86.5787 157
  -2 -11   1 1341.33 91.5902  70
  -2 -11   1 1460.98 94.6269  76
   2 -11  -1 1527.08 95.4080  70
  -2 -11   0 3037.58 142.226  76
   2 -11   0 2645.01 134.294  76
  -2 -11   0 2794.67 135.998  70
  -2  11   0 2633.24 142.344   6
   2  11   0 2867.65 146.770   6
   2  11   0 2700.97 139.972 116
   2 -11   0 2799.38 140.104 111
  -2 -11   0 2787.42 131.984 111
  -2 -11   0 2766.70 138.791  96
   2  11   0 2529.31 127.947 163
   2 -11   0 2726.54 135.515  78
   2 -11   0 2623.97 128.939  86
  -2  11   0 2657.87 130.104  83
  -2 -11   0 2468.93 121.538 157
  -2  11  -1 102.667 46.4209 178
   2 -11   1 41.7766 31.2659  86
   2 -11   1 46.4827 37.2752 111
  -2 -11  -1 35.1667 29.3004 111
  -2 -11  -1 37.2898 34.0859  96
   2  11   1 70.2609 37.0076 163
   2  11   1 73.1620 43.4953   6
  -2  11  -1 133.384 44.2138   6
   2 -11   1 53.5908 34.8760  78
   2 -11   1 70.0885 32.7792  70
   2 -11   1 74.9137 31.6081  76
  -2 -11  -1 74.7373 32.2099  70
  -2 -11  -1 57.2429 32.7030  76
  -2 -11  -1 57.1738 23.2106 157
  -2  11  -2 2523.46 136.278 178
   2 -11   2 2923.61 130.620  86
  -2  11  -2 2973.63 128.598  83
   2 -11   2 2782.13 130.956 111
  -2 -11  -2 2784.59 131.221  96
  -2  11  -2 2546.99 133.262 160
   2  11   2 2228.67 117.638 159
   2  11   2 2829.24 132.878 163
   2  11   2 2690.49 135.004   5
  -2  11  -2 2621.52 133.493   6
  -2 -11  -2 2452.77 122.508  76
   2 -11   2 2125.53 104.951 157
   2 -11   3 571.396 47.0583 157
  -2 -11  -3 643.236 53.2160  96
  -2  11  -3 666.084 53.5450  83
   2  11   3 654.456 63.0732 163
  -2  11  -3 722.980 64.3394 160
   2  11   3 535.420 50.0375 159
   2  11   3 717.912 60.7385   5
  -2  11  -3 676.435 61.3811   6
  -2  11  -3 637.119 64.7929 178
   2 -11   3 708.833 56.7391 111
   2  11   4 704.206 51.2129   5
  -2  11  -4 672.234 49.0440   6
   2  11   4 716.757 54.6695 163
   2 -11   4 539.331 41.0792 157
  -2  11  -4 724.156 57.8203 178
  -3   0  13-5.36162 36.6283   3
  -3   0  13 31.3052 43.0120 146
  -3   0  13 49.7033 43.7558 175
  -3   0  13 21.1403 40.9384  91
  -3   0  12 730.800 87.1777 150
  -3   0  12 814.427 98.2676 175
  -3   0  12 592.432 87.0273  91
  -3   0  12 612.454 92.8561 187
  -3   0  12 717.519 95.7464   3
  -3   0  12 647.960 80.2737 121
  -3   0  12 665.395 87.0323 146
  -3   0  12 740.748 84.1326 140
  -3   0  11 62.6394 66.3661 140
  -3   0  11 51.7818 65.9175 146
  -3   0  11 21.0923 67.3930   3
  -3   0  11 9.98669 72.9334 187
  -3   0  11 76.7105 62.2493 186
  -3   0  11 59.1656 59.2702 155
  -3   0  11 27.4552 57.2792 127
  -3   0  11 22.1639 53.1101 128
  -3   0  11 48.5257 69.1969 175
  -3   0  11-8.37356 58.7187 121
  -3   0  10 109.051 74.0938 140
  -3   0  10 47.1340 56.9454 148
  -3   0  10 57.5654 57.6884 128
  -3   0  10 151.839 77.3284 127
  -3   0  10 56.4205 64.8297 121
   3   0 -10 101.433 130.951  25
   3   0 -10-89.1726 115.126  43
  -3   0  10-10.9952 65.0696   4
  -3   0  10 88.8780 66.8764 155
  -3   0  10 167.015 82.5881 187
  -3   0  10 65.4476 66.1325 173
  -3   0  10 84.3131 78.7652 175
  -3   0   9-9.31609 55.7618 121
   3   0  -9 45.0035 108.684  43
  -3   0   9-20.8541 68.6328 164
   3   0  -9-49.5698 119.711  25
  -3   0   9 47.8302 62.9654 173
  -3   0   9 40.4819 59.5823 128
  -3   0   9-39.6875 62.0885 127
  -3   0   9 64.5510 69.4393 151
  -3   0   9-61.9996 113.184   1
  -3   0   9 52.9752 65.5919   4
   3   0  -9-58.4028 141.043  11
   3   0  -8 44.3042 107.024  25
   3   0  -8 206.327 156.177  11
  -3   0   8 159.731 65.3650   4
  -3   0   8-54.4015 111.065   1
   3   0  -7-37.4536 118.433  25
   3   0  -7-43.1298 141.949  11
  -3   0   7-45.1322 116.526   1
  -3   0   6 118282. 3901.34   1
   3   0  -6 117475. 3821.87  25
   3   0  -6 111138. 3654.44  45
   3   0  -6 114911. 3682.24  54
   3   0  -5 67.2172 66.8632  54
   3   0  -5-31.6581 57.7980  45
  -3   0   5 38.9317 43.5280  19
   3   0  -5 48.2364 98.4551  25
  -3   0   5 28.1189 77.0025   1
   3   0  -4 47120.5 1635.63  45
   3   0  -4 51504.1 1736.19  25
  -3   0   4 50583.4 1579.55  19
  -3   0   4 51790.3 1766.95   1
   3   0  -3-43.3378 65.9368  25
  -3   0   3-60.4805 66.1959   1
   3   0  -3 49.0502 77.5534  11
  -3   0   2 3345.83 126.643  28
   3   0  -2 3279.96 212.221  25
  -3   0   2 3474.38 200.604   1
   3   0  -2 3224.08 223.834  11
  -3   0   1 38.3842 32.5750  10
   3   0  -1-28.3043 31.8568   9
  -3   0   1 50.7793 28.8924   1
   3   0   0 56078.8 1797.34  38
  -3   0   0 59134.1 1762.72  20
   3   0   0 55847.9 1769.18  24
   3   0   0 57176.1 1780.25  19
   3   0   0 59183.2 1786.51  12
  -3   0   0 57599.9 1773.92  10
  -3   0   0 53066.5 1779.17   9
   3   0   1 10.1980 26.3294  32
  -3   0  -1-17.9532 58.5149  29
   3   0   1-18.2568 57.7280  19
   3   0   1 3.70405 26.8365  26
  -3   0  -1 45.9047 50.9752  23
  -3   0  -1 8.62614 23.7675  20
   3   0   1-8.61551 26.9574   1
   3   0   1-107.765 48.4116   7
  -3   0  -2 283670. 8091.94  29
   3   0   2 279153. 8083.89   1
  -3   0  -2 281915. 8116.25  10
   3   0   2 287782. 8090.99   8
  -3   0  -2 276006. 8115.45   9
   3   0   2 284841. 8096.71  21
  -3   0  -2 255207. 7963.55  20
  -3   0  -2 278790. 8095.97  23
   3   0   2 282429. 8120.92  19
  -3   0  -3 82.8141 67.8508  28
  -3   0  -3 154.321 56.0269  44
  -3   0  -3 56.7518 64.7584  10
  -3   0  -3-40.8506 56.9645   9
  -3   0  -3 50.3976 55.1613   7
   3   0   3-14.7951 67.5292   1
   3   0   3 24.0340 53.7435  21
  -3   0  -3 68.7117 53.3078  23
  -3   0  -4 64266.6 2098.57  28
  -3   0  -4 61463.5 2022.62  44
   3   0   4 62370.0 2131.33  19
   3   0   4 63589.0 2063.51  21
  -3   0  -4 64647.3 2115.83  10
   3   0   4 61636.3 2143.63   1
  -3   0  -4 64673.9 2093.19   7
   3   0   5-32.0009 54.6495  21
   3   0   5 23.4306 70.9350  19
   3   0   5 55.1571 87.2044   1
  -3   0  -5-20.6711 73.0785  10
  -3   0  -5 253.414 81.7830   7
  -3   0  -5-19.4775 58.9679  28
  -3   0  -5 131.118 82.2459  30
   3   0   6 2224.49 205.911  21
   3   0   6 2416.94 273.091  19
   3   0   6 2359.56 295.276   1
  -3   0  -6 2398.45 235.781  28
  -3   0  -6 2076.48 243.319  30
   3   0   7-24.1241 52.4192 104
   3   0   7-18.3012 56.0311  84
   3   0   7 130.612 112.402   1
  -3   0  -7 30.9117 89.2263  30
   3   0   7-33.5970 96.9773  19
  -3   0  -7 32.8639 94.8615  18
  -3   0  -7-34.2434 98.8432  15
   3   0   8 61953.3 1930.66 133
   3   0   8 59257.0 1927.22 115
   3   0   8 60502.9 1943.17 104
   3   0   8 64255.1 1969.38  84
   3   0   8 60418.9 1935.75   4
  -3   0  -8 60743.5 2353.82  13
   3   0   8 59237.3 2443.83   1
   3   0   8 61874.1 1928.19 146
   3   0   8 62739.3 1938.03 175
   3   0   8 61985.9 1937.17 177
  -3   0  -8 64889.7 2271.28  40
  -3   0  -8 59893.3 2306.02  31
  -3   0  -8 65012.7 2290.24  30
  -3   0  -8 61240.5 2297.19  18
  -3   0  -8 58135.4 2304.79  15
   3   0   8 56016.1 2272.53  19
  -3   0  -9 248.108 119.360  31
   3   0   9 17.5921 54.4550 140
   3   0   9 10.0926 70.1597 148
   3   0   9 8.84776 60.4363 146
   3   0   9 46.9100 65.1142  84
   3   0   9-54.2938 71.4746 192
   3   0   9-22.0862 73.3834 186
   3   0   9-8.62205 56.7522 121
   3   0   9-72.2859 64.6211 104
   3   0   9 66.1302 58.4859 177
   3   0   9-37.7329 61.4915 175
  -3   0  -9 119.771 103.073  18
  -3   0  -9-43.6824 97.6678  22
  -3   0  -9-42.2884 109.178  15
  -3   0  -9 46.4407 119.898  13
   3   0   9-57.5112 138.890   1
   3   0   9 9.80006 56.5756   4
   3   0   9 8.97986 59.1074 133
   3   0  10 3068.26 200.816 104
   3   0  10 3276.50 217.492  84
   3   0  10 3456.52 217.688 192
   3   0  10 3509.04 194.886 191
   3   0  10 3001.74 198.036   4
   3   0  10 3153.61 206.478 148
   3   0  10 3093.49 193.117 146
   3   0  10 3558.44 206.174 177
   3   0  10 3319.77 202.933 175
   3   0  11 46.8808 60.9359 114
   3   0  11-82.7410 67.4193  84
   3   0  11-60.8996 61.3677 177
   3   0  11 48.1704 62.1818 175
   3   0  11 9.11741 61.1556 192
   3   0  11 61.8874 53.5302   3
   3   0  11-8.72893 61.2005 150
   3   0  11-7.59206 61.9830 146
   3   0  11 17.6078 69.5943 148
   3   0  12 1854.98 128.114 150
   3   0  12 1968.30 130.941 148
   3   0  12 1624.57 115.088 146
   3   0  12 1975.11 126.691   3
   3   0  12 1827.57 117.107 114
   3   0  13 17.1125 30.6102 148
   3   0  13 58.8028 39.0991 186
   3   0  13-33.0520 35.3183 150
  -3   1  13 1466.55 93.9613 146
  -3  -1  13 1520.40 100.934   3
  -3   1  13 1427.54 98.0663   3
  -3   1  13 1255.39 96.0385 175
  -3  -1  13 1320.64 95.6000 175
  -3  -1  13 1488.13 98.5129  91
  -3   1  12 3638.46 191.487 146
  -3   1  12 3871.87 199.021 140
  -3  -1  12 3761.07 187.587 140
  -3  -1  12 4074.96 206.062 175
  -3   1  12 3826.55 191.267 150
  -3   1  12 3567.61 192.991 155
  -3  -1  12 3638.79 192.287 150
  -3  -1  12 3671.97 206.072   3
  -3   1  12 3833.74 206.097   3
  -3   1  12 3627.77 197.289 127
  -3   1  12 3491.34 192.896 187
  -3  -1  12 3673.94 173.634 121
  -3   1  12 3702.00 192.672 121
  -3  -1  11 28283.0 942.480 140
  -3   1  11 28195.0 940.813 146
  -3   1  11 27921.3 951.426 140
  -3  -1  11 30237.1 965.140 175
  -3   1  11 28718.4 969.906   3
  -3  -1  11 27799.4 962.413   4
  -3  -1  11 26407.6 925.986 128
  -3   1  11 28054.4 958.295 127
  -3  -1  11 26262.4 932.167 127
  -3  -1  11 26974.0 922.692 121
  -3   1  11 28104.0 946.639 121
   3   1 -11 26066.5 1299.11  43
  -3   1  11 28801.2 968.493  91
  -3   1  11 27334.3 951.930 187
  -3   1  11 28918.7 945.097 150
  -3   1  11 26956.0 949.697 155
  -3  -1  10 3741.46 209.975 128
  -3   1  10 3623.58 194.821 128
  -3  -1  10 3586.03 211.827 127
  -3   1  10 4036.61 234.857 127
  -3  -1  10 3540.79 190.349 133
  -3   1  10 3683.60 216.953 121
  -3  -1  10 3443.06 204.745 121
  -3   1  10 3690.03 216.978 120
   3   1 -10 3506.45 430.494  43
  -3   1  10 3571.54 211.320 146
  -3   1  10 3929.24 226.072 140
  -3   1  10 3777.73 226.396 164
  -3  -1  10 3333.47 215.230 164
  -3   1  10 4087.19 237.736   3
  -3  -1  10 3951.34 234.855   4
  -3   1  10 3816.60 215.994 150
  -3   1  10 3585.41 230.432 151
  -3   1  10 3840.27 229.972 155
  -3   1  10 3492.50 200.018 148
  -3   1  10 3511.80 222.618 173
  -3   1  10 4130.58 233.206 187
  -3   1  10 3585.77 209.144 186
  -3   1   9 32837.3 1092.25 128
  -3  -1   9 33261.0 1119.19 127
  -3  -1   9 33555.3 1111.01 128
  -3  -1   9 31808.3 1088.47 133
  -3   1   9 33806.7 1137.83 127
  -3   1   9 33378.6 1128.86 120
  -3   1   9 34508.1 1131.45 121
  -3  -1   9 34439.1 1115.27 121
  -3   1   9 32625.0 1111.93 186
  -3   1   9 35707.1 1149.24 187
  -3   1   9 34586.3 1143.76 173
  -3   1   9 36277.9 1141.27 175
   3  -1  -9 33180.1 1612.04  11
  -3   1   9 34187.6 1139.40   4
   3   1  -9 33549.9 1677.56  11
  -3   1   9 29294.8 1608.46   1
  -3  -1   9 35761.9 1150.75   4
  -3  -1   9 31796.9 1665.30   1
  -3  -1   9 34274.2 1136.77 164
  -3   1   9 35192.6 1144.37 164
  -3   1   9 33998.9 1147.00 151
  -3   1   9 31862.5 1101.10 148
   3  -1  -9 33764.1 1633.50  17
   3  -1  -9 30452.7 1482.56  25
   3   1  -9 34127.1 1610.17  25
  -3  -1   9 31587.3 1101.33 141
  -3   1   9 32237.9 1131.02 144
  -3   1   8 1565.09 133.130 127
  -3   1   8 1953.97 153.642 126
  -3  -1   8 1507.05 133.583   4
  -3   1   8 1499.70 129.233   4
  -3  -1   8 1407.48 289.889   1
  -3   1   8 1838.41 323.233   1
   3   1  -8 1727.37 322.702  11
   3  -1  -8 1504.43 287.443  11
   3  -1  -8 1571.05 242.981  43
   3   1  -8 1588.78 232.811  45
   3   1  -8 1670.04 240.087  54
  -3   1   8 1676.25 137.336 144
  -3   1   8 1526.13 123.604 141
   3  -1  -8 1670.36 265.890  25
   3   1  -8 1434.21 276.470  25
  -3   1   8 1437.72 128.688 121
   3   1  -7 4504.69 378.369  45
   3  -1  -7 4156.70 379.605  25
   3   1  -7 3979.54 413.093  25
  -3  -1   7 5056.07 484.181   1
   3  -1  -7 4140.35 416.258  11
  -3   1   7 4497.25 449.592   1
   3   1  -7 4609.15 386.935  54
   3   1  -6 54436.5 1946.16  45
   3  -1  -6 53325.5 1959.55  25
   3   1  -6 54123.1 2049.43  25
  -3  -1   6 56051.2 1855.56  19
  -3  -1   6 51064.8 2082.27   1
  -3   1   6 56120.4 2088.98   1
   3  -1  -6 55803.6 2051.72  11
   3   1  -6 54070.7 1951.92  54
   3   1  -5 38878.0 1493.61  45
   3  -1  -5 41580.8 1514.87  25
   3   1  -5 45117.1 1599.60  25
  -3  -1   5 41561.1 1440.31  19
  -3  -1   5 43804.0 1639.60   1
   3  -1  -5 43918.9 1590.75  11
  -3   1   5 43161.2 1618.89   1
   3   1  -5 39515.7 1507.37  54
  -3   1   4 179.441 98.5200   2
  -3  -1   4 255.100 104.017   1
  -3   1   4 173.009 90.8191   1
   3  -1  -4 306.512 112.202  11
   3  -1  -4 247.406 91.9322  25
   3   1  -4 420.527 124.643  25
   3   1  -4 397.696 103.811  54
   3   1  -4 217.352 86.7067  45
   3  -1  -4 343.317 82.1472  43
   3  -1  -3 29239.7 1068.51  11
  -3   1   3 29286.3 1068.86   1
  -3  -1   3 32089.2 1099.28   1
  -3   1   3 29555.4 1077.37   2
   3   1  -3 30545.0 1078.70  25
   3  -1  -3 27632.8 1019.43  25
   3  -1  -3 28136.5 1069.89  17
   3   1  -3 28013.0 1031.85  45
   3  -1  -3 28025.1 1006.25  43
  -3   1   2 444822. 13883.8  20
  -3  -1   2 471419. 13797.2  23
   3  -1  -2 475670. 13891.4  17
  -3  -1   2 461585. 13809.3  29
  -3  -1   2 465598. 13865.8  39
   3   1  -2 474516. 13884.3  11
   3  -1  -2 485329. 13886.8  11
   3  -1  -2 446993. 13737.9  10
  -3   1   2 487347. 13864.6   1
  -3   1   2 470509. 13859.8   2
   3   1  -2 474276. 13886.5  43
  -3   1   1 78324.3 2423.06  20
   3  -1  -1 76333.3 2317.54  19
   3   1  -1 75891.8 2399.18  17
  -3   1   1 75345.2 2369.23   2
   3   1  -1 72881.2 2406.28  11
  -3  -1   1 79677.8 2400.34  29
   3  -1  -1 78394.8 2421.59  38
  -3   1   1 77908.1 2323.26  30
   3  -1   0 58786.7 1968.87  24
  -3   1   0 62461.6 1959.95  20
   3  -1   0 61532.5 1929.86  19
   3   1   0 62217.2 1900.01  12
  -3  -1   0 64646.8 1992.38  14
   3   1   0 63285.5 1985.85   8
   3   1   0 59699.2 1933.39  38
  -3   1   0 65009.4 1936.78  30
  -3  -1   0 63686.0 1987.85  39
  -3   1   0 62707.2 1951.09  28
   3  -1   1 193272. 5531.03  26
   3  -1   1 184884. 5542.27  19
   3   1   1 187630. 5541.71   7
   3   1   1 177777. 5506.22   2
  -3  -1  -1 185101. 5561.01  14
   3   1   1 174718. 5557.01   8
  -3   1  -1 185363. 5539.85  30
   3  -1   1 179008. 5539.47  41
  -3  -1  -1 180374. 5543.06  39
   3  -1   1 190901. 5525.70  32
   3   1   1 179060. 5489.47  36
   3   1   2 131575. 4135.12  21
   3  -1   2 135170. 4134.66  19
   3  -1   2 130787. 3996.50  27
  -3   1  -2 137419. 4125.15  28
  -3  -1  -2 132464. 4083.90  39
   3  -1   2 135048. 4020.20  33
   3  -1   2 134508. 4057.92  35
  -3  -1  -2 137898. 4118.74  14
   3   1   2 135062. 4110.43   1
  -3   1  -2 137283. 4044.58   7
   3   1   2 128255. 4105.23   7
   3   1   2 136567. 4116.23   2
   3   1   3 118546. 3687.94  21
  -3  -1  -3 118894. 3667.91  23
   3   1   3 118482. 3688.61  19
  -3  -1  -3 115678. 3585.18  16
   3  -1   3 123904. 3599.99  21
  -3  -1  -3 111533. 3590.56  39
  -3   1  -3 120093. 3675.47  28
  -3   1  -3 118902. 3690.37  30
  -3  -1  -3 119312. 3657.86  29
  -3  -1  -3 124190. 3692.35   7
   3   1   3 116846. 3689.31   1
  -3  -1  -3 116943. 3643.93  14
  -3  -1  -3 119270. 3692.42   9
   3  -1   3 114830. 3578.65   8
  -3   1  -3 115082. 3605.82   7
   3  -1   3 120950. 3703.85   1
   3   1   3 116620. 3700.95   2
   3  -1   3 112867. 3662.46  42
   3   1   4 19.1483 65.4001  19
   3  -1   4 28.5933 36.9143  21
   3   1   4 345.182 96.6961  21
  -3  -1  -4 15.2942 54.0707  23
  -3   1  -4-11.2195 50.1734  46
  -3   1  -4-31.2030 66.7976  51
   3  -1   4 17.3380 52.4913  42
  -3   1  -4 34.3314 71.8046  28
  -3   1  -4 56.9752 77.5279  30
  -3  -1  -4 14.3575 55.6036  29
   3   1   4-22.3525 76.3429   2
   3  -1   4-22.2834 67.4622   1
  -3  -1  -4-18.3177 70.9395  10
  -3  -1  -4 51.6933 54.0598  14
  -3  -1  -4-53.6753 63.2533   9
  -3  -1  -4 76.7391 76.3331   7
  -3   1  -4 182.627 73.6647   7
   3   1   4 21.4229 75.7361   1
  -3   1  -5 2955.68 252.665  56
  -3  -1  -5 3188.77 234.993  23
   3   1   5 3041.95 277.874  19
   3  -1   5 3282.21 294.967  19
  -3   1  -5 3098.87 277.757  18
   3  -1   5 2867.30 187.619  21
   3   1   5 3356.85 272.432  21
  -3   1  -5 2697.11 231.263  51
   3  -1   5 2941.83 301.214   1
  -3  -1  -5 3216.55 285.680   7
   3   1   5 2587.84 282.637   1
  -3  -1  -5 3045.52 265.724  10
  -3  -1  -5 2720.74 248.440   9
  -3   1  -5 3925.21 272.756   7
  -3  -1  -5 3149.48 225.468  29
  -3   1  -5 2935.33 278.681  30
  -3  -1  -5 3027.97 254.019  28
  -3   1  -6 26751.6 1085.06  56
   3  -1   6 26990.4 1222.78   1
  -3  -1  -6 27765.3 1109.65  10
   3   1   6 26356.5 1201.90   1
  -3   1  -6 25263.4 1068.03   7
   3   1   6 25893.2 1116.96  19
  -3   1  -6 28372.1 1172.23  15
  -3   1  -6 27494.3 1151.02  18
   3  -1   6 24704.4 1135.35  19
   3   1   6 27406.0 1094.52  21
  -3  -1  -6 26140.7 1079.16  28
  -3   1  -6 28044.4 1146.33  30
   3  -1   7 5791.75 286.009  90
  -3   1  -7 6685.09 458.623  60
  -3   1  -7 6777.40 441.350  56
  -3   1  -7 7354.98 516.983  31
  -3  -1  -7 6617.00 465.250  30
   3  -1   7 6553.96 303.057  84
   3   1   7 6247.27 281.794   4
   3   1   7 6545.02 547.918   1
   3  -1   7 6812.00 556.460   1
  -3   1  -7 6940.32 516.332  15
  -3  -1  -7 6425.00 461.805  18
  -3   1  -7 5534.36 458.908  18
   3   1   7 6457.21 470.966  19
   3  -1   7 6212.94 486.803  19
   3   1   7 6167.79 427.023  21
   3  -1   8 23646.4 834.226  84
  -3  -1  -8 24736.5 1115.70  31
  -3   1  -8 21765.2 1127.22  31
  -3   1  -8 22972.5 1106.23  40
   3   1   8 23662.1 813.120 177
   3  -1   8 22960.4 797.483 175
   3  -1   8 22655.8 798.844 177
   3   1   8 24185.4 817.562 175
   3   1   8 24337.3 800.046 156
   3   1   8 23002.2 822.343 155
   3   1   8 22781.1 798.044 146
   3   1   8 24109.9 790.668 137
   3   1   8 22801.1 785.207 136
   3  -1   8 24079.1 818.985 148
   3   1   8 23573.8 808.900 140
   3  -1   8 23254.9 824.669 187
   3   1   8 23474.2 821.934 192
   3   1   8 22540.5 805.102 191
   3   1   8 22487.9 820.321 187
   3  -1   8 23387.9 804.982 133
   3   1   8 23707.2 799.638 133
   3   1   8 22012.7 810.878 127
   3   1   8 22023.1 801.800 121
   3   1   8 23861.9 828.302 104
   3  -1   8 21818.2 796.056 104
   3  -1   8 23004.2 799.429 115
  -3   1  -8 24173.4 1185.36  13
   3  -1   8 24028.6 813.755   4
   3   1   8 23297.3 807.885   4
   3   1   8 22086.6 1223.28   1
   3  -1   8 21118.3 1209.61   1
   3  -1   8 21749.5 784.448  98
  -3  -1  -8 23418.6 1109.97  15
  -3  -1  -8 23310.8 1089.15  18
  -3   1  -8 22566.5 1136.36  18
   3  -1   8 22427.1 1137.31  19
  -3   1  -8 24322.5 1171.19  15
  -3   1  -8 28517.4 1237.40  22
   3   1   9 1345.51 137.093 192
   3   1   9 1362.67 127.736 191
   3  -1   9 1645.25 156.286 187
   3  -1   9 1372.79 138.419 148
   3   1   9 1545.75 132.600 146
   3  -1   9 1458.71 125.273 146
   3   1   9 1370.59 114.411 136
   3   1   9 1416.81 119.189 137
   3   1   9 1309.96 126.758 140
   3   1   9 1543.78 293.444   1
   3  -1   9 645.350 204.497   1
   3   1   9 1406.94 133.430   3
   3  -1   9 1430.75 133.608   4
   3  -1   9 1238.78 125.272 133
   3  -1   9 1398.52 126.153 115
   3   1   9 1251.63 124.615 121
   3   1   9 1475.63 143.237 104
   3  -1   9 1428.84 125.127 104
   3  -1   9 1603.45 149.130  84
   3   1   9 1278.73 139.903  84
  -3   1  -9 1236.81 242.008  31
   3  -1   9 1384.96 127.289 175
   3  -1   9 1605.46 132.148 177
   3   1   9 1428.11 131.719 177
   3   1   9 1388.28 131.415 175
   3  -1   9 1129.65 228.037  19
  -3   1  -9 1257.54 252.691  15
  -3   1  -9 1156.06 242.246  22
   3   1  10 464.168 75.5927 131
   3  -1  10 357.709 86.4344 133
   3   1  10 304.615 88.5568 192
   3   1  10 279.345 74.2327 191
   3  -1  10 243.627 91.0231 192
   3   1  10 293.718 94.2684 186
   3  -1  10 442.011 99.3886 186
   3   1  10 317.366 82.6119 114
   3   1  10 531.456 98.0312 104
   3   1  10 413.708 90.1783 177
   3  -1  10 374.674 83.2949 177
   3   1  10 377.078 85.1400 175
   3  -1  10 420.451 78.6407 175
   3  -1  10 326.510 79.4365   4
   3   1  10 379.764 82.2703   3
   3   1  10 273.856 81.0374 150
   3  -1  10 282.560 82.5199  84
   3   1  10 486.022 95.0627  84
   3  -1  10 274.285 79.5463 146
   3   1  10 397.749 87.9589 146
   3  -1  10 323.494 87.2019 148
  -3   1 -10 482.538 164.486  45
   3  -1  11 158.395 66.0311 114
   3   1  11 195.120 69.4078 114
   3   1  11 279.976 78.8911 175
   3  -1  11 179.734 60.5315 175
   3   1  11 211.554 70.3988 177
   3  -1  11 270.436 65.6409 146
   3   1  11 199.051 77.7006 148
   3  -1  11 210.432 76.6514 148
   3   1  11 249.614 71.5282 146
   3  -1  11 327.841 83.9209  84
   3   1  11 223.430 71.3580 150
   3   1  11 381.450 81.4372 192
   3   1  11 190.456 82.7445 186
   3  -1  11 203.215 84.5374 186
   3  -1  11 331.054 84.8683 192
   3  -1  11 131.651 60.3386   3
   3   1  11 345.144 73.7798   3
   3   1  12 18.4523 43.4893   3
   3  -1  12-12.2392 42.1732   3
   3  -1  12 37.7291 56.8213 148
   3   1  12 6.40021 50.2557 148
   3  -1  12 9.95247 46.5449 146
   3  -1  12 6.26052 49.8187 150
   3   1  12-19.3431 54.2610 150
   3   1  12 33.6574 48.5765 114
   3   1  12-7.10178 58.7013 186
   3  -1  12 26.2753 52.2719 192
   3  -1  12 7.17731 62.1521 186
   3   1  13 15.4905 35.8790 186
   3  -1  13 20.3842 31.1700 150
  -3  -2  13 427.595 52.5128 146
  -3   2  13 313.591 52.9217 175
  -3  -2  13 262.323 47.3452 175
  -3   2  13 286.506 46.4094  91
  -3  -2  13 349.725 50.7248  91
  -3  -2  13 407.060 52.7457   3
  -3   2  12 133.798 55.7726 121
  -3  -2  12 86.3493 58.6026 175
  -3   2  12 99.2967 60.8606 175
  -3  -2  12 117.193 66.9746 187
  -3  -2  12 147.924 59.3190 186
  -3   2  12 136.307 62.2493 155
  -3   2  12 127.780 61.2579 127
  -3   2  12 78.9688 54.7524 146
  -3  -2  12 139.988 42.5051 140
  -3  -2  12 247.978 66.7985 146
  -3   2  12 221.414 64.5294 140
  -3  -2  12 83.5579 58.1460   4
  -3   2  12 159.498 54.7316   3
  -3   2  11 854.709 104.238 140
  -3  -2  11 713.950 87.1116 140
  -3   2  11 787.626 99.4050 146
   3   2 -11 879.543 86.4801  68
  -3   2  11 893.890 109.120 127
  -3  -2  11 752.501 91.4843 128
  -3   2  11 781.463 101.542 121
  -3   2  11 841.592 107.200   3
  -3  -2  11 888.781 110.361   4
   3   2 -11 831.773 212.190  43
  -3  -2  11 560.396 94.7915 175
  -3   2  11 872.053 108.096 175
  -3  -2  11 890.160 114.137 187
  -3   2  11 580.665 90.7864 187
  -3   2  11 763.495 105.662 155
  -3   2  11 1004.33 102.981 150
  -3   2  10 251.473 69.2473 148
  -3   2  10 212.705 70.9009 146
  -3  -2  10 177.532 78.7897 187
  -3   2  10 150.893 72.9006 187
  -3   2  10 245.280 82.3459 127
  -3  -2  10 264.370 77.0785 128
  -3  -2  10 242.484 66.6127 133
  -3  -2  10 350.633 72.2589 127
  -3   2  10 306.909 79.4066 120
  -3   2  10 288.032 89.5861 121
  -3   2  10 282.891 61.2982 106
  -3   2  10 257.502 75.4465 164
  -3  -2  10 179.629 73.5456   4
  -3   2  10 243.499 87.2134   3
  -3   2  10 351.518 89.1803 175
  -3   2  10 249.001 84.8775 173
  -3   2  10 270.962 81.4719 155
  -3   2  10 182.178 71.8947 150
  -3   2  10 287.608 93.6191 151
   3   2 -10 106.326 137.446  43
  -3  -2   9 147.385 71.0154 164
  -3   2   9 333.742 80.2954 164
  -3   2   9 247.080 138.311   1
  -3  -2   9 461.293 199.640   1
   3  -2  -9 430.596 190.427  12
  -3  -2   9 291.793 82.2929   4
  -3   2   9 295.262 83.2527   3
  -3   2   9 277.750 78.7704 175
  -3   2   9 278.238 80.9380 173
  -3   2   9 271.816 74.8079 150
  -3   2   9 229.615 88.6179 151
  -3   2   9 145.438 64.2572 187
  -3  -2   9 245.296 60.4609 141
  -3   2   9 186.638 75.4935 144
  -3   2   9 192.262 69.9434 146
  -3   2   9 196.807 68.9447 148
  -3  -2   9 252.569 63.9793 133
  -3  -2   9 249.835 66.0879 128
  -3  -2   9 240.602 66.0486 127
  -3  -2   9 323.716 67.7143 129
  -3  -2   9 189.278 55.7026 117
  -3   2   9 271.421 75.8421 120
  -3   2   9 369.638 80.8831 121
  -3   2   9 377.747 70.4135 114
   3   2  -9 465.071 172.750  54
  -3   2   9 280.382 80.9184  91
   3  -2  -9 251.486 152.452  17
   3   2  -9 222.208 168.343  25
  -3  -2   8 5557.60 273.754 164
  -3   2   8 5720.38 280.194 164
  -3   2   8 6094.34 294.657 151
  -3   2   8 5574.32 267.371 150
  -3  -2   8 5740.41 259.338 141
  -3   2   8 6002.83 269.402 146
  -3   2   8 5485.23 277.477 144
  -3   2   8 5838.49 292.889 126
  -3   2   8 6015.94 293.727 130
  -3  -2   8 5355.20 257.748 129
  -3  -2   8 5392.15 255.630 134
  -3  -2   8 5482.07 269.065 128
  -3   2   8 5806.19 287.509 135
  -3   2   8 5538.70 277.357 121
  -3   2   8 5569.52 284.246 120
   3   2  -8 5652.77 547.100  25
   3  -2  -8 5761.18 521.073  17
   3   2  -8 5698.54 476.373  45
  -3   2   8 5538.79 290.780 173
  -3   2   8 5996.71 280.572 175
  -3   2   8 5385.21 284.155   5
  -3  -2   8 5428.50 569.338   1
  -3   2   8 5323.94 276.634   3
   3  -2  -8 6115.57 524.700  11
  -3   2   8 5526.89 554.626   1
   3   2  -8 5450.71 485.246  54
   3   2  -7 15604.2 842.253  45
  -3   2   7 15651.8 579.718   3
  -3  -2   7 18546.4 1031.17   1
  -3   2   7 16645.3 950.603   1
   3  -2  -7 17120.9 893.555  11
  -3  -2   7 17181.6 791.836  19
   3   2  -7 14697.6 884.497  25
   3  -2  -7 14009.2 845.027  17
   3  -2  -7 14676.5 767.768  25
   3   2  -7 15845.4 853.793  54
   3   2  -6 29.9298 112.656  45
   3   2  -6 153.543 112.136  54
  -3   2   6 153.460 105.073   1
  -3  -2   6-42.3346 133.874   1
   3  -2  -6-31.2355 94.5793  11
   3  -2  -6 32.0754 97.1217  17
  -3  -2   6-48.2009 79.3385  19
   3   2  -6 71.8156 118.190  25
   3  -2  -6 93.3378 79.7165  25
   3   2  -6 133.048 36.7046  61
   3   2  -5 8034.90 482.323  45
   3  -2  -5 7124.28 461.410  11
  -3   2   5 8495.51 535.941   1
  -3  -2   5 8411.19 552.262   1
  -3   2   5 8234.29 543.880   2
   3  -2  -5 7189.91 407.291  25
   3  -2  -5 7478.64 476.929  17
   3   2  -5 7727.72 481.327  54
   3   2  -5 7233.60 271.503  61
  -3  -2   4 76932.0 2049.47  49
   3   2  -4 75088.2 2130.93  45
   3   2  -4 77996.4 2149.04  54
   3  -2  -4 78113.0 2128.25  11
  -3  -2   4 79177.7 2241.50   1
  -3   2   4 78721.6 2203.82   1
  -3   2   4 84021.3 2242.02   2
  -3   2   4 78098.3 2184.09  20
   3  -2  -4 74867.1 2024.46  25
   3  -2  -4 75668.1 2133.33  17
  -3  -2   3 362290. 10856.4  49
   3   2  -3 358211. 10880.6  45
  -3  -2   3 355615. 10760.9  29
  -3  -2   3 358161. 10865.4  39
   3  -2  -3 375954. 10871.5  38
   3   2  -3 362303. 10888.2  54
  -3   2   3 367423. 10924.9   2
   3  -2  -3 368896. 10869.4  11
   3   2  -3 337706. 10763.5   8
   3  -2  -3 362074. 10916.3  12
  -3   2   3 360639. 10917.5   1
   3   2  -3 373889. 10901.5  25
   3  -2  -3 367429. 10878.5  17
   3   2  -2 25806.1 957.796  43
   3  -2  -2 25016.9 929.894  38
  -3  -2   2 26560.9 961.878  39
   3   2  -2 23826.8 941.336  54
  -3   2   2 27302.9 976.041   2
  -3  -2   2 26882.1 935.265  14
   3  -2  -2 24437.9 960.624  12
   3   2  -2 26746.3 935.927  11
  -3   2   2 24982.8 967.296  20
   3   2  -2 23291.3 936.626  25
   3   2  -1 1769.16 163.454  43
  -3   2   1 1602.27 148.438  46
  -3   2   1 1683.57 163.183   2
   3   2  -1 1650.12 136.946  11
  -3  -2   1 1595.46 165.077  14
   3  -2  -1 1825.36 171.196  24
  -3   2   1 1807.02 174.344  20
   3   2  -1 1718.03 136.849  17
   3  -2  -1 1659.42 106.069  19
  -3   2   1 1829.64 84.0134  31
   3  -2  -1 1752.01 167.511  37
   3   2   0 20674.6 738.538  21
  -3   2   0 19157.5 748.447  20
  -3   2   0 19535.6 674.958  18
  -3   2   0 19994.5 671.473  15
   3  -2   0 20738.5 702.313  19
  -3   2   0 18704.2 728.284  46
  -3  -2   0 19658.4 766.425  39
   3   2   0 19410.8 663.684  38
   3  -2   0 19050.8 754.609  37
   3  -2   0 18697.3 733.997  32
  -3   2  -1 32097.9 1156.75  46
   3  -2   1 34042.6 1177.26  32
   3  -2   1 34269.6 1193.16  41
  -3   2  -1 35312.0 1170.23  30
  -3  -2  -1 34621.0 1159.66  34
   3  -2   1 34015.0 1187.66  36
   3   2   1 32363.3 1167.43   2
  -3  -2  -1 34851.9 1212.40   8
   3   2   1 33829.4 1169.69   7
  -3   2  -1 33668.1 1135.64  15
   3  -2   1 32749.0 1157.01  19
  -3  -2  -1 33029.0 1189.24  16
  -3   2  -1 34332.7 1139.09  18
  -3  -2  -1 33143.3 1202.44  14
   3   2   1 34640.6 1185.28  21
  -3   2  -2 1979.58 168.930  46
  -3   2  -2 2459.03 194.682  51
   3  -2   2 1828.88 174.486  50
   3  -2   2 2069.30 146.397  27
  -3  -2  -2 2374.99 165.399  34
   3  -2   2 2188.14 176.569  35
   3  -2   2 1880.88 150.574  33
  -3  -2  -2 2281.32 179.057  27
  -3   2  -2 2191.69 188.490  56
   3   2   2 2076.47 188.670   2
  -3  -2  -2 2309.07 205.739   8
   3   2   2 2373.78 191.047   7
  -3   2  -2 2316.50 190.794  15
  -3   2  -2 1947.85 175.112  18
   3   2   2 2160.35 121.064  20
  -3  -2  -2 2297.73 190.346  16
  -3  -2  -2 2122.51 196.643  14
   3  -2   2 2054.20 185.129  19
   3   2   2 2073.03 197.084  21
  -3   2  -3 46473.4 1521.75  46
  -3   2  -3 46100.7 1562.72  51
  -3   2  -3 48037.0 1594.70  30
   3  -2   3 44710.2 1475.20  34
  -3  -2  -3 44900.9 1499.67  27
  -3  -2  -3 44726.4 1459.47  34
  -3  -2  -3 44349.8 1462.39  33
  -3   2  -3 44953.7 1570.10  56
   3   2   3 42893.1 1590.90   2
   3   2   3 46257.5 1605.31   1
  -3  -2  -3 48205.0 1597.00   8
  -3   2  -3 45162.6 1440.13   7
  -3  -2  -3 45402.0 1574.30  14
  -3   2  -3 47475.6 1579.91  15
  -3  -2  -3 46490.2 1547.57  16
   3  -2   3 47759.6 1602.76  19
   3  -2   3 43087.6 1401.24  21
   3  -2   4 25747.1 1035.40  42
[truncated: 1,490,329 more chars]
