# Supplementary material for: Crystal structure of chloro­methyl 2-[2-(2,6-di­chloro­phenyl­amino)­phen­yl]acetate
Source: Acta Crystallogr E Crystallogr Commun. 2025 May 13;81(Pt 6):510–5. doi: 10.1107/S2056989025004074 (PMC12142405; doi:10.1107/S2056989025004074)
Supplement: Supplementary file 2 [file e-81-00510-Isup2.hkl]

data_I                                                                          
_shelx_title ' TK312 in P2(1)/c'                                                
_shelx_refln_list_code          4                                               
_shelx_F_calc_maximum      184.81                                               
_exptl_crystal_F_000       704.00                                               
_reflns_d_resolution_high  0.7826                                               
                                                                                
loop_                                                                           
 _space_group_symop_operation_xyz                                               
 'x, y, z'                                                                      
 '-x, y+1/2, -z+1/2'                                                            
 '-x, -y, -z'                                                                   
 'x, -y-1/2, z-1/2'                                                             
                                                                                
_cell_length_a    15.1487                                                       
_cell_length_b     9.2389                                                       
_cell_length_c    10.8661                                                       
_cell_angle_alpha  90.000                                                       
_cell_angle_beta   94.242                                                       
_cell_angle_gamma  90.000                                                       
                                                                                
_shelx_F_squared_multiplier     1.000                                           
                                                                                
loop_                                                                           
 _refln_index_h                                                                 
 _refln_index_k                                                                 
 _refln_index_l                                                                 
 _refln_F_squared_calc                                                          
 _refln_F_squared_meas                                                          
 _refln_F_squared_sigma                                                         
 _refln_observed_status                                                         
   2   0   0        602.97        560.27         8.28 o                         
   3   0   0       1803.33       1748.66        20.64 o                         
   4   0   0      32740.53      26328.13       389.83 o                         
   5   0   0       2078.04       1974.04        36.68 o                         
   6   0   0       7298.98       6979.67        86.86 o                         
   7   0   0        398.92        386.01         6.83 o                         
   8   0   0       1293.27       1396.61        18.54 o                         
   9   0   0       1597.77       1642.47        18.92 o                         
  10   0   0        905.71        879.56        10.35 o                         
  11   0   0       3593.63       3547.48        33.75 o                         
  12   0   0          6.96          6.17         0.54 o                         
  13   0   0        504.53        518.53         5.15 o                         
  14   0   0          6.37          5.50         0.58 o                         
  15   0   0       1582.93       1643.93        14.24 o                         
  16   0   0        124.67        138.06         1.95 o                         
  17   0   0          0.65          0.77         0.50 o                         
  18   0   0        103.04        106.47         1.87 o                         
  19   0   0        154.68        165.50         3.59 o                         
   1   1   0          7.22          8.47         0.52 o                         
   2   1   0        401.40        372.66         5.59 o                         
   3   1   0       1871.59       1917.64        18.98 o                         
   4   1   0       1417.22       1355.52        13.25 o                         
   5   1   0        299.58        291.64         3.82 o                         
   6   1   0       1466.79       1415.62        14.10 o                         
   7   1   0       1339.54       1404.49        13.00 o                         
   8   1   0          4.99         14.64         0.84 o                         
   9   1   0         93.19         85.98         1.36 o                         
  10   1   0         58.73         62.65         1.17 o                         
  11   1   0        455.12        440.67         3.62 o                         
  12   1   0        970.62        953.59         6.12 o                         
  13   1   0         28.55         32.41         0.71 o                         
  14   1   0        150.71        154.14         1.53 o                         
  15   1   0         30.81         34.30         0.80 o                         
  16   1   0          5.29          6.12         0.42 o                         
  17   1   0        261.09        270.24         2.48 o                         
  18   1   0         33.02         33.27         0.68 o                         
  19   1   0         30.51         29.04         0.66 o                         
   0   2   0        455.20        421.69         7.95 o                         
   1   2   0         96.60         89.84         1.28 o                         
   2   2   0       9374.00       8704.10        71.81 o                         
   3   2   0        628.71        601.94         6.95 o                         
   4   2   0       1090.03       1006.53        11.51 o                         
   5   2   0       3415.79       3383.15        27.45 o                         
   6   2   0       3445.39       3464.58        25.36 o                         
   7   2   0       1001.62       1085.61         9.52 o                         
   8   2   0        459.02        485.94         4.94 o                         
   9   2   0         36.08         49.91         1.16 o                         
  10   2   0       1632.92       1622.68        10.96 o                         
  11   2   0        210.12        234.46         2.16 o                         
  12   2   0        417.53        428.50         3.18 o                         
  13   2   0        397.77        412.18         2.98 o                         
  14   2   0          0.96          1.49         0.36 o                         
  15   2   0        195.88        199.08         1.86 o                         
  16   2   0        220.66        211.81         1.91 o                         
  17   2   0         35.10         34.75         0.63 o                         
  18   2   0         46.20         47.92         1.01 o                         
  19   2   0          3.66          4.08         1.14 o                         
   1   3   0       3953.13       3780.89        32.50 o                         
   2   3   0        428.70        410.20         4.58 o                         
   3   3   0         15.52         13.63         0.86 o                         
   4   3   0       3384.60       3381.82        26.51 o                         
   5   3   0        285.91        280.74         3.62 o                         
   6   3   0        183.68        180.06         2.62 o                         
   7   3   0        755.40        667.03         6.17 o                         
   8   3   0        654.71        645.43         5.46 o                         
   9   3   0         22.85         26.49         0.72 o                         
  10   3   0       2542.49       2609.32        16.37 o                         
  11   3   0         31.70         26.82         0.56 o                         
  12   3   0         40.94         48.96         0.85 o                         
  13   3   0        177.83        175.39         1.66 o                         
  14   3   0          7.80         13.18         0.50 o                         
  15   3   0        268.66        264.72         2.28 o                         
  16   3   0         73.34         74.63         1.05 o                         
  17   3   0          0.01          0.55         0.33 o                         
  18   3   0         52.72         52.22         1.01 o                         
   0   4   0          2.66          4.93         0.99 o                         
   1   4   0       3126.24       3177.45        27.20 o                         
   2   4   0        952.48        958.27        11.40 o                         
   3   4   0       2475.85       2340.65        20.86 o                         
   4   4   0        742.34        724.71         8.56 o                         
   5   4   0        544.56        511.26         5.78 o                         
   6   4   0       1661.14       1664.18        15.85 o                         
   7   4   0       1385.46       1397.40        12.64 o                         
   8   4   0       1108.14       1066.38         8.68 o                         
   9   4   0         57.31         53.89         0.93 o                         
  10   4   0        183.20        175.08         1.60 o                         
  11   4   0        417.39        431.26         3.32 o                         
  12   4   0        577.38        586.51         4.19 o                         
  13   4   0         10.31         12.45         0.55 o                         
  14   4   0         82.11         81.58         1.41 o                         
  15   4   0         72.71         76.15         1.19 o                         
  16   4   0          1.45          0.67         0.36 o                         
  17   4   0          0.04          0.04         0.31 o                         
  18   4   0         61.77         54.57         1.27 o                         
   1   5   0        510.28        567.63         5.90 o                         
   2   5   0         51.00         40.65         1.16 o                         
   3   5   0        319.05        316.10         4.50 o                         
   4   5   0         84.99        101.96         2.85 o                         
   5   5   0        819.34        791.31         8.86 o                         
   6   5   0        888.03        880.40         9.61 o                         
   7   5   0        662.41        654.90         6.73 o                         
   8   5   0         92.02         89.56         1.43 o                         
   9   5   0        569.18        571.56         4.05 o                         
  10   5   0         40.79         46.74         0.78 o                         
  11   5   0        244.13        234.03         2.08 o                         
  12   5   0        237.19        246.83         2.16 o                         
  13   5   0        106.38        106.98         1.41 o                         
  14   5   0         50.36         51.44         1.03 o                         
  15   5   0          7.85          7.32         0.42 o                         
  16   5   0          2.43          1.58         0.29 o                         
  17   5   0          0.98          0.76         0.34 o                         
   0   6   0          1.08          0.40         0.60 o                         
   1   6   0        510.63        517.00         5.40 o                         
   2   6   0          0.40          1.85         0.48 o                         
   3   6   0          4.76          5.87         0.65 o                         
   4   6   0        700.76        754.28         7.60 o                         
   5   6   0         29.96         32.69         0.90 o                         
   6   6   0         25.53         24.63         0.79 o                         
   7   6   0          6.93          9.46         0.54 o                         
   8   6   0        200.47        199.70         2.10 o                         
   9   6   0         79.25         85.75         1.17 o                         
  10   6   0        113.12        112.82         1.38 o                         
  11   6   0         55.77         58.53         0.97 o                         
  12   6   0          0.83          0.94         0.36 o                         
  13   6   0          0.34          1.42         0.37 o                         
  14   6   0         16.70         17.29         0.61 o                         
  15   6   0         21.74         19.98         0.55 o                         
  16   6   0          3.75          4.19         0.42 o                         
   1   7   0         42.36         46.68         1.03 o                         
   2   7   0        225.00        237.89         2.50 o                         
   3   7   0        324.83        330.86         3.01 o                         
   4   7   0        520.34        522.95         4.27 o                         
   5   7   0        473.06        478.63         3.89 o                         
   6   7   0          5.04          3.41         0.54 o                         
   7   7   0         86.90         94.61         1.83 o                         
   8   7   0        298.05        299.38         2.93 o                         
   9   7   0        964.09        959.52         6.59 o                         
  10   7   0          2.89          3.56         0.44 o                         
  11   7   0         67.81         69.48         0.95 o                         
  12   7   0         87.53         91.37         1.07 o                         
  13   7   0          1.44          1.62         0.35 o                         
  14   7   0          0.30          0.71         0.30 o                         
  15   7   0          0.45          0.52         0.28 o                         
   0   8   0        361.86        344.40         4.08 o                         
   1   8   0        576.53        585.15         5.06 o                         
   2   8   0        231.42        252.52         2.58 o                         
   3   8   0        529.53        502.08         3.88 o                         
   4   8   0        137.79        135.85         1.67 o                         
   5   8   0          7.90         10.05         0.51 o                         
   6   8   0        107.76        115.79         1.54 o                         
   7   8   0         58.18         54.78         1.13 o                         
   8   8   0        266.66        260.88         2.58 o                         
   9   8   0          4.37          4.98         0.46 o                         
  10   8   0         12.88         12.00         0.42 o                         
  11   8   0         35.15         31.94         0.65 o                         
  12   8   0         39.61         38.71         0.96 o                         
  13   8   0         44.30         38.44         1.39 o                         
  14   8   0         37.17         25.88         0.82 o                         
   1   9   0        172.70        156.75         1.96 o                         
   2   9   0         65.71         68.94         1.00 o                         
   3   9   0         79.99         81.39         1.15 o                         
   4   9   0        121.04        134.29         1.54 o                         
   5   9   0          9.53         13.97         0.56 o                         
   6   9   0        109.80        119.06         1.42 o                         
   7   9   0        129.58        118.91         1.46 o                         
   8   9   0         15.64         18.76         0.60 o                         
   9   9   0         56.07         56.41         0.82 o                         
  10   9   0          7.76          6.64         0.34 o                         
  11   9   0          2.74          2.23         0.29 o                         
  12   9   0          0.26          0.32         0.31 o                         
   0  10   0         10.48         13.68         0.70 o                         
   1  10   0        364.59        361.13         3.47 o                         
   2  10   0        116.64        129.96         1.46 o                         
   3  10   0          6.94          8.21         0.45 o                         
   4  10   0         66.79         71.83         1.02 o                         
   5  10   0         13.22         12.37         0.49 o                         
   6  10   0          2.08          1.95         0.36 o                         
   7  10   0         34.70         35.76         0.93 o                         
   8  10   0         89.74         87.03         1.14 o                         
   9  10   0         20.52         18.31         0.57 o                         
  10  10   0         63.07         48.38         1.11 o                         
   1  11   0          2.40          3.05         0.39 o                         
   2  11   0         81.03         83.34         1.11 o                         
   3  11   0         58.38         50.58         0.78 o                         
   4  11   0         11.33         11.34         0.46 o                         
   5  11   0         12.39         13.95         0.48 o                         
   6  11   0         28.24         25.37         0.88 o                         
 -19   1   1          0.65          0.87         0.23 o                         
 -18   1   1         47.14         45.41         0.82 o                         
 -17   1   1          9.30          7.39         0.43 o                         
 -16   1   1         62.39         57.31         0.93 o                         
 -15   1   1          6.14          4.78         0.35 o                         
 -14   1   1         57.83         55.65         0.75 o                         
 -13   1   1        254.73        242.68         1.91 o                         
 -12   1   1         48.97         47.85         0.74 o                         
 -11   1   1         44.22         48.43         0.93 o                         
 -10   1   1       3234.51       3164.52        22.20 o                         
  -9   1   1         81.66        106.14         1.94 o                         
  -8   1   1       1927.63       1840.87        18.27 o                         
  -7   1   1        324.98        307.93         4.54 o                         
  -6   1   1       4551.85       4398.52        42.30 o                         
  -5   1   1       1093.96       1104.28        10.12 o                         
  -4   1   1       3357.78       3212.73        32.95 o                         
  -3   1   1       2456.09       2361.29        25.86 o                         
  -2   1   1        145.01        138.73         1.98 o                         
  -1   1   1       7307.10       6714.03        70.77 o                         
   0   1   1        422.95        406.55         4.78 o                         
   1   1   1       1906.52       1791.64        22.05 o                         
   2   1   1       1040.05       1041.41         9.40 o                         
   3   1   1       5983.84       5638.96        51.24 o                         
   4   1   1         27.17         22.42         0.79 o                         
   5   1   1       6374.57       5895.14        37.97 o                         
   6   1   1       1102.08       1158.01         8.45 o                         
   7   1   1        884.50        831.88         7.32 o                         
   8   1   1        940.59        949.17         9.40 o                         
   9   1   1        130.42        142.45         2.11 o                         
  10   1   1        480.20        496.17         4.41 o                         
  11   1   1        237.96        232.47         2.60 o                         
  12   1   1         51.05         51.29         0.87 o                         
  13   1   1        266.26        247.01         2.30 o                         
  14   1   1        164.78        158.54         1.62 o                         
  15   1   1          0.61          1.28         0.39 o                         
  16   1   1        167.47        179.04         1.80 o                         
  17   1   1         49.75         45.20         0.76 o                         
  18   1   1          0.85          1.06         0.38 o                         
  19   1   1          1.76          0.99         0.82 o                         
 -19   2   1          1.13          0.81         0.33 o                         
 -18   2   1          3.45          3.91         0.35 o                         
 -17   2   1         38.22         31.80         0.72 o                         
 -16   2   1         76.85         78.10         1.10 o                         
 -15   2   1         43.85         56.15         0.81 o                         
 -14   2   1          0.90          1.04         0.31 o                         
 -13   2   1         24.08         20.04         0.51 o                         
 -12   2   1         29.52         24.92         0.60 o                         
 -11   2   1        247.79        252.90         2.23 o                         
 -10   2   1         99.42        107.09         1.39 o                         
  -9   2   1        145.00        115.71         1.66 o                         
  -8   2   1        379.23        387.25         3.96 o                         
  -7   2   1        561.86        638.84         7.77 o                         
  -6   2   1         48.20         40.51         1.12 o                         
  -5   2   1        287.08        299.81         4.47 o                         
  -4   2   1       2015.54       1936.95        18.64 o                         
  -3   2   1         51.66         53.18         1.26 o                         
  -2   2   1       3570.01       3534.12        36.30 o                         
  -1   2   1         84.44         74.07         1.50 o                         
   0   2   1        180.10        182.10         2.42 o                         
   1   2   1      14987.57      13859.17       114.44 o                         
   2   2   1       9043.18       8407.36        67.37 o                         
   3   2   1       1028.86       1038.46         9.30 o                         
   4   2   1       1308.35       1312.00        11.17 o                         
   5   2   1        829.76        840.97         7.43 o                         
   6   2   1         50.90         31.32         1.01 o                         
   7   2   1       4845.61       4892.30        36.34 o                         
   8   2   1       1196.63       1236.99        10.59 o                         
   9   2   1          1.50          4.46         0.48 o                         
  10   2   1        221.34        218.37         2.72 o                         
  11   2   1       1148.21       1181.93         8.20 o                         
  12   2   1         13.46         11.31         0.49 o                         
  13   2   1        566.25        576.11         4.28 o                         
  14   2   1          1.99          1.15         0.36 o                         
  15   2   1        102.16        106.08         1.39 o                         
  16   2   1          8.59          8.18         0.43 o                         
  17   2   1        116.44        129.28         1.41 o                         
  18   2   1         16.36         16.08         0.62 o                         
 -18   3   1          6.48          5.73         0.33 o                         
 -17   3   1         28.53         28.49         0.73 o                         
 -16   3   1        152.64        159.15         1.72 o                         
 -15   3   1         71.86         80.25         1.03 o                         
 -14   3   1          0.06          0.20         0.35 o                         
 -13   3   1         56.81         57.86         0.88 o                         
 -12   3   1        285.33        294.34         2.31 o                         
 -11   3   1         89.35         85.12         0.92 o                         
 -10   3   1         66.88         64.22         1.02 o                         
  -9   3   1         87.57         78.91         1.79 o                         
  -8   3   1       1932.97       1965.00        13.08 o                         
  -7   3   1         23.67         37.37         0.94 o                         
  -6   3   1         13.22         16.62         0.73 o                         
  -5   3   1       1854.98       1682.94        13.52 o                         
  -4   3   1        575.41        578.71         5.71 o                         
  -3   3   1        498.26        508.79         5.40 o                         
  -2   3   1         50.82         48.87         1.18 o                         
  -1   3   1         40.89         61.45         1.62 o                         
   0   3   1       3439.25       3344.36        28.96 o                         
   1   3   1        114.61        145.26         2.72 o                         
   2   3   1          2.13          5.63         0.58 o                         
   3   3   1       5569.72       5577.19        41.64 o                         
   4   3   1        307.52        280.55         3.74 o                         
   5   3   1       1479.32       1586.75        14.34 o                         
   6   3   1        867.16        825.42         8.39 o                         
   7   3   1       1254.69       1263.66        10.98 o                         
   8   3   1        161.27        177.86         2.55 o                         
   9   3   1        124.76        102.95         1.45 o                         
  10   3   1        553.23        526.72         4.84 o                         
  11   3   1         35.55         35.41         0.96 o                         
  12   3   1         72.29         69.25         1.06 o                         
  13   3   1         34.11         26.90         0.68 o                         
  14   3   1        219.05        219.72         2.07 o                         
  15   3   1          3.93          5.20         0.41 o                         
  16   3   1          8.06          8.37         0.41 o                         
  17   3   1         16.11         16.62         0.45 o                         
  18   3   1        244.79        225.88         4.23 o                         
 -18   4   1         35.57         31.28         0.90 o                         
 -17   4   1        215.10        211.33         3.01 o                         
 -16   4   1          3.47          4.16         0.41 o                         
 -15   4   1          0.59          0.84         0.39 o                         
 -14   4   1        335.58        340.65         2.79 o                         
 -13   4   1        175.73        185.86         1.85 o                         
 -12   4   1        176.91        177.26         1.98 o                         
 -11   4   1       1173.51       1206.60         7.11 o                         
 -10   4   1        140.79        135.98         1.23 o                         
  -9   4   1        269.76        272.09         2.58 o                         
  -8   4   1        290.52        296.29         3.40 o                         
  -7   4   1          0.66          1.58         0.45 o                         
  -6   4   1        851.85        821.41         9.38 o                         
  -5   4   1        126.65        122.83         3.69 o                         
  -4   4   1        548.05        561.64         6.90 o                         
  -3   4   1       7019.08       6855.35        52.12 o                         
  -2   4   1       3891.10       3956.34        33.08 o                         
  -1   4   1          0.29          1.04         0.64 o                         
   0   4   1         32.11         58.86         1.23 o                         
   1   4   1       1953.29       1832.75        15.39 o                         
   2   4   1        152.12        174.55         2.45 o                         
   3   4   1        468.78        440.69         4.72 o                         
   4   4   1        704.61        695.85         6.71 o                         
   5   4   1         49.38         67.48         2.11 o                         
   6   4   1          1.54          4.03         0.64 o                         
   7   4   1        812.06        815.32         6.93 o                         
   8   4   1        283.17        283.50         2.99 o                         
   9   4   1        217.40        216.66         2.29 o                         
  10   4   1          0.18          0.57         0.35 o                         
  11   4   1         34.46         32.24         0.72 o                         
  12   4   1        986.49        976.68         6.80 o                         
  13   4   1        162.13        163.20         1.93 o                         
  14   4   1         40.55         37.37         0.78 o                         
  15   4   1         76.55         87.31         1.16 o                         
  16   4   1         15.95         17.10         0.55 o                         
  17   4   1          0.51          0.30         0.26 o                         
  18   4   1         40.53         30.22         1.73 o                         
 -17   5   1         12.51         10.79         0.55 o                         
 -16   5   1          5.85          5.35         0.39 o                         
 -15   5   1         12.18         12.58         0.45 o                         
 -14   5   1         76.95         83.78         1.19 o                         
 -13   5   1         10.09         11.41         0.55 o                         
 -12   5   1         85.66         89.57         1.22 o                         
 -11   5   1         93.86         96.37         1.13 o                         
 -10   5   1        253.84        256.54         2.13 o                         
  -9   5   1         70.00         74.60         0.99 o                         
  -8   5   1        629.58        630.52         5.65 o                         
  -7   5   1        362.47        353.37         3.85 o                         
  -6   5   1         40.99         37.72         1.67 o                         
  -5   5   1        537.72        589.31         8.33 o                         
  -4   5   1        287.74        313.61         5.13 o                         
  -3   5   1        180.58        137.31         3.04 o                         
  -2   5   1       2112.98       2140.67        21.10 o                         
  -1   5   1       1416.75       1490.94        13.20 o                         
   0   5   1        192.07        199.57         2.78 o                         
   1   5   1       1464.33       1610.14        11.55 o                         
   2   5   1        741.05        733.36         6.50 o                         
   3   5   1       1736.13       1799.64        15.62 o                         
   4   5   1         46.44         39.25         1.25 o                         
   5   5   1        393.82        433.93         5.88 o                         
   6   5   1         51.21         51.38         1.09 o                         
   7   5   1         46.82         53.72         1.06 o                         
   8   5   1       1170.66       1134.51         8.31 o                         
   9   5   1        381.48        359.86         3.06 o                         
  10   5   1          0.23          0.85         0.41 o                         
  11   5   1        443.54        453.80         3.53 o                         
  12   5   1         14.83         15.00         0.51 o                         
  13   5   1         27.02         28.75         0.77 o                         
  14   5   1         14.42         16.43         0.73 o                         
  15   5   1          3.70          4.48         0.45 o                         
  16   5   1        213.37        201.84         3.27 o                         
  17   5   1         14.25         11.68         0.45 o                         
 -16   6   1        201.77        190.23         4.47 o                         
 -15   6   1         24.26         27.81         0.78 o                         
 -14   6   1          0.54          0.96         0.37 o                         
 -13   6   1        610.33        627.87         5.00 o                         
 -12   6   1        989.33        984.18         6.92 o                         
 -11   6   1        431.90        432.34         3.42 o                         
 -10   6   1         49.48         46.04         0.84 o                         
  -9   6   1        960.74        985.40         7.06 o                         
  -8   6   1          3.93          3.59         0.49 o                         
  -7   6   1        938.03        904.36         6.97 o                         
  -6   6   1        122.31        120.67         2.29 o                         
  -5   6   1       1132.04       1148.59        11.62 o                         
  -4   6   1        645.92        700.03         7.49 o                         
  -3   6   1        474.98        450.32         5.50 o                         
  -2   6   1         15.26         13.52         0.85 o                         
  -1   6   1       5391.63       5359.76        42.03 o                         
   0   6   1        172.35        166.12         2.49 o                         
   1   6   1       1206.50       1178.77         9.61 o                         
   2   6   1        107.65         88.61         1.60 o                         
   3   6   1       2483.53       2434.84        17.90 o                         
   4   6   1       1899.59       1880.24        14.14 o                         
   5   6   1        578.66        560.39         5.19 o                         
   6   6   1         77.86         78.05         1.65 o                         
   7   6   1        117.03        118.17         1.50 o                         
   8   6   1       1148.40       1150.34         8.33 o                         
   9   6   1         66.55         66.94         1.05 o                         
  10   6   1        204.11        210.50         1.99 o                         
  11   6   1          2.11          2.20         0.35 o                         
  12   6   1        174.16        173.07         1.73 o                         
  13   6   1         53.84         53.88         1.13 o                         
  14   6   1        345.82        357.00         4.00 o                         
  15   6   1         73.01         67.19         1.44 o                         
  16   6   1         18.89         19.55         1.09 o                         
 -15   7   1         39.68         33.99         0.99 o                         
 -14   7   1         97.53        100.49         1.50 o                         
 -13   7   1         10.73         12.20         0.43 o                         
 -12   7   1         31.89         33.43         0.65 o                         
 -11   7   1          7.19          8.48         0.49 o                         
 -10   7   1        233.53        231.36         2.34 o                         
  -9   7   1        190.41        197.76         2.30 o                         
  -8   7   1         45.74         46.07         1.01 o                         
  -7   7   1        424.19        429.24         3.55 o                         
  -6   7   1         40.65         40.70         0.94 o                         
  -5   7   1        296.11        315.08         2.81 o                         
  -4   7   1        101.05         97.09         1.21 o                         
  -3   7   1        223.29        237.88         2.50 o                         
  -2   7   1        105.09        108.61         1.27 o                         
  -1   7   1         28.70         28.81         0.77 o                         
   0   7   1        190.67        197.51         2.04 o                         
   1   7   1         93.12         90.97         1.17 o                         
   2   7   1        331.65        346.97         3.03 o                         
   3   7   1          7.87         12.19         0.50 o                         
   4   7   1        483.65        470.70         3.78 o                         
   5   7   1          4.10          5.32         0.44 o                         
   6   7   1        493.36        510.08         4.00 o                         
   7   7   1        889.49        900.25         5.78 o                         
   8   7   1        710.27        732.79         5.14 o                         
   9   7   1         85.26         87.65         1.18 o                         
  10   7   1        807.15        819.24         5.78 o                         
  11   7   1        315.32        317.83         2.39 o                         
  12   7   1          0.14          0.52         0.40 o                         
  13   7   1         42.13         41.88         0.87 o                         
  14   7   1          0.30          0.97         0.29 o                         
  15   7   1         13.99         11.10         0.56 o                         
 -14   8   1        243.50        205.99         4.13 o                         
 -13   8   1         39.22         32.10         1.04 o                         
 -12   8   1          2.76          2.99         0.33 o                         
 -11   8   1         42.16         47.67         0.78 o                         
 -10   8   1         79.69         81.08         1.10 o                         
  -9   8   1         98.76        103.27         1.44 o                         
  -8   8   1        119.66        122.08         1.62 o                         
  -7   8   1         65.83         70.43         1.39 o                         
  -6   8   1        304.66        315.31         2.83 o                         
  -5   8   1         13.70         12.92         0.50 o                         
  -4   8   1        110.99        104.57         1.32 o                         
  -3   8   1        273.24        266.09         2.20 o                         
  -2   8   1        351.99        353.90         2.96 o                         
  -1   8   1         25.66         22.83         0.62 o                         
   0   8   1         24.65         31.08         0.78 o                         
   1   8   1       1236.52       1212.44         7.87 o                         
   2   8   1         77.10         87.27         1.42 o                         
   3   8   1         49.24         47.72         0.93 o                         
   4   8   1        111.70        116.92         1.45 o                         
   5   8   1          9.23          9.29         0.52 o                         
   6   8   1         80.94         85.57         1.24 o                         
   7   8   1          4.27          4.88         0.45 o                         
   8   8   1          3.49          4.70         0.43 o                         
   9   8   1        228.53        236.35         2.13 o                         
  10   8   1         50.45         52.61         0.82 o                         
  11   8   1         65.55         62.23         0.85 o                         
  12   8   1         93.49         98.14         1.20 o                         
  13   8   1          0.71          0.60         0.24 o                         
  14   8   1         31.25         22.05         0.97 o                         
 -12   9   1         10.90          8.02         0.48 o                         
 -11   9   1        178.33        169.41         3.33 o                         
 -10   9   1        118.98        127.28         1.60 o                         
  -9   9   1        180.93        184.10         1.92 o                         
  -8   9   1          0.38          0.98         0.39 o                         
  -7   9   1        174.44        173.46         1.92 o                         
  -6   9   1          0.07          0.10         0.38 o                         
  -5   9   1        215.93        242.87         2.33 o                         
  -4   9   1         24.62         27.69         0.72 o                         
  -3   9   1        141.42        131.62         1.55 o                         
  -2   9   1         22.42         25.98         0.83 o                         
  -1   9   1          6.16          4.58         0.47 o                         
   0   9   1         42.75         49.08         0.95 o                         
   1   9   1        214.81        200.81         2.31 o                         
   2   9   1        352.47        341.57         2.97 o                         
   3   9   1        154.38        170.02         1.82 o                         
   4   9   1        230.81        236.57         2.18 o                         
   5   9   1         67.89         66.54         1.06 o                         
   6   9   1        264.36        263.32         2.56 o                         
   7   9   1         63.12         71.86         1.10 o                         
   8   9   1          1.86          1.25         0.34 o                         
   9   9   1          0.44          0.86         0.28 o                         
  10   9   1          2.19          1.85         0.28 o                         
  11   9   1          3.23          3.06         0.29 o                         
  12   9   1          0.68          0.69         0.27 o                         
 -10  10   1          1.12          2.07         0.32 o                         
  -9  10   1          1.90          2.00         0.26 o                         
  -8  10   1          0.12          0.33         0.24 o                         
  -7  10   1          1.45          1.53         0.31 o                         
  -6  10   1          2.13          2.34         0.38 o                         
  -5  10   1          4.34          5.02         0.40 o                         
  -4  10   1        171.81        168.07         1.64 o                         
  -3  10   1         23.55         26.45         0.64 o                         
  -2  10   1          1.69          1.20         0.35 o                         
  -1  10   1         49.10         51.00         1.27 o                         
   0  10   1         88.32         80.43         1.18 o                         
   1  10   1         32.03         31.40         0.74 o                         
   2  10   1        131.15        144.10         1.75 o                         
   3  10   1          4.68          6.79         0.45 o                         
   4  10   1         44.78         51.32         0.99 o                         
   5  10   1          8.61          7.78         0.51 o                         
   6  10   1         31.29         33.14         0.73 o                         
   7  10   1        120.48        125.01         1.58 o                         
   8  10   1          0.11          0.22         0.32 o                         
   9  10   1         75.96         66.52         1.22 o                         
  10  10   1         30.14         22.87         0.83 o                         
  -6  11   1         20.79         23.99         0.75 o                         
  -5  11   1          0.06          1.24         0.34 o                         
  -4  11   1        196.46        200.60         2.47 o                         
  -3  11   1         48.40         48.37         0.82 o                         
  -2  11   1         47.26         45.39         0.82 o                         
  -1  11   1         53.82         55.43         0.95 o                         
   0  11   1         14.53         19.02         0.56 o                         
   1  11   1          0.50          1.13         0.30 o                         
   2  11   1          0.66          1.96         0.27 o                         
   3  11   1          7.09          6.20         0.41 o                         
   4  11   1         56.33         47.88         1.28 o                         
   5  11   1         10.49         11.79         0.52 o                         
   6  11   1         75.98         63.55         1.77 o                         
 -19   0   2          7.50          7.82         0.74 o                         
 -18   0   2         22.27         27.39         0.91 o                         
 -17   0   2        173.69        166.71         2.35 o                         
 -16   0   2        725.46        707.21         6.35 o                         
 -15   0   2          1.24          2.76         0.48 o                         
 -14   0   2        867.35        841.83         6.66 o                         
 -13   0   2        605.31        622.65         4.97 o                         
 -12   0   2         45.27         38.59         0.86 o                         
 -11   0   2        135.03        132.69         2.28 o                         
 -10   0   2        461.02        438.28         5.66 o                         
  -9   0   2       1383.29       1452.38        17.64 o                         
  -8   0   2        314.03        298.83         9.32 o                         
  -7   0   2       2799.29       2977.71        39.40 o                         
  -6   0   2      11159.92      11291.61       118.89 o                         
  -5   0   2      21582.21      19800.59       262.08 o                         
  -4   0   2       8617.59       8050.45       108.58 o                         
  -3   0   2        106.91        102.64         2.70 o                         
  -2   0   2       6774.83       6535.04       139.22 o                         
  -1   0   2          2.34          4.46         0.67 o                         
   0   0   2       5425.90       5240.12        64.06 o                         
   1   0   2       3106.45       3025.79        30.53 o                         
   2   0   2       9614.47       9057.21        95.47 o                         
   3   0   2       9225.26       8570.13        82.77 o                         
   4   0   2       4620.92       4410.75        51.33 o                         
   5   0   2          2.35          4.80         0.75 o                         
   6   0   2       1119.75       1139.39        17.74 o                         
   7   0   2         66.36         55.18         2.37 o                         
   8   0   2         43.83         45.85         2.63 o                         
   9   0   2       2330.34       2237.61        33.08 o                         
  10   0   2       1043.71       1038.92        14.55 o                         
  11   0   2          2.14          4.60         0.83 o                         
  12   0   2          6.72          6.63         0.89 o                         
  13   0   2         15.15         13.94         0.94 o                         
  14   0   2        120.28        115.07         2.56 o                         
  15   0   2        998.45       1044.36         9.66 o                         
  16   0   2          2.56          3.01         0.47 o                         
  17   0   2        259.78        262.97         4.44 o                         
  18   0   2        123.84        135.12         2.71 o                         
 -19   1   2         69.87         66.45         1.05 o                         
 -18   1   2          8.08          8.39         0.40 o                         
 -17   1   2         62.15         60.66         0.95 o                         
 -16   1   2         56.35         63.53         0.89 o                         
 -15   1   2          1.15          0.75         0.31 o                         
 -14   1   2          6.47         11.64         0.41 o                         
 -13   1   2        271.60        266.55         1.93 o                         
 -12   1   2          3.38          2.89         0.30 o                         
 -11   1   2        927.64        921.90         6.99 o                         
 -10   1   2         24.17         25.74         0.67 o                         
  -9   1   2        123.17         94.90         1.64 o                         
  -8   1   2       3233.94       3317.28        32.26 o                         
  -7   1   2         61.63         58.28         1.46 o                         
  -6   1   2         30.05         25.40         1.10 o                         
  -5   1   2       2833.53       3031.02        26.01 o                         
  -4   1   2        181.60        164.89         2.42 o                         
  -3   1   2      15800.35      14409.66       128.25 o                         
  -2   1   2       7170.64       7004.69        74.23 o                         
  -1   1   2       6901.63       6508.86        61.76 o                         
   0   1   2       7762.41       7199.66        71.83 o                         
   1   1   2      10103.94       9235.19        86.66 o                         
   2   1   2         98.41         88.52         1.44 o                         
   3   1   2       4381.36       4126.89        36.23 o                         
   4   1   2       1656.25       1729.84        15.14 o                         
   5   1   2        236.89        266.47         2.79 o                         
   6   1   2         19.53         27.57         0.96 o                         
   7   1   2       4058.64       3994.79        35.82 o                         
   8   1   2          3.38          3.20         0.66 o                         
   9   1   2         63.35         84.56         1.68 o                         
  10   1   2        978.15        965.77         9.00 o                         
  11   1   2        152.21        159.27         1.98 o                         
  12   1   2        270.78        286.86         2.80 o                         
  13   1   2          4.66          8.07         0.51 o                         
  14   1   2        146.96        145.04         1.68 o                         
  15   1   2        509.40        499.37         3.89 o                         
  16   1   2         22.28         24.27         0.57 o                         
  17   1   2         43.83         49.72         0.96 o                         
  18   1   2          1.00          2.19         0.28 o                         
 -19   2   2         73.98         63.50         2.37 o                         
 -18   2   2        198.20        214.37         2.37 o                         
 -17   2   2         44.30         39.66         0.79 o                         
 -16   2   2         11.89         13.75         0.53 o                         
 -15   2   2       1190.91       1224.18         8.07 o                         
 -14   2   2         21.60         21.92         0.51 o                         
 -13   2   2          7.00          5.84         0.36 o                         
 -12   2   2        123.54        119.26         1.15 o                         
 -11   2   2       1339.02       1368.49         8.23 o                         
 -10   2   2        485.36        474.60         3.65 o                         
  -9   2   2        609.31        612.03         5.61 o                         
  -8   2   2          1.87          1.62         0.63 o                         
  -7   2   2       1387.77       1376.66        12.35 o                         
  -6   2   2        232.36        237.25         3.33 o                         
  -5   2   2         48.31         58.37         1.57 o                         
  -4   2   2       2398.84       2207.81        21.85 o                         
  -3   2   2        798.65        784.36        12.02 o                         
  -2   2   2        123.65        130.92         3.11 o                         
  -1   2   2       5374.78       5134.93        37.48 o                         
   0   2   2      34153.11      28832.61       231.28 o                         
   1   2   2         42.55         34.98         0.99 o                         
   2   2   2       2979.40       2821.47        19.97 o                         
   3   2   2         68.16         66.23         1.22 o                         
   4   2   2       2155.92       2235.86        19.33 o                         
   5   2   2        222.94        197.67         2.84 o                         
   6   2   2         78.01        120.81         2.13 o                         
   7   2   2        921.87        941.33         8.73 o                         
   8   2   2        548.36        519.97         6.26 o                         
   9   2   2         65.68         75.25         1.62 o                         
  10   2   2       1011.06       1031.14         9.20 o                         
  11   2   2       2626.72       2645.67        17.22 o                         
  12   2   2        121.18        123.33         1.67 o                         
  13   2   2         48.02         51.90         1.06 o                         
  14   2   2         36.67         41.76         1.00 o                         
  15   2   2         82.57         90.23         1.24 o                         
  16   2   2         61.13         62.50         0.98 o                         
  17   2   2        154.01        161.34         1.60 o                         
  18   2   2          1.21          1.65         0.27 o                         
 -18   3   2         42.56         40.00         1.36 o                         
 -17   3   2         40.05         43.60         0.94 o                         
 -16   3   2         14.47         12.04         0.47 o                         
 -15   3   2          2.03          2.23         0.34 o                         
 -14   3   2          0.26          0.32         0.34 o                         
 -13   3   2        201.39        210.95         1.68 o                         
 -12   3   2          2.04          2.10         0.33 o                         
 -11   3   2         71.18         78.16         0.97 o                         
 -10   3   2       1157.67       1177.77         7.78 o                         
  -9   3   2        427.72        454.89         3.95 o                         
  -8   3   2        174.06        162.54         2.18 o                         
  -7   3   2        146.01        139.50         2.18 o                         
  -6   3   2       3532.87       3424.40        29.62 o                         
  -5   3   2        109.31         94.39         2.19 o                         
  -4   3   2        197.67        213.41         3.91 o                         
  -3   3   2        334.43        352.42         4.74 o                         
  -2   3   2          3.00          6.12         0.68 o                         
  -1   3   2       8546.65       8421.48        61.32 o                         
   0   3   2        210.37        245.75         3.20 o                         
   1   3   2        194.53        196.32         2.67 o                         
   2   3   2        510.11        484.31         4.61 o                         
   3   3   2          7.10          6.48         0.60 o                         
   4   3   2       1131.15       1233.38        10.34 o                         
   5   3   2       5683.64       5658.67        43.71 o                         
   6   3   2        349.68        380.19         4.33 o                         
   7   3   2         78.11        104.52         1.78 o                         
   8   3   2         17.98         30.98         0.77 o                         
   9   3   2        746.00        753.32         5.95 o                         
  10   3   2        281.67        266.42         2.37 o                         
  11   3   2        165.49        161.71         1.77 o                         
  12   3   2        376.86        359.10         3.33 o                         
  13   3   2          7.77          7.31         0.49 o                         
  14   3   2          2.12          2.51         0.46 o                         
  15   3   2          2.88          2.21         0.41 o                         
  16   3   2         23.71         26.80         0.58 o                         
  17   3   2         60.26         57.57         1.02 o                         
  18   3   2          2.78          2.11         0.28 o                         
 -18   4   2         19.47         16.56         0.56 o                         
 -17   4   2         75.97         74.54         1.42 o                         
 -16   4   2          0.08          0.65         0.33 o                         
 -15   4   2         42.34         43.91         0.77 o                         
 -14   4   2         38.72         38.56         0.79 o                         
 -13   4   2        370.50        376.91         2.89 o                         
 -12   4   2        682.08        704.82         4.61 o                         
 -11   4   2        185.39        199.94         1.94 o                         
 -10   4   2         49.62         55.77         0.92 o                         
  -9   4   2         15.85         14.74         0.56 o                         
  -8   4   2        740.12        743.95         5.99 o                         
  -7   4   2        642.36        639.87         5.69 o                         
  -6   4   2        850.33        905.93         8.66 o                         
  -5   4   2        446.92        462.07         4.97 o                         
  -4   4   2        172.57        172.34         2.86 o                         
  -3   4   2        129.95        134.84         2.48 o                         
  -2   4   2       3965.43       3895.36        32.80 o                         
  -1   4   2       1714.90       1842.16        15.13 o                         
   0   4   2        730.52        726.03         6.31 o                         
   1   4   2         51.75         57.26         1.38 o                         
   2   4   2         21.24         17.09         0.65 o                         
   3   4   2        134.99        127.16         2.24 o                         
   4   4   2        912.62        914.87         8.22 o                         
   5   4   2        236.48        257.45         3.32 o                         
   6   4   2        938.18        910.89         8.20 o                         
   7   4   2          2.15          4.03         0.51 o                         
   8   4   2        125.92        130.46         1.82 o                         
   9   4   2          0.26          0.82         0.36 o                         
  10   4   2         97.88         94.09         1.20 o                         
  11   4   2          4.33          4.19         0.41 o                         
  12   4   2          6.62          8.50         0.51 o                         
  13   4   2        284.12        299.27         2.71 o                         
  14   4   2          2.58          3.67         0.44 o                         
  15   4   2         53.60         53.85         0.99 o                         
  16   4   2         78.90         73.78         0.99 o                         
  17   4   2          3.52          3.13         0.36 o                         
 -17   5   2         17.68         17.61         0.61 o                         
 -16   5   2         13.64         14.81         0.50 o                         
 -15   5   2          0.47          0.51         0.36 o                         
 -14   5   2          2.94          2.09         0.41 o                         
 -13   5   2         58.98         58.63         1.36 o                         
 -12   5   2          1.86          2.34         0.43 o                         
 -11   5   2        385.86        377.41         3.17 o                         
 -10   5   2        366.84        387.07         3.15 o                         
  -9   5   2        830.10        825.36         5.85 o                         
  -8   5   2        764.06        792.08         5.83 o                         
  -7   5   2       1198.60       1166.18        10.15 o                         
  -6   5   2        177.47        189.13         2.88 o                         
  -5   5   2        777.22        743.20         7.80 o                         
  -4   5   2        653.87        699.09         7.87 o                         
  -3   5   2        767.90        837.50         9.57 o                         
  -2   5   2         25.77         28.73         1.76 o                         
  -1   5   2         93.40         77.85         2.47 o                         
   0   5   2        350.79        312.72         3.60 o                         
   1   5   2         50.82         48.06         1.41 o                         
   2   5   2        627.29        619.36         6.27 o                         
   3   5   2        385.69        407.33         4.46 o                         
   4   5   2       1069.41        998.09         8.62 o                         
   5   5   2          2.83          4.46         0.61 o                         
   6   5   2         52.27         36.70         1.09 o                         
   7   5   2        307.33        318.70         3.29 o                         
   8   5   2        159.43        146.46         1.64 o                         
   9   5   2        148.39        148.45         1.45 o                         
  10   5   2          8.07         12.13         0.44 o                         
  11   5   2          0.11          0.88         0.33 o                         
  12   5   2          5.46          5.56         0.40 o                         
  13   5   2          3.97          2.61         0.38 o                         
  14   5   2        169.72        147.24         1.95 o                         
  15   5   2        152.77        164.22         2.37 o                         
  16   5   2         29.86         27.15         0.85 o                         
  17   5   2         11.25         10.62         0.84 o                         
 -16   6   2         31.95         30.25         1.22 o                         
 -15   6   2         23.03         25.59         0.60 o                         
 -14   6   2         38.64         40.67         0.75 o                         
 -13   6   2          1.04          1.89         0.40 o                         
 -12   6   2         28.31         29.95         0.75 o                         
 -11   6   2        227.76        238.39         2.29 o                         
 -10   6   2        462.14        471.90         3.85 o                         
  -9   6   2          0.12         -0.42         0.42 o                         
  -8   6   2        160.15        160.76         1.96 o                         
  -7   6   2        162.35        172.27         1.98 o                         
  -6   6   2        435.92        456.81         4.08 o                         
  -5   6   2          0.06          1.26         0.40 o                         
  -4   6   2         21.73         24.45         1.09 o                         
  -3   6   2         15.10         17.27         0.82 o                         
  -2   6   2        105.76        120.01         2.17 o                         
  -1   6   2         21.34         19.66         0.76 o                         
   0   6   2        230.02        254.08         3.11 o                         
   1   6   2        322.60        331.88         3.87 o                         
   2   6   2          9.37         12.63         0.57 o                         
   3   6   2          4.67          4.28         0.43 o                         
   4   6   2          1.43          3.48         0.50 o                         
   5   6   2         19.41         19.90         0.70 o                         
   6   6   2         83.24         74.45         0.97 o                         
   7   6   2          2.83          2.52         0.37 o                         
   8   6   2          0.07          0.38         0.35 o                         
   9   6   2        288.83        285.07         2.28 o                         
  10   6   2          2.70          2.38         0.36 o                         
  11   6   2        211.29        215.20         1.90 o                         
  12   6   2          1.11          1.53         0.42 o                         
  13   6   2          2.14          3.25         0.44 o                         
  14   6   2          8.57          6.42         0.41 o                         
  15   6   2         31.45         29.29         0.58 o                         
  16   6   2          2.73          3.15         0.31 o                         
 -15   7   2          2.32          1.89         0.27 o                         
 -14   7   2         28.01         26.23         0.55 o                         
 -13   7   2        134.74        131.62         1.34 o                         
 -12   7   2         70.03         70.39         1.00 o                         
 -11   7   2         65.76         64.18         1.20 o                         
 -10   7   2         14.51         11.27         0.60 o                         
  -9   7   2        401.25        394.25         3.25 o                         
  -8   7   2         11.28         13.32         0.59 o                         
  -7   7   2        993.57        977.46         6.96 o                         
  -6   7   2         14.50         12.44         0.53 o                         
  -5   7   2        334.88        319.96         2.56 o                         
  -4   7   2         63.71         64.27         0.94 o                         
  -3   7   2        358.55        343.90         2.57 o                         
  -2   7   2        210.16        215.82         1.85 o                         
  -1   7   2         27.31         22.27         0.52 o                         
   0   7   2        667.48        640.81         4.29 o                         
   1   7   2         11.42         14.36         0.48 o                         
   2   7   2         36.64         35.08         0.89 o                         
   3   7   2        133.87        129.09         1.48 o                         
   4   7   2       1417.77       1390.69         8.54 o                         
   5   7   2         12.76         13.06         0.50 o                         
   6   7   2        602.16        604.23         4.17 o                         
   7   7   2          3.45          4.36         0.41 o                         
   8   7   2         76.22         73.62         1.16 o                         
   9   7   2         31.55         28.60         0.65 o                         
  10   7   2        263.86        262.97         2.33 o                         
  11   7   2          0.78          1.62         0.42 o                         
  12   7   2          4.03          3.21         0.40 o                         
  13   7   2          3.69          6.02         0.42 o                         
  14   7   2          2.12          1.85         0.29 o                         
  15   7   2          2.28          2.30         0.45 o                         
 -14   8   2          0.20          0.58         0.34 o                         
 -13   8   2         36.74         32.27         2.03 o                         
 -12   8   2          9.46         10.40         0.45 o                         
 -11   8   2          0.46          0.93         0.34 o                         
 -10   8   2         41.42         40.53         0.81 o                         
  -9   8   2         17.20         20.44         0.61 o                         
  -8   8   2        183.78        200.45         2.10 o                         
  -7   8   2         30.55         33.71         0.74 o                         
  -6   8   2        122.93        128.29         1.39 o                         
  -5   8   2         18.06         16.35         0.54 o                         
  -4   8   2          4.84          3.23         0.37 o                         
  -3   8   2          7.93          8.89         0.51 o                         
  -2   8   2        387.09        365.46         2.93 o                         
  -1   8   2        140.24        145.55         1.54 o                         
   0   8   2          0.00          0.83         0.34 o                         
   1   8   2        517.80        541.97         3.90 o                         
   2   8   2         77.61         71.55         1.12 o                         
   3   8   2        276.13        278.02         2.29 o                         
   4   8   2         20.98         27.28         0.67 o                         
   5   8   2         42.55         39.21         0.74 o                         
   6   8   2         52.05         53.07         1.08 o                         
   7   8   2          9.52          8.46         0.46 o                         
   8   8   2          3.73          4.75         0.41 o                         
   9   8   2         98.20         92.60         1.14 o                         
  10   8   2        252.25        247.10         2.19 o                         
  11   8   2         12.24         11.51         0.44 o                         
  12   8   2         62.91         61.37         0.94 o                         
  13   8   2          1.56          1.47         0.26 o                         
 -12   9   2         36.87         30.52         0.98 o                         
 -11   9   2          5.42          4.57         0.35 o                         
 -10   9   2         32.44         31.10         0.68 o                         
  -9   9   2        102.01        104.99         1.26 o                         
  -8   9   2         11.92         10.29         0.50 o                         
  -7   9   2         12.48         12.40         0.53 o                         
  -6   9   2        129.91        132.80         1.54 o                         
  -5   9   2         35.97         31.59         0.72 o                         
  -4   9   2          7.10          4.90         0.43 o                         
  -3   9   2         11.13         12.85         0.49 o                         
  -2   9   2         68.15         77.55         1.16 o                         
  -1   9   2         52.12         67.05         1.12 o                         
   0   9   2        155.90        157.83         1.90 o                         
   1   9   2        122.21        126.82         1.66 o                         
   2   9   2        367.54        355.38         3.50 o                         
   3   9   2        484.54        503.49         4.30 o                         
   4   9   2         44.37         47.22         1.00 o                         
   5   9   2         67.70         63.15         0.97 o                         
   6   9   2         92.98         92.09         1.19 o                         
   7   9   2          6.92          7.52         0.45 o                         
   8   9   2        314.05        304.97         3.10 o                         
   9   9   2        125.63        120.73         1.39 o                         
  10   9   2          0.51          0.34         0.28 o                         
  11   9   2         27.26         26.69         0.68 o                         
 -10  10   2          6.32          3.59         0.39 o                         
  -9  10   2          1.05          1.03         0.23 o                         
  -8  10   2         16.06         16.04         0.45 o                         
  -7  10   2          1.72          2.51         0.31 o                         
  -6  10   2          1.27          2.00         0.27 o                         
  -5  10   2          6.08          5.71         0.36 o                         
  -4  10   2        101.99         96.90         1.34 o                         
  -3  10   2         23.30         25.64         0.66 o                         
  -2  10   2          0.25          0.49         0.36 o                         
  -1  10   2         61.66         63.84         1.08 o                         
   0  10   2         53.94         58.22         1.06 o                         
   1  10   2          0.38          0.63         0.39 o                         
   2  10   2         37.03         38.34         0.77 o                         
   3  10   2        249.65        246.65         2.40 o                         
   4  10   2          1.20          1.72         0.45 o                         
   5  10   2          0.13          0.41         0.43 o                         
   6  10   2          0.09          0.51         0.34 o                         
   7  10   2         35.88         36.43         0.79 o                         
   8  10   2         22.31         21.53         0.61 o                         
   9  10   2          0.13         -0.47         0.50 o                         
  -6  11   2          4.25          3.19         0.66 o                         
  -5  11   2          1.44          2.06         0.30 o                         
  -4  11   2         75.94         66.96         2.16 o                         
  -3  11   2         97.04         98.94         1.35 o                         
  -2  11   2         50.52         50.00         0.86 o                         
  -1  11   2          8.90          8.76         0.43 o                         
   0  11   2         29.07         30.45         0.71 o                         
   1  11   2          1.67          2.05         0.34 o                         
   2  11   2         89.16         80.51         1.92 o                         
   3  11   2        125.55        116.84         1.95 o                         
   4  11   2          3.05          3.29         0.38 o                         
   5  11   2          3.41          4.00         0.47 o                         
   6  11   2         11.47         10.14         0.62 o                         
 -19   1   3         44.21         40.13         0.83 o                         
 -18   1   3          3.27          3.59         0.40 o                         
 -17   1   3         40.96         37.89         0.88 o                         
 -16   1   3        103.92        100.31         1.35 o                         
 -15   1   3         41.06         49.60         0.74 o                         
 -14   1   3         61.00         55.89         0.80 o                         
 -13   1   3        258.05        248.24         2.03 o                         
 -12   1   3        247.45        238.77         1.95 o                         
 -11   1   3        274.95        260.08         2.13 o                         
 -10   1   3        493.99        480.66         3.99 o                         
  -9   1   3        184.33        170.58         2.36 o                         
  -8   1   3       2627.26       2567.75        27.19 o                         
  -7   1   3       1079.16       1165.58        14.61 o                         
  -6   1   3       3145.82       3082.70        26.51 o                         
  -5   1   3          4.96          8.68         0.80 o                         
  -4   1   3       1045.92        987.63        11.40 o                         
  -3   1   3        915.41        895.76        11.75 o                         
  -2   1   3        298.77        292.28         3.81 o                         
  -1   1   3        651.04        649.15         6.35 o                         
   0   1   3        468.07        492.96         6.83 o                         
   1   1   3        891.81        840.07         8.62 o                         
   2   1   3        971.23        956.31         9.10 o                         
   3   1   3       3652.95       3623.63        26.46 o                         
   4   1   3         52.57         62.24         1.46 o                         
   5   1   3       9172.13       9082.17        70.48 o                         
   6   1   3          1.34          1.44         0.60 o                         
   7   1   3       1259.67       1215.21        14.72 o                         
   8   1   3        332.22        370.85         6.88 o                         
   9   1   3       1064.74       1092.08        12.42 o                         
  10   1   3          2.58          2.77         0.63 o                         
  11   1   3         14.05         12.16         0.58 o                         
  12   1   3        669.86        689.34         5.03 o                         
  13   1   3        242.09        235.55         2.26 o                         
  14   1   3         44.57         50.78         1.07 o                         
  15   1   3         14.48         14.00         0.52 o                         
  16   1   3        112.53        129.68         2.33 o                         
  17   1   3        125.72        118.99         1.53 o                         
  18   1   3         64.72         61.62         1.71 o                         
 -18   2   3        118.78        121.90         1.42 o                         
 -17   2   3         13.80         19.04         0.59 o                         
 -16   2   3         30.78         32.61         0.69 o                         
 -15   2   3          0.15          0.52         0.34 o                         
 -14   2   3        468.72        475.28         3.19 o                         
 -13   2   3        570.95        557.44         3.52 o                         
 -12   2   3        611.98        605.74         3.94 o                         
 -11   2   3         23.77         21.14         0.53 o                         
 -10   2   3        467.56        485.66         4.58 o                         
  -9   2   3        523.90        480.42         4.61 o                         
  -8   2   3        937.21        941.44         9.95 o                         
  -7   2   3       3223.38       3215.00        28.36 o                         
  -6   2   3         37.36         37.65         1.49 o                         
  -5   2   3       3780.09       3764.94        31.96 o                         
  -4   2   3       1227.40       1141.54        10.99 o                         
  -3   2   3      11841.56      11133.09        92.57 o                         
  -2   2   3        159.14        146.36         2.69 o                         
  -1   2   3      11571.86      11014.76        91.42 o                         
   0   2   3         29.36         20.27         0.94 o                         
   1   2   3       7799.11       7426.04        79.81 o                         
   2   2   3       7202.87       6991.71        54.16 o                         
   3   2   3       1491.44       1402.63        11.40 o                         
   4   2   3        455.70        546.27         6.44 o                         
   5   2   3        392.02        454.11         5.35 o                         
   6   2   3        353.00        337.19         3.96 o                         
   7   2   3        131.19        122.12         2.43 o                         
   8   2   3        670.44        669.80         7.62 o                         
   9   2   3          5.83          9.53         0.71 o                         
  10   2   3        115.80        105.61         1.70 o                         
  11   2   3          0.89          1.44         0.42 o                         
  12   2   3        504.68        534.72         4.53 o                         
  13   2   3         46.43         55.04         1.36 o                         
  14   2   3        150.91        170.23         1.97 o                         
  15   2   3         24.98         24.91         0.70 o                         
  16   2   3          1.76          2.94         0.37 o                         
  17   2   3          3.93          4.10         0.31 o                         
  18   2   3         40.32         38.27         1.01 o                         
 -18   3   3         23.58         19.75         0.71 o                         
 -17   3   3         54.61         53.22         0.84 o                         
 -16   3   3         20.37         21.83         0.57 o                         
 -15   3   3          0.30          1.20         0.34 o                         
 -14   3   3         13.52         15.21         0.48 o                         
 -13   3   3        306.66        309.33         2.32 o                         
 -12   3   3         20.10         22.74         0.55 o                         
 -11   3   3        442.35        440.44         3.26 o                         
 -10   3   3       1119.51       1142.35         7.58 o                         
  -9   3   3         29.60         37.03         1.46 o                         
  -8   3   3        196.75        217.39         3.06 o                         
  -7   3   3       1564.54       1577.96        13.06 o                         
  -6   3   3         94.36        102.10         1.89 o                         
  -5   3   3         20.53         16.48         0.89 o                         
  -4   3   3         50.98         40.74         1.62 o                         
  -3   3   3        694.45        681.60         7.65 o                         
  -2   3   3       3763.53       3926.39        30.30 o                         
  -1   3   3       4412.83       4466.24        32.09 o                         
   0   3   3       1267.80       1289.65        10.15 o                         
   1   3   3        549.48        527.03         4.49 o                         
   2   3   3       3328.38       3299.11        22.82 o                         
   3   3   3          2.48          1.96         0.45 o                         
   4   3   3        949.09        843.29         7.90 o                         
   5   3   3        178.91        182.70         3.64 o                         
   6   3   3        601.85        598.51         5.47 o                         
   7   3   3       1076.83       1211.78        10.52 o                         
   8   3   3        816.68        780.68         6.93 o                         
   9   3   3        268.36        248.65         3.10 o                         
  10   3   3        244.08        231.52         2.17 o                         
  11   3   3         11.55         12.08         0.55 o                         
  12   3   3         59.48         60.11         1.26 o                         
  13   3   3        165.75        161.79         2.20 o                         
  14   3   3         31.40         32.90         0.83 o                         
  15   3   3         16.99         22.27         0.59 o                         
  16   3   3         32.04         28.46         0.76 o                         
  17   3   3          5.69          4.20         0.26 o                         
 -17   4   3          5.78          3.73         0.41 o                         
 -16   4   3        318.53        335.52         4.23 o                         
 -15   4   3         19.26         20.62         0.57 o                         
 -14   4   3          5.58          5.27         0.40 o                         
 -13   4   3        177.74        182.75         1.72 o                         
 -12   4   3        125.70        119.68         1.37 o                         
 -11   4   3         23.19         21.14         0.61 o                         
 -10   4   3        473.79        480.65         3.94 o                         
  -9   4   3        798.36        813.75         6.01 o                         
  -8   4   3        524.34        521.60         4.73 o                         
  -7   4   3        638.80        654.40         5.84 o                         
  -6   4   3        225.65        237.58         2.82 o                         
  -5   4   3        294.20        260.47         3.49 o                         
  -4   4   3        112.30         87.76         2.28 o                         
  -3   4   3        473.45        532.56         6.57 o                         
  -2   4   3       4544.01       4713.86        38.48 o                         
  -1   4   3       3080.51       3116.77        25.14 o                         
   0   4   3       1574.47       1656.71        14.44 o                         
   1   4   3         34.63         37.24         1.10 o                         
   2   4   3        692.60        643.31         6.04 o                         
   3   4   3        264.16        275.92         3.06 o                         
   4   4   3        414.26        472.30         4.88 o                         
   5   4   3          1.21          2.78         0.40 o                         
   6   4   3        203.10        189.25         2.37 o                         
   7   4   3       1196.85       1158.03         7.98 o                         
   8   4   3          5.97          4.14         0.41 o                         
   9   4   3        103.63         95.57         1.13 o                         
  10   4   3        292.31        304.80         2.70 o                         
  11   4   3          1.17          2.24         0.41 o                         
  12   4   3         29.51         30.57         0.72 o                         
  13   4   3        282.76        275.69         2.77 o                         
  14   4   3         78.56         84.32         1.27 o                         
  15   4   3         46.84         45.28         0.78 o                         
  16   4   3         52.89         53.02         0.80 o                         
  17   4   3         28.66         23.31         0.86 o                         
 -17   5   3         75.11         70.80         1.58 o                         
 -16   5   3         14.23         14.83         0.49 o                         
 -15   5   3        212.79        202.41         2.46 o                         
 -14   5   3         41.74         38.56         0.98 o                         
 -13   5   3          1.78          2.71         0.41 o                         
 -12   5   3        163.34        177.60         1.86 o                         
 -11   5   3        138.29        150.83         1.62 o                         
 -10   5   3         71.39         74.61         1.09 o                         
  -9   5   3        812.96        796.60         5.72 o                         
  -8   5   3         41.65         48.15         0.82 o                         
  -7   5   3        539.46        580.34         5.88 o                         
  -6   5   3        265.30        277.99         3.13 o                         
  -5   5   3       1718.49       1747.02        13.91 o                         
  -4   5   3       1479.25       1520.42        15.89 o                         
  -3   5   3        107.68        110.80         2.18 o                         
  -2   5   3        186.29        214.03         3.46 o                         
  -1   5   3         97.05        108.17         2.30 o                         
   0   5   3       2543.06       2666.19        21.62 o                         
   1   5   3        724.10        664.55         6.15 o                         
   2   5   3        353.98        338.61         3.80 o                         
   3   5   3        719.24        693.42         6.52 o                         
   4   5   3         26.87         29.68         0.87 o                         
   5   5   3        101.91         95.32         1.40 o                         
   6   5   3        861.65        883.82         6.70 o                         
   7   5   3        142.00        141.76         1.50 o                         
   8   5   3         38.17         43.09         0.81 o                         
   9   5   3          0.61          0.57         0.31 o                         
  10   5   3        323.32        304.17         2.46 o                         
  11   5   3        650.49        647.82         4.68 o                         
  12   5   3        203.21        211.20         2.16 o                         
  13   5   3          0.01          0.37         0.38 o                         
  14   5   3          1.47          0.75         0.36 o                         
  15   5   3          3.71          5.56         0.39 o                         
  16   5   3         19.08         16.78         0.52 o                         
 -16   6   3         16.64         14.05         0.41 o                         
 -15   6   3          2.92          2.71         0.34 o                         
 -14   6   3         78.16         85.75         1.40 o                         
 -13   6   3        307.09        314.66         3.15 o                         
 -12   6   3         10.49         11.25         0.61 o                         
 -11   6   3        384.37        405.88         3.70 o                         
 -10   6   3        121.91        126.99         1.65 o                         
  -9   6   3         11.82         13.85         0.97 o                         
  -8   6   3         17.30         16.43         0.57 o                         
  -7   6   3        139.18        144.82         1.69 o                         
  -6   6   3       1424.95       1426.00         8.22 o                         
  -5   6   3        220.80        211.81         2.05 o                         
  -4   6   3        995.73       1006.93         8.25 o                         
  -3   6   3        396.77        382.40         3.74 o                         
  -2   6   3        773.61        766.64         5.99 o                         
  -1   6   3        134.88        143.71         2.09 o                         
   0   6   3       1281.40       1264.39         9.57 o                         
   1   6   3         11.85         15.50         0.62 o                         
   2   6   3        184.11        162.22         1.88 o                         
   3   6   3         46.11         44.53         1.12 o                         
   4   6   3        334.95        342.62         3.47 o                         
   5   6   3        599.25        593.07         4.13 o                         
   6   6   3        453.40        438.60         3.08 o                         
   7   6   3          8.39         10.61         0.44 o                         
   8   6   3        942.76        935.00         5.78 o                         
   9   6   3        327.11        329.06         2.43 o                         
  10   6   3         13.69         13.91         0.52 o                         
  11   6   3         76.91         87.66         1.33 o                         
  12   6   3        160.38        160.76         1.88 o                         
  13   6   3          1.32          0.86         0.37 o                         
  14   6   3         58.92         53.35         0.85 o                         
  15   6   3         81.34         85.61         1.30 o                         
 -15   7   3         33.54         27.89         0.65 o                         
 -14   7   3        133.15        127.38         1.85 o                         
 -13   7   3         11.81         10.38         0.50 o                         
 -12   7   3        595.32        615.89         6.07 o                         
 -11   7   3         64.23         61.47         0.98 o                         
 -10   7   3        199.10        199.48         1.87 o                         
  -9   7   3        317.01        311.15         2.88 o                         
  -8   7   3          3.03          2.62         0.42 o                         
  -7   7   3          0.41          1.12         0.42 o                         
  -6   7   3         25.39         30.24         0.67 o                         
  -5   7   3        157.14        147.86         1.61 o                         
  -4   7   3        330.88        331.26         2.50 o                         
  -3   7   3         13.43         13.01         0.45 o                         
  -2   7   3        113.91        110.21         1.14 o                         
  -1   7   3        245.23        255.93         2.10 o                         
   0   7   3         92.10         91.68         1.25 o                         
   1   7   3       2089.93       2092.99        12.20 o                         
   2   7   3        345.49        346.02         2.63 o                         
   3   7   3        955.50        978.99         5.97 o                         
   4   7   3        543.63        552.31         3.55 o                         
   5   7   3        964.58        975.32         6.11 o                         
   6   7   3        459.86        449.42         3.31 o                         
   7   7   3         23.65         24.48         0.63 o                         
   8   7   3         93.66         86.48         1.25 o                         
   9   7   3         49.57         48.11         0.82 o                         
  10   7   3          4.08          4.71         0.42 o                         
  11   7   3         40.07         37.69         0.76 o                         
  12   7   3          0.97          1.08         0.36 o                         
  13   7   3          3.69          3.15         0.43 o                         
  14   7   3         41.58         36.06         0.90 o                         
 -13   8   3         56.49         49.52         1.74 o                         
 -12   8   3         34.23         37.11         0.74 o                         
 -11   8   3         87.12         97.03         1.18 o                         
 -10   8   3         24.31         26.79         0.60 o                         
  -9   8   3         54.67         54.91         0.88 o                         
  -8   8   3          2.17          2.55         0.41 o                         
  -7   8   3        125.33        136.77         1.67 o                         
  -6   8   3         29.60         26.96         0.70 o                         
  -5   8   3        603.99        633.48         4.68 o                         
  -4   8   3        162.26        161.35         1.66 o                         
  -3   8   3         89.20         86.82         1.15 o                         
  -2   8   3        176.32        172.09         1.69 o                         
  -1   8   3        169.64        188.73         1.70 o                         
   0   8   3         27.44         24.72         0.62 o                         
   1   8   3        432.24        402.11         3.28 o                         
   2   8   3         73.16         72.00         1.06 o                         
   3   8   3          3.51          3.67         0.39 o                         
   4   8   3         65.59         77.41         1.03 o                         
   5   8   3        196.61        195.60         1.87 o                         
   6   8   3        302.59        312.71         2.64 o                         
   7   8   3         45.78         50.79         0.85 o                         
   8   8   3          0.71          0.81         0.34 o                         
   9   8   3         11.42         11.05         0.55 o                         
  10   8   3        285.64        286.68         3.05 o                         
  11   8   3          0.31          0.52         0.36 o                         
  12   8   3         11.25         12.19         0.50 o                         
  13   8   3         90.00         71.57         1.61 o                         
 -12   9   3          0.70          0.73         0.36 o                         
 -11   9   3         51.09         49.73         1.28 o                         
 -10   9   3         15.26         20.36         0.59 o                         
  -9   9   3          2.16          2.28         0.33 o                         
  -8   9   3          0.61          0.93         0.37 o                         
  -7   9   3        353.66        354.02         3.37 o                         
  -6   9   3        178.77        166.07         2.47 o                         
  -5   9   3          1.76          3.41         0.42 o                         
  -4   9   3        189.12        188.99         2.14 o                         
  -3   9   3        103.93         94.12         1.19 o                         
  -2   9   3        176.10        179.76         1.83 o                         
  -1   9   3         38.66         37.43         0.85 o                         
   0   9   3          0.74          1.92         0.42 o                         
   1   9   3          2.83          4.75         0.46 o                         
   2   9   3         20.46         21.92         0.70 o                         
   3   9   3          9.78         10.34         0.54 o                         
   4   9   3        457.23        461.76         4.07 o                         
   5   9   3         22.80         23.79         0.74 o                         
   6   9   3         64.50         62.94         1.05 o                         
   7   9   3         17.81         17.11         0.60 o                         
   8   9   3        207.23        213.37         2.73 o                         
   9   9   3         18.98         21.06         0.82 o                         
  10   9   3          0.16          0.29         0.35 o                         
  11   9   3          0.01          0.04         0.31 o                         
  -9  10   3         97.53         88.93         3.11 o                         
  -8  10   3         48.74         52.72         1.13 o                         
  -7  10   3        130.20        136.00         1.54 o                         
  -6  10   3         41.28         34.86         0.77 o                         
  -5  10   3         22.10         20.26         0.57 o                         
  -4  10   3          7.11          9.44         0.44 o                         
  -3  10   3        150.46        165.14         1.96 o                         
  -2  10   3         11.27         11.94         0.53 o                         
  -1  10   3         32.63         29.29         0.71 o                         
   0  10   3          2.31          2.45         0.42 o                         
   1  10   3        116.69        117.28         1.63 o                         
   2  10   3          1.52          2.65         0.43 o                         
   3  10   3        238.82        239.88         2.92 o                         
   4  10   3          0.26          0.32         0.36 o                         
   5  10   3          0.46          1.83         0.34 o                         
   6  10   3         17.89         16.54         0.57 o                         
   7  10   3         75.76         73.30         1.24 o                         
   8  10   3          6.54          7.28         0.38 o                         
   9  10   3         17.78         14.16         1.19 o                         
  -5  11   3          1.14          1.07         0.34 o                         
  -4  11   3          0.66          0.58         0.33 o                         
  -3  11   3          0.06          0.60         0.29 o                         
  -2  11   3          4.50          4.71         0.63 o                         
  -1  11   3         63.35         67.76         1.26 o                         
   0  11   3          7.58          9.82         0.53 o                         
   1  11   3         98.80         96.73         1.50 o                         
   2  11   3         20.70         19.96         0.55 o                         
   3  11   3         79.08         81.80         1.84 o                         
   4  11   3          6.36          5.13         0.52 o                         
   5  11   3         37.45         30.26         1.03 o                         
 -18   0   4        147.70        160.17         3.15 o                         
 -17   0   4         21.81         20.48         0.70 o                         
 -16   0   4        323.82        366.45         4.44 o                         
 -15   0   4        287.33        293.24         3.52 o                         
 -14   0   4         22.64         22.16         0.84 o                         
 -13   0   4         12.94         11.58         0.60 o                         
 -12   0   4        776.44        734.29         6.55 o                         
 -11   0   4         21.64         29.63         1.16 o                         
 -10   0   4         62.84         68.35         2.00 o                         
  -9   0   4        675.79        674.86         9.99 o                         
  -8   0   4       2893.71       3088.81        45.08 o                         
  -7   0   4        328.69        267.61         8.90 o                         
  -6   0   4       3481.77       3399.64        49.21 o                         
  -5   0   4       9419.12       9102.76       139.51 o                         
  -4   0   4       3030.36       2858.07        41.34 o                         
  -3   0   4       1667.12       1542.54        27.91 o                         
  -2   0   4       3796.54       3600.65        42.18 o                         
  -1   0   4      10138.62       9552.05        95.66 o                         
   0   0   4          0.69          1.13         0.36 o                         
   1   0   4       1380.25       1383.35        18.97 o                         
   2   0   4        278.23        339.88         6.35 o                         
   3   0   4       2030.89       1942.51        24.31 o                         
   4   0   4       2440.47       2396.26        28.49 o                         
   5   0   4        196.16        221.21         5.33 o                         
   6   0   4        571.55        542.52        10.20 o                         
   7   0   4       1323.57       1397.13        21.59 o                         
   8   0   4        705.60        740.70        13.84 o                         
   9   0   4        457.16        495.28        11.39 o                         
  10   0   4       4012.40       4165.22        41.33 o                         
  11   0   4       3980.60       3927.08        37.62 o                         
  12   0   4         18.96         26.23         1.07 o                         
  13   0   4         47.81         56.89         1.38 o                         
  14   0   4        411.93        468.52         5.34 o                         
  15   0   4         27.12         21.79         0.83 o                         
  16   0   4         19.57         10.59         0.62 o                         
  17   0   4         17.63         17.58         0.79 o                         
  18   0   4         38.05         26.74         0.89 o                         
 -18   1   4        132.59        116.74         2.61 o                         
 -17   1   4          2.51          2.56         0.36 o                         
 -16   1   4        264.53        255.47         2.45 o                         
 -15   1   4          2.75          3.10         0.38 o                         
 -14   1   4          0.27          1.52         0.34 o                         
 -13   1   4        417.16        436.91         3.11 o                         
 -12   1   4         58.54         58.28         0.89 o                         
 -11   1   4        100.86         99.02         1.13 o                         
 -10   1   4       1301.41       1290.97        10.44 o                         
  -9   1   4        661.29        666.94         7.33 o                         
  -8   1   4       3064.39       3084.84        30.55 o                         
  -7   1   4         16.77         20.21         1.06 o                         
  -6   1   4       4507.75       4581.91        43.88 o                         
  -5   1   4          6.55          3.30         0.83 o                         
  -4   1   4          6.48         12.75         1.61 o                         
  -3   1   4          3.24          8.75         0.99 o                         
  -2   1   4        614.95        564.02         6.04 o                         
  -1   1   4       3281.10       3407.45        24.99 o                         
   0   1   4       5498.68       5572.37        60.11 o                         
   1   1   4        335.60        357.78         4.43 o                         
   2   1   4        134.45        117.72         1.83 o                         
   3   1   4          2.94          1.03         0.44 o                         
   4   1   4        842.75        959.62         9.25 o                         
   5   1   4        625.37        560.48         5.93 o                         
   6   1   4        689.30        654.65         7.29 o                         
   7   1   4         97.16        120.81         3.80 o                         
   8   1   4          1.06          2.18         0.68 o                         
   9   1   4         46.04         41.66         1.61 o                         
  10   1   4        817.26        801.95         6.30 o                         
  11   1   4         96.07         95.30         1.41 o                         
  12   1   4         38.91         37.92         0.89 o                         
  13   1   4        279.76        284.88         2.52 o                         
  14   1   4         75.33         84.55         1.16 o                         
  15   1   4         26.58         25.80         0.71 o                         
  16   1   4        196.44        199.06         2.44 o                         
  17   1   4          7.20          6.36         0.34 o                         
  18   1   4         62.79         46.34         2.13 o                         
 -18   2   4         33.78         31.64         1.35 o                         
 -17   2   4         85.78         90.40         1.21 o                         
 -16   2   4         74.08         73.64         1.05 o                         
 -15   2   4        105.84         99.93         1.18 o                         
 -14   2   4        427.23        438.85         3.26 o                         
 -13   2   4         32.63         31.97         0.64 o                         
 -12   2   4        159.87        157.88         1.59 o                         
 -11   2   4        307.74        313.53         2.60 o                         
 -10   2   4        304.86        321.67         2.93 o                         
  -9   2   4        673.88        677.37         6.97 o                         
  -8   2   4        214.97        200.65         2.93 o                         
  -7   2   4        286.80        282.99         4.31 o                         
  -6   2   4       1407.53       1386.97        15.24 o                         
  -5   2   4       1595.01       1621.17        17.49 o                         
  -4   2   4        225.16        233.66         3.94 o                         
  -3   2   4       2353.75       2389.99        20.83 o                         
  -2   2   4         80.76         56.01         1.52 o                         
  -1   2   4       1471.15       1530.57        15.81 o                         
   0   2   4       1928.51       1906.02        21.39 o                         
   1   2   4        458.91        437.31         5.37 o                         
   2   2   4        728.18        790.61         8.85 o                         
   3   2   4        801.73        774.51         7.54 o                         
   4   2   4       5702.48       5928.94        45.96 o                         
   5   2   4        324.15        292.40         3.90 o                         
   6   2   4       1165.97       1196.23        11.97 o                         
   7   2   4          7.24          7.57         0.89 o                         
   8   2   4         87.11         78.10         2.27 o                         
   9   2   4        735.95        723.04         9.37 o                         
  10   2   4          9.48         11.26         0.53 o                         
  11   2   4          5.57          6.30         0.45 o                         
  12   2   4        265.32        285.19         2.78 o                         
  13   2   4         74.87         75.31         1.13 o                         
  14   2   4        110.10        109.60         1.44 o                         
  15   2   4         93.50         99.97         1.42 o                         
  16   2   4          0.70          0.64         0.28 o                         
  17   2   4         23.49         25.14         0.78 o                         
 -18   3   4         68.37         58.96         1.66 o                         
 -17   3   4          5.39          6.05         0.36 o                         
 -16   3   4         87.61         92.28         1.03 o                         
 -15   3   4        153.27        162.75         1.64 o                         
 -14   3   4         87.90         82.92         1.13 o                         
 -13   3   4         24.77         19.29         0.66 o                         
 -12   3   4         10.47          7.40         0.46 o                         
 -11   3   4        453.79        461.55         3.58 o                         
 -10   3   4         29.44         30.11         0.74 o                         
  -9   3   4       1660.12       1699.29        14.35 o                         
  -8   3   4       1103.73       1093.86         9.60 o                         
  -7   3   4        416.94        428.53         4.97 o                         
  -6   3   4        176.23        173.61         2.81 o                         
  -5   3   4        739.69        772.12         8.05 o                         
  -4   3   4         31.53         42.46         1.54 o                         
  -3   3   4         18.61          8.51         1.06 o                         
  -2   3   4       2495.82       2595.83        22.72 o                         
  -1   3   4         86.35         87.37         1.84 o                         
   0   3   4       1159.18       1101.63        11.32 o                         
   1   3   4       4159.25       4513.51        35.16 o                         
   2   3   4        340.02        344.93         4.45 o                         
   3   3   4        911.91        807.17         7.80 o                         
   4   3   4        381.65        342.41         4.46 o                         
   5   3   4         59.37         71.62         1.68 o                         
   6   3   4        227.76        211.80         3.28 o                         
   7   3   4        465.03        463.33         5.02 o                         
   8   3   4        218.73        239.18         3.09 o                         
   9   3   4         81.71         84.81         1.20 o                         
  10   3   4          1.21          1.42         0.39 o                         
  11   3   4          0.27          0.55         0.40 o                         
  12   3   4        179.23        181.68         1.95 o                         
  13   3   4        199.31        205.92         2.38 o                         
  14   3   4        206.87        210.45         2.42 o                         
  15   3   4         94.70         96.49         1.27 o                         
  16   3   4          0.45          0.36         0.27 o                         
  17   3   4          2.09          3.15         0.32 o                         
 -17   4   4         10.60         11.50         0.60 o                         
 -16   4   4         67.19         64.25         1.05 o                         
 -15   4   4        112.55        122.83         1.76 o                         
 -14   4   4         47.74         43.91         0.86 o                         
 -13   4   4        215.59        209.61         2.04 o                         
 -12   4   4          2.16          2.07         0.41 o                         
 -11   4   4        547.59        543.21         4.03 o                         
 -10   4   4        321.88        316.17         2.81 o                         
  -9   4   4        970.22        972.19         6.77 o                         
  -8   4   4        883.32        848.61         6.75 o                         
  -7   4   4         92.23         92.34         1.56 o                         
  -6   4   4        392.37        389.32         5.38 o                         
  -5   4   4        184.00        189.48         3.30 o                         
  -4   4   4       2933.48       2819.26        24.45 o                         
  -3   4   4        149.53        115.64         3.55 o                         
  -2   4   4       1256.54       1256.36        13.90 o                         
  -1   4   4        209.76        206.51         3.82 o                         
   0   4   4       6400.09       6427.90        55.38 o                         
   1   4   4       1759.91       1758.78        15.81 o                         
   2   4   4       4743.50       4698.74        34.09 o                         
   3   4   4       1473.91       1491.60        12.65 o                         
   4   4   4        412.30        395.83         4.48 o                         
   5   4   4        311.30        304.20         3.96 o                         
   6   4   4        348.84        349.80         3.19 o                         
   7   4   4        489.77        509.73         4.41 o                         
   8   4   4          0.77          1.34         0.32 o                         
   9   4   4          1.79          3.78         0.40 o                         
  10   4   4        108.81        105.74         1.31 o                         
  11   4   4        129.57        140.65         1.67 o                         
  12   4   4          0.38          1.16         0.40 o                         
  13   4   4         62.71         75.14         1.17 o                         
  14   4   4         24.55         24.03         0.64 o                         
  15   4   4         27.67         33.24         0.68 o                         
  16   4   4         43.32         48.39         1.58 o                         
 -16   5   4          9.56          8.66         0.37 o                         
 -15   5   4          0.31          0.49         0.37 o                         
 -14   5   4         53.37         54.27         1.06 o                         
 -13   5   4         89.97         91.40         1.25 o                         
 -12   5   4         15.86         16.71         0.58 o                         
 -11   5   4         69.52         70.23         0.99 o                         
 -10   5   4         59.70         61.96         1.05 o                         
  -9   5   4         18.34         14.60         0.56 o                         
  -8   5   4         53.85         65.88         1.16 o                         
  -7   5   4        770.89        761.34         5.47 o                         
  -6   5   4         15.33         19.68         0.80 o                         
  -5   5   4          0.84          0.57         0.59 o                         
  -4   5   4          2.42          2.74         0.46 o                         
  -3   5   4         15.49         12.43         0.70 o                         
  -2   5   4       1110.04       1162.99        12.75 o                         
  -1   5   4        453.95        464.77         5.03 o                         
   0   5   4       1499.10       1558.17        13.39 o                         
   1   5   4        202.72        190.11         3.25 o                         
   2   5   4        835.32        834.65         7.71 o                         
   3   5   4         36.61         36.79         1.02 o                         
   4   5   4       1860.27       1808.64        12.00 o                         
   5   5   4         19.69         22.43         0.66 o                         
   6   5   4        322.61        318.85         2.45 o                         
   7   5   4        172.28        174.40         1.63 o                         
   8   5   4        493.26        457.80         3.38 o                         
   9   5   4        276.13        250.09         2.30 o                         
  10   5   4         39.34         37.93         0.80 o                         
  11   5   4         31.99         28.81         0.71 o                         
  12   5   4         65.46         58.66         1.00 o                         
  13   5   4         72.46         72.73         1.12 o                         
  14   5   4          0.65          2.07         0.32 o                         
  15   5   4         25.39         23.20         0.80 o                         
  16   5   4         11.16          9.23         0.49 o                         
 -16   6   4         20.36         14.21         0.71 o                         
 -15   6   4         36.01         39.51         0.76 o                         
 -14   6   4          1.48          1.17         0.33 o                         
 -13   6   4         31.42         30.05         0.71 o                         
 -12   6   4        496.85        496.25         4.54 o                         
 -11   6   4         57.76         57.09         0.99 o                         
 -10   6   4          4.75          4.61         0.44 o                         
  -9   6   4         56.22         63.28         0.98 o                         
  -8   6   4          0.04          0.79         0.41 o                         
  -7   6   4         11.65         13.97         0.58 o                         
  -6   6   4          3.17          2.05         0.37 o                         
  -5   6   4         19.26         24.36         0.70 o                         
  -4   6   4         70.55         73.83         1.04 o                         
  -3   6   4          1.82          1.89         0.35 o                         
  -2   6   4          0.72          0.58         0.55 o                         
  -1   6   4          0.97          1.04         0.45 o                         
   0   6   4        170.42        176.45         2.48 o                         
   1   6   4       1084.58       1080.11         9.33 o                         
   2   6   4         63.55         56.32         1.04 o                         
   3   6   4        574.64        604.76         3.89 o                         
   4   6   4        371.63        381.83         2.74 o                         
   5   6   4         27.30         24.15         0.56 o                         
   6   6   4        117.21        114.52         1.55 o                         
   7   6   4        241.48        239.78         1.94 o                         
   8   6   4         56.96         54.80         0.91 o                         
   9   6   4        271.95        247.48         2.14 o                         
  10   6   4         10.33          9.54         0.51 o                         
  11   6   4          4.04          4.31         0.44 o                         
  12   6   4          0.75          0.71         0.38 o                         
  13   6   4          3.41          2.54         0.39 o                         
  14   6   4         10.80          9.41         0.38 o                         
  15   6   4         94.38         78.93         2.71 o                         
 -14   7   4          2.05          3.04         0.30 o                         
 -13   7   4         26.68         25.72         0.62 o                         
 -12   7   4        118.16        127.22         1.54 o                         
 -11   7   4          5.05          4.88         0.42 o                         
 -10   7   4        375.62        394.86         3.60 o                         
  -9   7   4        106.60        106.15         1.42 o                         
  -8   7   4        167.26        184.78         2.02 o                         
  -7   7   4        120.84        108.54         1.41 o                         
  -6   7   4        159.94        169.55         1.79 o                         
  -5   7   4         18.67         13.63         0.51 o                         
  -4   7   4         11.35         10.81         0.47 o                         
  -3   7   4         17.55         16.92         0.52 o                         
  -2   7   4          7.34          8.38         0.45 o                         
  -1   7   4         42.06         46.37         0.80 o                         
   0   7   4        319.08        325.68         2.81 o                         
   1   7   4        153.23        154.02         1.52 o                         
   2   7   4        470.53        488.20         3.34 o                         
   3   7   4        403.50        402.94         3.04 o                         
   4   7   4        130.92        127.99         1.34 o                         
   5   7   4        113.80        106.69         1.21 o                         
   6   7   4        269.32        280.02         2.21 o                         
   7   7   4          3.28          6.22         0.42 o                         
   8   7   4         90.69         84.80         1.06 o                         
   9   7   4          5.86          3.96         0.42 o                         
  10   7   4          4.97          6.05         0.49 o                         
  11   7   4         22.55         23.42         0.62 o                         
  12   7   4          6.16          7.34         0.39 o                         
  13   7   4        102.82         99.45         1.65 o                         
  14   7   4         42.20         32.36         1.33 o                         
 -13   8   4         19.00         15.38         0.75 o                         
 -12   8   4          0.42          0.41         0.27 o                         
 -11   8   4         21.83         23.45         0.51 o                         
 -10   8   4        120.13        127.74         1.42 o                         
  -9   8   4         73.13         71.34         1.08 o                         
  -8   8   4          4.30          4.91         0.42 o                         
  -7   8   4         15.76         18.90         0.61 o                         
  -6   8   4        479.67        486.73         3.86 o                         
  -5   8   4        203.37        196.93         2.01 o                         
  -4   8   4        343.37        373.47         3.22 o                         
  -3   8   4        181.95        180.50         1.70 o                         
  -2   8   4        250.66        243.96         2.13 o                         
  -1   8   4          7.00          7.98         0.44 o                         
   0   8   4         33.93         35.70         0.77 o                         
   1   8   4        459.07        454.46         3.48 o                         
   2   8   4        121.12        114.63         1.33 o                         
   3   8   4        185.86        189.34         1.83 o                         
   4   8   4         75.62         72.61         1.06 o                         
   5   8   4          8.30          8.62         0.49 o                         
   6   8   4         20.52         18.84         0.65 o                         
   7   8   4        120.46        112.39         1.38 o                         
   8   8   4         15.44         12.55         0.63 o                         
   9   8   4         17.94         19.87         0.62 o                         
  10   8   4          7.41          9.99         0.51 o                         
  11   8   4         12.76         13.11         0.49 o                         
  12   8   4          3.56          3.40         0.33 o                         
 -11   9   4        123.81        124.17         2.84 o                         
 -10   9   4         33.86         28.44         1.03 o                         
  -9   9   4          5.82          5.82         0.44 o                         
  -8   9   4         19.13         19.33         0.58 o                         
  -7   9   4          4.23          6.25         0.44 o                         
  -6   9   4          0.44          0.17         0.40 o                         
  -5   9   4        143.80        134.60         1.59 o                         
  -4   9   4          0.34          0.29         0.35 o                         
  -3   9   4         68.01         71.71         1.06 o                         
  -2   9   4         28.18         28.72         0.75 o                         
  -1   9   4          8.12         10.10         0.50 o                         
   0   9   4          0.55          0.61         0.35 o                         
   1   9   4          1.93          2.80         0.41 o                         
   2   9   4        125.74        128.26         1.88 o                         
   3   9   4        157.67        155.47         2.19 o                         
   4   9   4         13.08         16.79         0.61 o                         
   5   9   4         77.60         77.02         1.29 o                         
   6   9   4          5.35          7.44         0.48 o                         
   7   9   4         33.07         27.04         0.70 o                         
   8   9   4         13.81         13.47         0.48 o                         
   9   9   4         41.92         38.49         1.26 o                         
  10   9   4         14.69         11.23         0.46 o                         
  -9  10   4         54.60         46.77         2.04 o                         
  -8  10   4         10.32          8.43         0.37 o                         
  -7  10   4          0.17          0.38         0.26 o                         
  -6  10   4         75.17         65.07         1.87 o                         
  -5  10   4         32.27         41.66         0.90 o                         
  -4  10   4          8.53          8.70         0.49 o                         
  -3  10   4          0.34          0.75         0.34 o                         
  -2  10   4         90.32         87.10         1.24 o                         
  -1  10   4          4.65          6.53         0.45 o                         
   0  10   4         74.82         67.23         1.39 o                         
   1  10   4         33.32         33.11         0.88 o                         
   2  10   4          0.96          2.38         0.39 o                         
   3  10   4         17.14         19.00         0.66 o                         
   4  10   4          4.51          4.41         0.40 o                         
   5  10   4         12.55          8.93         0.40 o                         
   6  10   4         93.70         98.03         2.55 o                         
   7  10   4          3.17          4.24         0.38 o                         
   8  10   4          0.09         -0.34         0.34 o                         
  -4  11   4         19.66         16.92         0.73 o                         
  -3  11   4         49.66         41.31         0.84 o                         
  -2  11   4         29.77         24.86         0.70 o                         
  -1  11   4         25.18         25.47         1.83 o                         
   0  11   4         42.20         38.18         1.00 o                         
   1  11   4          4.02          5.51         0.40 o                         
   2  11   4         27.19         20.37         0.89 o                         
   3  11   4         18.13         16.64         0.68 o                         
 -18   1   5         17.59         13.10         0.50 o                         
 -17   1   5          8.85          6.69         0.39 o                         
 -16   1   5          2.23          1.39         0.32 o                         
 -15   1   5         32.21         31.26         0.65 o                         
 -14   1   5         47.52         49.70         0.93 o                         
 -13   1   5        518.29        524.81         3.71 o                         
 -12   1   5        119.75        113.42         1.24 o                         
 -11   1   5        931.67        923.55         6.29 o                         
 -10   1   5        266.87        277.93         2.60 o                         
  -9   1   5        719.06        697.42         7.42 o                         
  -8   1   5         97.45         99.18         2.17 o                         
  -7   1   5        181.47        169.20         3.71 o                         
  -6   1   5         22.83         17.01         1.55 o                         
  -5   1   5          8.15          5.81         1.12 o                         
  -4   1   5         17.08         16.47         1.45 o                         
  -3   1   5       1221.30       1294.76        20.99 o                         
  -2   1   5       2725.82       2716.40        23.37 o                         
  -1   1   5        158.67        149.44         2.52 o                         
   0   1   5       1410.46       1353.67        12.01 o                         
   1   1   5       2362.59       2439.46        18.65 o                         
   2   1   5        634.60        574.38         5.76 o                         
   3   1   5        109.03         94.27         1.91 o                         
   4   1   5        599.21        598.03         6.68 o                         
   5   1   5       1358.93       1425.98        13.39 o                         
   6   1   5        377.39        414.38         8.91 o                         
   7   1   5        745.13        748.03         9.27 o                         
   8   1   5        266.10        260.71         4.24 o                         
   9   1   5         61.70         63.34         1.23 o                         
  10   1   5        206.49        217.33         2.15 o                         
  11   1   5         30.16         28.46         0.73 o                         
  12   1   5        341.56        336.46         2.97 o                         
  13   1   5        142.46        147.93         1.75 o                         
  14   1   5         71.92         70.11         1.02 o                         
  15   1   5          5.41          8.57         0.41 o                         
  16   1   5         83.44         81.05         1.41 o                         
  17   1   5         10.52         11.02         0.44 o                         
 -18   2   5         20.03         21.01         1.72 o                         
 -17   2   5         48.16         46.63         0.95 o                         
 -16   2   5         99.44        100.23         1.16 o                         
 -15   2   5         50.06         46.72         0.82 o                         
 -14   2   5          7.86          8.29         0.41 o                         
 -13   2   5         95.38        101.76         1.32 o                         
 -12   2   5         39.45         46.12         0.86 o                         
 -11   2   5         25.72         23.26         0.70 o                         
 -10   2   5        734.11        717.91         5.42 o                         
  -9   2   5          2.96          2.90         0.53 o                         
  -8   2   5         69.37         65.95         2.05 o                         
  -7   2   5          3.97          2.30         0.67 o                         
  -6   2   5          6.58          3.18         0.81 o                         
  -5   2   5        549.41        541.17         8.45 o                         
  -4   2   5          0.99          0.08         1.04 o                         
  -3   2   5        218.71        234.42         5.12 o                         
  -2   2   5         98.89        115.54         2.48 o                         
  -1   2   5       1174.14       1160.05        10.48 o                         
   0   2   5          7.25          5.04         1.00 o                         
   1   2   5       1052.20       1092.05        11.18 o                         
   2   2   5       1018.19       1111.20        10.58 o                         
   3   2   5         67.17         64.00         1.88 o                         
   4   2   5       1172.09       1163.06        11.52 o                         
   5   2   5        322.53        322.96         5.15 o                         
   6   2   5        557.85        555.66         6.74 o                         
   7   2   5        103.07        104.49         2.35 o                         
   8   2   5         75.47         79.66         1.82 o                         
   9   2   5          4.45          5.25         0.41 o                         
  10   2   5         79.41         81.95         1.41 o                         
  11   2   5          9.84         13.28         0.60 o                         
  12   2   5         67.52         61.08         0.99 o                         
  13   2   5          1.59          1.10         0.37 o                         
  14   2   5          1.35          0.49         0.39 o                         
  15   2   5          5.16          7.10         0.42 o                         
  16   2   5         11.54         15.43         0.46 o                         
  17   2   5         53.51         52.70         2.11 o                         
 -17   3   5         60.35         63.07         1.39 o                         
 -16   3   5         81.12         83.55         1.30 o                         
 -15   3   5         67.90         67.49         0.91 o                         
 -14   3   5          5.83          6.87         0.38 o                         
 -13   3   5         64.78         62.32         0.97 o                         
 -12   3   5        347.11        358.63         2.92 o                         
 -11   3   5          8.54          7.12         0.50 o                         
 -10   3   5        511.85        507.02         4.38 o                         
  -9   3   5        231.49        220.77         2.61 o                         
  -8   3   5        731.48        731.58         7.14 o                         
  -7   3   5        661.16        679.64         6.48 o                         
  -6   3   5       1410.82       1382.87        15.44 o                         
  -5   3   5         36.37         40.42         2.34 o                         
  -4   3   5         73.50         88.22         3.20 o                         
  -3   3   5         37.37         25.37         1.33 o                         
  -2   3   5        226.86        281.15         4.43 o                         
  -1   3   5        651.20        632.15         7.48 o                         
   0   3   5          2.05          2.89         0.69 o                         
   1   3   5        613.17        698.23         8.35 o                         
   2   3   5       1918.71       2014.91        21.26 o                         
   3   3   5        411.09        414.47         7.03 o                         
   4   3   5         76.24         80.19         2.50 o                         
   5   3   5        224.60        206.43         3.65 o                         
   6   3   5         21.78         20.71         0.94 o                         
   7   3   5         44.16         38.59         1.46 o                         
   8   3   5          1.63          0.94         0.36 o                         
   9   3   5         30.14         41.33         1.02 o                         
  10   3   5         56.68         74.26         1.17 o                         
  11   3   5        244.06        239.85         2.45 o                         
  12   3   5         26.03         18.71         0.70 o                         
  13   3   5        267.41        257.78         2.66 o                         
  14   3   5          3.89          7.73         0.43 o                         
  15   3   5         27.31         27.40         0.79 o                         
  16   3   5         10.34         15.86         0.48 o                         
 -17   4   5          1.69          0.70         0.26 o                         
 -16   4   5          0.28          0.40         0.32 o                         
 -15   4   5         47.66         47.08         0.82 o                         
 -14   4   5         86.22         96.95         1.23 o                         
 -13   4   5         28.20         32.45         0.79 o                         
 -12   4   5        107.81        119.83         1.42 o                         
 -11   4   5        234.95        232.75         2.38 o                         
 -10   4   5         69.03         76.22         1.30 o                         
  -9   4   5         20.35         25.63         0.67 o                         
  -8   4   5        630.46        652.53         4.75 o                         
  -7   4   5       1601.48       1668.20        11.73 o                         
  -6   4   5       1128.27       1146.46         9.72 o                         
  -5   4   5          7.52          5.38         0.51 o                         
  -4   4   5        123.33        120.96         2.61 o                         
  -3   4   5       1320.85       1289.38        13.07 o                         
  -2   4   5         66.83         76.35         1.94 o                         
  -1   4   5       1104.43       1092.73        11.29 o                         
   0   4   5       1372.46       1384.70        14.62 o                         
   1   4   5        167.90        177.66         3.60 o                         
   2   4   5        963.14        947.91        12.08 o                         
   3   4   5        340.61        355.13         5.15 o                         
   4   4   5        660.97        680.26         8.09 o                         
   5   4   5         60.89         54.95         1.32 o                         
   6   4   5          7.42          7.62         0.52 o                         
   7   4   5         58.19         57.92         0.97 o                         
   8   4   5       1332.57       1258.14         8.12 o                         
   9   4   5         82.22         68.99         1.05 o                         
  10   4   5         34.08         27.77         0.77 o                         
  11   4   5         44.41         53.87         1.09 o                         
  12   4   5         66.64         64.25         1.12 o                         
  13   4   5          0.85          0.31         0.38 o                         
  14   4   5         32.99         34.66         0.74 o                         
  15   4   5          0.53          0.11         0.34 o                         
  16   4   5          3.58          4.12         0.32 o                         
 -16   5   5          4.65          4.74         0.31 o                         
 -15   5   5         19.61         21.77         0.61 o                         
 -14   5   5        222.67        228.43         2.80 o                         
 -13   5   5          3.17          3.06         0.41 o                         
 -12   5   5        105.91        102.03         1.40 o                         
 -11   5   5          5.99          6.61         0.46 o                         
 -10   5   5        369.02        382.83         3.28 o                         
  -9   5   5        552.13        567.09         4.40 o                         
  -8   5   5        643.58        645.12         5.03 o                         
  -7   5   5        190.06        186.75         1.94 o                         
  -6   5   5        255.42        266.23         2.36 o                         
  -5   5   5        123.53        121.93         1.85 o                         
  -4   5   5        631.56        644.66         5.26 o                         
  -3   5   5        402.31        402.82         3.97 o                         
  -2   5   5         41.91         39.16         1.07 o                         
  -1   5   5        265.66        297.02         3.80 o                         
   0   5   5        219.26        230.03         2.68 o                         
   1   5   5        215.46        203.47         2.31 o                         
   2   5   5         12.88         20.73         0.89 o                         
   3   5   5         23.21         19.08         0.73 o                         
   4   5   5         35.54         36.36         0.81 o                         
   5   5   5         72.02         73.05         0.94 o                         
   6   5   5        111.93        111.01         1.56 o                         
   7   5   5        485.35        528.29         4.08 o                         
   8   5   5        145.13        136.32         1.49 o                         
   9   5   5         22.57         23.77         0.67 o                         
  10   5   5         34.09         29.69         0.72 o                         
  11   5   5          4.17          2.79         0.39 o                         
  12   5   5         66.76         74.41         1.16 o                         
  13   5   5          0.65          0.83         0.41 o                         
  14   5   5        204.26        188.24         2.05 o                         
  15   5   5         69.24         57.13         1.34 o                         
 -15   6   5         50.32         49.74         0.98 o                         
 -14   6   5         31.95         34.07         0.73 o                         
 -13   6   5         26.77         25.99         0.77 o                         
 -12   6   5         14.62         13.13         0.60 o                         
 -11   6   5         18.24         23.25         0.70 o                         
 -10   6   5         73.34         80.32         1.20 o                         
  -9   6   5        175.56        178.20         1.91 o                         
  -8   6   5        495.76        518.48         4.39 o                         
  -7   6   5         13.59         17.13         0.62 o                         
  -6   6   5        173.07        173.85         1.71 o                         
  -5   6   5        721.91        709.72         4.76 o                         
  -4   6   5        214.07        202.69         1.83 o                         
  -3   6   5         58.73         57.02         0.95 o                         
  -2   6   5       3038.72       3051.99        18.44 o                         
  -1   6   5          0.03          0.62         0.35 o                         
   0   6   5        430.05        446.95         3.17 o                         
   1   6   5        209.60        192.82         1.69 o                         
   2   6   5       1462.32       1446.43         8.82 o                         
   3   6   5        945.85        959.88         6.12 o                         
   4   6   5        265.48        289.44         2.28 o                         
   5   6   5         84.16         85.21         1.23 o                         
   6   6   5        266.46        274.27         2.50 o                         
   7   6   5        287.99        306.55         2.98 o                         
   8   6   5          2.86          2.54         0.46 o                         
   9   6   5        370.58        363.89         3.42 o                         
  10   6   5        244.17        225.47         2.41 o                         
  11   6   5          1.69          2.37         0.46 o                         
  12   6   5          5.14          6.15         0.56 o                         
  13   6   5         42.58         47.30         0.97 o                         
  14   6   5          6.32          3.53         0.40 o                         
 -14   7   5         19.80         18.19         0.90 o                         
 -13   7   5         32.65         29.45         0.66 o                         
 -12   7   5         17.42         17.56         0.58 o                         
 -11   7   5        129.76        137.37         1.59 o                         
 -10   7   5         68.89         81.34         1.20 o                         
  -9   7   5         32.41         34.46         0.88 o                         
  -8   7   5         23.20         25.50         0.74 o                         
  -7   7   5        128.46        128.24         1.61 o                         
  -6   7   5        148.32        138.16         1.47 o                         
  -5   7   5          0.04          0.55         0.33 o                         
  -4   7   5        312.01        320.35         2.60 o                         
  -3   7   5          5.37          4.27         0.41 o                         
  -2   7   5          0.99          2.46         0.36 o                         
  -1   7   5        244.88        253.23         2.27 o                         
   0   7   5        158.41        157.54         1.87 o                         
   1   7   5        222.64        227.83         2.10 o                         
   2   7   5        339.14        349.34         2.86 o                         
   3   7   5         81.68         79.48         1.05 o                         
   4   7   5        193.61        193.98         1.86 o                         
   5   7   5        432.72        434.23         3.47 o                         
   6   7   5          7.41          6.05         0.44 o                         
   7   7   5          0.53          0.55         0.37 o                         
   8   7   5        104.65         96.69         1.31 o                         
   9   7   5         49.03         49.99         0.86 o                         
  10   7   5         75.93         73.55         1.17 o                         
  11   7   5          0.18          0.50         0.32 o                         
  12   7   5         38.86         41.93         1.61 o                         
  13   7   5          0.10          0.37         0.44 o                         
 -12   8   5         84.69         77.95         1.41 o                         
 -11   8   5         12.38          9.65         0.39 o                         
 -10   8   5        164.21        166.86         2.64 o                         
  -9   8   5          6.27          6.02         0.44 o                         
  -8   8   5          0.03          0.20         0.37 o                         
  -7   8   5        231.83        247.15         2.46 o                         
  -6   8   5          0.89          1.86         0.38 o                         
  -5   8   5         16.81         13.78         0.57 o                         
  -4   8   5        354.58        345.65         3.23 o                         
  -3   8   5        256.40        260.32         2.28 o                         
  -2   8   5         50.26         51.91         0.90 o                         
  -1   8   5         11.74         12.12         0.49 o                         
   0   8   5        215.38        205.94         1.98 o                         
   1   8   5         59.32         60.41         0.98 o                         
   2   8   5          1.28          2.81         0.36 o                         
   3   8   5         52.32         51.10         0.84 o                         
   4   8   5          2.60          1.77         0.39 o                         
   5   8   5        153.93        168.04         1.81 o                         
   6   8   5          7.55          6.53         0.46 o                         
   7   8   5          1.82          2.16         0.39 o                         
   8   8   5         99.50        107.50         1.40 o                         
   9   8   5         11.70         14.63         0.61 o                         
  10   8   5          0.28          1.31         0.42 o                         
  11   8   5         34.04         33.39         1.84 o                         
 -10   9   5         27.34         26.19         0.70 o                         
  -9   9   5          6.61          6.37         0.41 o                         
  -8   9   5        100.13         97.78         1.50 o                         
  -7   9   5          2.43          1.35         0.34 o                         
  -6   9   5         36.20         39.51         0.78 o                         
  -5   9   5         52.16         51.86         1.02 o                         
  -4   9   5          8.39          9.87         0.56 o                         
  -3   9   5         35.39         37.69         0.84 o                         
  -2   9   5          9.68          9.11         0.53 o                         
  -1   9   5        298.06        307.65         2.85 o                         
   0   9   5         26.50         25.30         0.67 o                         
   1   9   5         32.87         32.28         0.74 o                         
   2   9   5         63.49         67.00         1.10 o                         
   3   9   5         94.80        101.36         1.65 o                         
   4   9   5          3.64          4.32         0.50 o                         
   5   9   5         67.42         65.70         1.32 o                         
   6   9   5         11.45         10.29         0.55 o                         
   7   9   5          0.11          0.18         0.34 o                         
   8   9   5         28.90         28.65         0.90 o                         
   9   9   5          0.44          0.09         0.30 o                         
  -8  10   5          1.68          1.19         0.32 o                         
  -7  10   5         16.59         15.50         0.50 o                         
  -6  10   5          8.57          6.58         0.39 o                         
  -5  10   5        204.90        191.12         3.37 o                         
  -4  10   5         35.70         33.42         0.74 o                         
  -3  10   5         54.09         54.27         1.77 o                         
  -2  10   5          3.38          3.40         0.46 o                         
  -1  10   5         15.57         18.42         0.71 o                         
   0  10   5         66.85         74.62         1.65 o                         
   1  10   5         33.76         36.66         1.41 o                         
   2  10   5         45.30         44.92         0.96 o                         
   3  10   5         37.74         37.52         0.90 o                         
   4  10   5          8.21          9.97         0.51 o                         
   5  10   5          8.01          7.30         0.41 o                         
   6  10   5        118.04        118.47         3.77 o                         
   7  10   5          0.76         -0.11         0.52 o                         
  -1  11   5          1.06          0.82         0.54 o                         
   0  11   5         35.96         33.45         1.80 o                         
 -17   0   6        260.51        286.69         4.56 o                         
 -16   0   6         30.03         36.42         1.35 o                         
 -15   0   6        403.65        394.93         5.04 o                         
 -14   0   6         77.23         87.99         1.72 o                         
 -13   0   6        126.63        119.17         1.92 o                         
 -12   0   6        430.38        438.51         5.13 o                         
 -11   0   6       2452.27       2462.00        22.68 o                         
 -10   0   6       1175.54       1147.68        11.24 o                         
  -9   0   6       2697.62       2727.05        25.60 o                         
  -8   0   6       1145.36       1131.17        17.97 o                         
  -7   0   6        193.01        196.70         5.67 o                         
  -6   0   6       3466.23       3404.81        51.95 o                         
  -5   0   6        121.76        151.22         5.87 o                         
  -4   0   6       2031.02       2008.93        36.47 o                         
  -3   0   6       3403.38       3543.34        57.75 o                         
  -2   0   6        295.03        281.97         6.34 o                         
  -1   0   6       1294.79       1399.56        17.84 o                         
   0   0   6        601.13        549.98         8.52 o                         
   1   0   6         93.13         95.90         3.92 o                         
   2   0   6        513.17        472.88         8.44 o                         
   3   0   6         66.71         70.28         3.36 o                         
   4   0   6       1222.06       1299.72        20.03 o                         
   5   0   6         76.77         59.53         3.03 o                         
   6   0   6        959.34        891.68        11.57 o                         
   7   0   6        124.65        135.75         3.44 o                         
   8   0   6          5.26          6.93         0.74 o                         
   9   0   6          2.16          3.64         0.57 o                         
  10   0   6        102.52         89.14         1.78 o                         
  11   0   6        107.37        122.77         1.98 o                         
  12   0   6         42.71         47.77         1.28 o                         
  13   0   6          1.23          0.71         0.59 o                         
  14   0   6         27.95         29.43         1.01 o                         
  15   0   6        158.70        162.10         2.48 o                         
  16   0   6         11.60         10.48         0.64 o                         
 -17   1   6         28.06         26.92         1.00 o                         
 -16   1   6         84.65         77.49         1.23 o                         
 -15   1   6        159.16        154.12         1.57 o                         
 -14   1   6          6.50          6.26         0.41 o                         
 -13   1   6          1.21          1.55         0.36 o                         
 -12   1   6        146.06        144.76         1.48 o                         
 -11   1   6          4.08          4.47         0.46 o                         
 -10   1   6         15.14         15.49         0.60 o                         
  -9   1   6       1529.89       1520.69        10.95 o                         
  -8   1   6        103.48        110.07         2.43 o                         
  -7   1   6         48.67         45.62         1.96 o                         
  -6   1   6        519.49        524.69         8.20 o                         
  -5   1   6       1753.43       1708.88        21.29 o                         
  -4   1   6        891.04        854.72        12.13 o                         
  -3   1   6       1563.62       1672.17        21.65 o                         
  -2   1   6         10.81         11.01         1.04 o                         
  -1   1   6         42.02         37.15         1.22 o                         
   0   1   6       1573.06       1471.57        14.56 o                         
   1   1   6       1384.09       1362.37        12.85 o                         
   2   1   6        870.28        903.99         9.75 o                         
   3   1   6        732.18        822.45        10.01 o                         
   4   1   6        149.50        135.09         3.33 o                         
   5   1   6        193.26        217.58         4.63 o                         
   6   1   6        800.48        779.08         8.79 o                         
   7   1   6        978.53       1023.98        12.29 o                         
   8   1   6         49.54         41.21         0.89 o                         
   9   1   6        404.78        405.13         3.23 o                         
  10   1   6        151.16        154.94         1.69 o                         
  11   1   6       1039.32       1103.05         8.03 o                         
  12   1   6         55.83         45.06         0.89 o                         
  13   1   6          0.10          0.55         0.41 o                         
  14   1   6         60.99         55.67         0.97 o                         
  15   1   6          3.51          4.08         0.33 o                         
  16   1   6          0.12          0.20         0.26 o                         
 -17   2   6          0.23          0.26         0.34 o                         
 -16   2   6        265.96        279.30         2.95 o                         
 -15   2   6         23.00         28.56         0.58 o                         
 -14   2   6          9.77          8.54         0.44 o                         
 -13   2   6        231.79        214.18         2.09 o                         
 -12   2   6         76.06         83.08         1.15 o                         
 -11   2   6         30.75         32.89         0.74 o                         
 -10   2   6          4.21          3.29         0.40 o                         
  -9   2   6         51.00         49.94         0.99 o                         
  -8   2   6       1917.71       1904.55        14.56 o                         
  -7   2   6        448.17        433.07         5.81 o                         
  -6   2   6          0.07          0.71         0.78 o                         
  -5   2   6       1101.97       1070.22        15.92 o                         
  -4   2   6       1822.41       1830.59        28.15 o                         
  -3   2   6          0.21          2.09         0.76 o                         
  -2   2   6         17.47         21.40         1.10 o                         
  -1   2   6       1930.11       1984.95        19.31 o                         
   0   2   6        236.46        277.14         4.31 o                         
   1   2   6        289.67        324.79         4.77 o                         
   2   2   6        206.73        198.17         3.85 o                         
   3   2   6        283.70        278.09         5.05 o                         
   4   2   6        151.59        141.35         3.51 o                         
   5   2   6         92.38         96.34         2.38 o                         
   6   2   6         83.56         85.01         1.86 o                         
   7   2   6        715.71        748.88         5.81 o                         
   8   2   6         53.63         59.87         0.97 o                         
   9   2   6          0.14          0.27         0.41 o                         
  10   2   6        551.05        563.99         4.35 o                         
  11   2   6        192.36        201.87         2.11 o                         
  12   2   6         64.46         71.23         1.42 o                         
  13   2   6         76.66         89.12         1.41 o                         
  14   2   6          0.28          0.48         0.34 o                         
  15   2   6          3.37          2.28         0.29 o                         
  16   2   6          9.08          6.67         0.39 o                         
 -17   3   6         47.68         33.26         1.16 o                         
 -16   3   6          1.35          2.36         0.32 o                         
 -15   3   6          5.54          3.71         0.39 o                         
 -14   3   6        111.01        111.19         1.36 o                         
 -13   3   6        403.68        405.39         3.81 o                         
 -12   3   6         16.50         16.77         0.60 o                         
 -11   3   6        139.70        140.10         1.69 o                         
 -10   3   6         28.32         28.27         0.75 o                         
  -9   3   6          1.46          1.50         0.40 o                         
  -8   3   6        625.46        619.43         4.69 o                         
  -7   3   6       2017.33       1974.98        14.06 o                         
  -6   3   6        379.34        348.69         4.98 o                         
  -5   3   6        354.16        347.49         5.73 o                         
  -4   3   6        496.24        534.53         7.83 o                         
  -3   3   6         53.60         46.92         1.63 o                         
  -2   3   6       1892.21       1866.07        18.55 o                         
  -1   3   6        947.19       1065.00        11.60 o                         
   0   3   6        690.21        666.81         9.39 o                         
   1   3   6        702.51        751.37        10.08 o                         
   2   3   6        427.73        396.09         6.58 o                         
   3   3   6        119.50        118.90         3.59 o                         
   4   3   6        574.17        567.70         5.85 o                         
   5   3   6         39.08         45.25         1.86 o                         
   6   3   6         69.54         73.91         1.26 o                         
   7   3   6         61.59         68.99         1.22 o                         
   8   3   6        266.30        282.88         2.94 o                         
   9   3   6        633.56        661.43         5.43 o                         
  10   3   6        134.19        107.03         1.64 o                         
  11   3   6        137.04        145.99         1.91 o                         
  12   3   6          0.97          1.55         0.44 o                         
  13   3   6          7.86         11.93         0.55 o                         
  14   3   6         19.57         29.38         0.75 o                         
  15   3   6          0.37          0.94         0.34 o                         
  16   3   6         84.20         63.85         1.51 o                         
 -16   4   6         30.89         33.15         0.76 o                         
 -15   4   6          2.20          1.92         0.33 o                         
 -14   4   6        163.32        168.36         1.92 o                         
 -13   4   6        114.93        117.22         1.66 o                         
 -12   4   6          0.10          0.25         0.42 o                         
 -11   4   6         29.98         38.03         0.93 o                         
 -10   4   6         59.76         56.26         1.06 o                         
  -9   4   6          2.66          3.06         0.44 o                         
  -8   4   6          3.48          3.85         0.44 o                         
  -7   4   6         32.28         30.68         0.74 o                         
  -6   4   6         22.80         21.32         0.58 o                         
  -5   4   6        106.76        103.18         1.93 o                         
  -4   4   6         37.51         34.80         0.96 o                         
  -3   4   6        392.06        364.42         4.64 o                         
  -2   4   6        109.40        103.36         1.88 o                         
  -1   4   6         44.36         47.70         1.50 o                         
   0   4   6         16.59         22.07         1.19 o                         
   1   4   6        132.62        123.83         2.10 o                         
   2   4   6        117.33        103.63         1.79 o                         
   3   4   6        395.61        413.27         4.48 o                         
   4   4   6        428.26        431.28         3.32 o                         
   5   4   6        931.20        914.14         5.70 o                         
   6   4   6         13.33         12.88         0.51 o                         
   7   4   6        108.78        101.00         1.25 o                         
   8   4   6        124.11        130.38         1.54 o                         
   9   4   6         38.21         38.32         0.80 o                         
  10   4   6         40.79         29.98         0.80 o                         
  11   4   6          4.07          5.28         0.53 o                         
  12   4   6         17.93         17.69         0.58 o                         
  13   4   6         83.27         82.55         1.29 o                         
  14   4   6          2.80          1.03         0.28 o                         
  15   4   6         27.82         27.51         0.76 o                         
 -15   5   6         88.17         85.04         1.58 o                         
 -14   5   6         40.54         41.41         1.04 o                         
 -13   5   6          2.36          3.00         0.37 o                         
 -12   5   6        519.88        506.58         4.32 o                         
 -11   5   6         17.38         20.39         0.70 o                         
 -10   5   6        149.13        153.81         1.99 o                         
  -9   5   6         96.70         96.45         1.66 o                         
  -8   5   6        529.42        535.87         4.07 o                         
  -7   5   6          5.40          7.45         0.47 o                         
  -6   5   6        361.34        351.90         3.01 o                         
  -5   5   6         49.41         60.76         0.98 o                         
  -4   5   6          5.70          5.11         0.40 o                         
  -3   5   6         84.59         82.68         1.12 o                         
  -2   5   6        443.00        436.84         3.30 o                         
  -1   5   6        993.94        989.15         6.32 o                         
   0   5   6        106.51        114.86         1.26 o                         
   1   5   6       1098.49       1122.19         6.96 o                         
   2   5   6        230.21        240.77         1.83 o                         
   3   5   6       1981.40       1924.78        11.28 o                         
   4   5   6        115.87        116.84         1.31 o                         
   5   5   6        160.73        164.26         1.75 o                         
   6   5   6          9.47         11.25         0.50 o                         
   7   5   6        109.32         96.80         1.25 o                         
   8   5   6         49.02         39.45         0.83 o                         
   9   5   6          0.09          0.51         0.42 o                         
  10   5   6         29.95         28.67         0.75 o                         
  11   5   6         27.08         26.23         0.72 o                         
  12   5   6          7.63          9.59         0.41 o                         
  13   5   6          7.61          5.92         0.39 o                         
  14   5   6         55.53         56.47         1.41 o                         
 -15   6   6          7.05          4.02         0.66 o                         
 -14   6   6          4.20          4.00         0.33 o                         
 -13   6   6          0.52          0.19         0.36 o                         
 -12   6   6         70.71         77.37         1.51 o                         
 -11   6   6         15.32         20.85         0.74 o                         
 -10   6   6         26.38         31.92         0.79 o                         
  -9   6   6         75.70         74.98         1.30 o                         
  -8   6   6         82.39         81.14         1.24 o                         
  -7   6   6        183.83        196.92         2.01 o                         
  -6   6   6         60.60         65.61         0.99 o                         
  -5   6   6        162.91        139.71         1.85 o                         
  -4   6   6          3.85          5.62         0.43 o                         
  -3   6   6         28.43         27.56         0.65 o                         
  -2   6   6         32.35         31.07         0.63 o                         
  -1   6   6        131.78        126.81         1.26 o                         
   0   6   6        586.47        583.09         3.95 o                         
   1   6   6        440.25        448.44         3.26 o                         
   2   6   6          3.56          3.76         0.38 o                         
   3   6   6       1035.37       1041.12         6.55 o                         
   4   6   6        226.35        233.53         2.44 o                         
   5   6   6          1.20          3.74         0.40 o                         
   6   6   6         57.00         59.22         0.92 o                         
   7   6   6        184.00        190.84         2.00 o                         
   8   6   6          0.97          1.19         0.41 o                         
   9   6   6          6.40          8.75         0.49 o                         
  10   6   6          8.68          9.77         0.50 o                         
  11   6   6          0.17          0.61         0.41 o                         
  12   6   6          0.30          0.87         0.31 o                         
  13   6   6          0.42          0.31         0.23 o                         
 -13   7   6         20.85         20.32         0.68 o                         
 -12   7   6        114.49        116.50         1.44 o                         
 -11   7   6         64.49         68.24         1.20 o                         
 -10   7   6         24.04         19.99         0.61 o                         
  -9   7   6          5.91          6.20         0.46 o                         
  -8   7   6        192.10        196.79         2.18 o                         
  -7   7   6         24.71         24.24         0.68 o                         
  -6   7   6         66.96         63.92         1.09 o                         
  -5   7   6         88.70         97.23         1.24 o                         
  -4   7   6          2.25          1.38         0.39 o                         
  -3   7   6        221.12        244.40         2.20 o                         
  -2   7   6          2.31          3.02         0.39 o                         
  -1   7   6        658.00        679.40         4.73 o                         
   0   7   6         73.80         75.09         1.20 o                         
   1   7   6        239.95        249.67         2.60 o                         
   2   7   6          8.53         10.00         0.52 o                         
   3   7   6         62.05         65.71         1.10 o                         
   4   7   6         18.90         18.49         0.57 o                         
   5   7   6        170.66        170.89         2.01 o                         
   6   7   6          0.51          2.16         0.39 o                         
   7   7   6         17.79         18.47         0.56 o                         
   8   7   6         42.85         47.83         0.88 o                         
   9   7   6          8.48         10.48         0.51 o                         
  10   7   6         20.99         26.00         0.85 o                         
  11   7   6          1.04          1.59         0.34 o                         
  12   7   6         13.53         13.77         0.64 o                         
 -12   8   6         91.87         75.67         3.32 o                         
 -11   8   6          8.94          7.98         0.71 o                         
 -10   8   6         13.23         14.71         0.65 o                         
  -9   8   6         87.95         94.87         1.57 o                         
  -8   8   6         48.75         48.25         0.96 o                         
  -7   8   6         17.11         16.28         0.63 o                         
  -6   8   6        121.71        117.84         1.65 o                         
  -5   8   6        166.92        173.18         2.04 o                         
  -4   8   6          9.48         10.48         0.57 o                         
  -3   8   6         43.65         40.27         0.82 o                         
  -2   8   6        115.88        123.41         1.59 o                         
  -1   8   6          4.04          6.08         0.45 o                         
   0   8   6         21.95         21.92         0.61 o                         
   1   8   6         11.07         10.80         0.52 o                         
   2   8   6         35.98         37.69         1.08 o                         
   3   8   6         22.55         28.18         0.78 o                         
   4   8   6          0.30          0.30         0.39 o                         
   5   8   6         15.54         15.16         0.64 o                         
   6   8   6          1.22          1.93         0.41 o                         
   7   8   6          3.50          3.10         0.39 o                         
   8   8   6         13.73         17.23         0.64 o                         
   9   8   6        146.04        138.82         2.04 o                         
  10   8   6         20.67         16.38         0.69 o                         
  -9   9   6         86.99         80.36         3.67 o                         
  -8   9   6         33.28         35.88         0.82 o                         
  -7   9   6         30.55         36.75         0.89 o                         
  -6   9   6         16.07         13.69         0.56 o                         
  -5   9   6          1.20          1.13         0.48 o                         
  -4   9   6         15.17         18.89         0.77 o                         
  -3   9   6         15.23         16.42         0.70 o                         
  -2   9   6        248.15        244.11         2.58 o                         
  -1   9   6          1.84          1.93         0.38 o                         
   0   9   6         49.26         49.08         0.90 o                         
   1   9   6          0.46          1.02         0.38 o                         
   2   9   6        115.96        118.02         1.63 o                         
   3   9   6         33.56         35.83         0.80 o                         
   4   9   6         94.86         96.26         1.69 o                         
   5   9   6          7.87         10.46         0.56 o                         
   6   9   6          0.06          0.83         0.34 o                         
   7   9   6         33.84         38.87         1.02 o                         
   8   9   6          3.66          3.37         0.45 o                         
  -6  10   6         12.68         10.85         0.48 o                         
  -5  10   6         52.62         42.14         1.52 o                         
  -4  10   6        132.19        124.38         2.40 o                         
  -3  10   6          0.99          1.11         0.35 o                         
  -2  10   6         19.04         15.21         0.62 o                         
  -1  10   6         42.17         39.13         1.22 o                         
   0  10   6          0.03         -0.45         0.64 o                         
   1  10   6         20.06         24.92         0.97 o                         
   2  10   6          0.11          0.36         0.34 o                         
   3  10   6          6.95          6.50         0.45 o                         
   4  10   6          1.38          0.74         0.30 o                         
   5  10   6          6.87          6.13         0.68 o                         
 -17   1   7         11.64          7.57         0.59 o                         
 -16   1   7         74.80         75.11         1.96 o                         
 -15   1   7         39.80         36.84         0.72 o                         
 -14   1   7         56.52         68.08         1.02 o                         
 -13   1   7        342.66        326.85         3.07 o                         
 -12   1   7         55.25         61.53         1.05 o                         
 -11   1   7        266.24        261.78         2.54 o                         
 -10   1   7        415.05        437.10         4.12 o                         
  -9   1   7        720.45        728.30         6.33 o                         
  -8   1   7         25.53         26.50         0.68 o                         
  -7   1   7          1.11          1.85         0.47 o                         
  -6   1   7          4.00          2.65         0.70 o                         
  -5   1   7        201.41        204.30         4.76 o                         
  -4   1   7        574.38        560.61         9.00 o                         
  -3   1   7        133.23        135.63         4.77 o                         
  -2   1   7       2043.97       2072.63        21.57 o                         
  -1   1   7         24.09         28.07         1.63 o                         
   0   1   7       1950.45       2036.60        19.57 o                         
   1   1   7         17.91         14.57         1.14 o                         
   2   1   7       2236.77       2197.13        17.74 o                         
   3   1   7        186.85        196.77         3.28 o                         
   4   1   7          3.99          2.89         0.49 o                         
   5   1   7         44.65         48.27         1.34 o                         
   6   1   7        406.68        425.58         3.25 o                         
   7   1   7         92.67         98.40         1.20 o                         
   8   1   7         44.79         38.60         0.83 o                         
   9   1   7         44.63         46.15         0.87 o                         
  10   1   7         23.88         26.11         0.72 o                         
  11   1   7         19.36         23.74         0.75 o                         
  12   1   7          4.15          4.93         0.44 o                         
  13   1   7        226.33        243.97         2.76 o                         
  14   1   7          3.62          4.16         0.41 o                         
  15   1   7         44.97         50.14         1.62 o                         
 -17   2   7          0.30          0.68         0.28 o                         
 -16   2   7         52.40         55.82         1.30 o                         
 -15   2   7        172.79        184.17         2.18 o                         
 -14   2   7          2.90          3.98         0.38 o                         
 -13   2   7         11.25         12.38         0.49 o                         
 -12   2   7        205.12        192.08         2.20 o                         
 -11   2   7          1.93          2.85         0.40 o                         
 -10   2   7        495.15        513.18         4.36 o                         
  -9   2   7        167.24        175.92         2.11 o                         
  -8   2   7         38.35         35.24         0.90 o                         
  -7   2   7         36.04         43.65         1.07 o                         
  -6   2   7        179.15        165.57         2.92 o                         
  -5   2   7         44.11         41.78         2.04 o                         
  -4   2   7        836.97        804.69        11.50 o                         
  -3   2   7        491.87        489.79        11.17 o                         
  -2   2   7          0.64          4.27         0.68 o                         
  -1   2   7          8.13         14.85         0.94 o                         
   0   2   7        715.62        764.23         9.75 o                         
   1   2   7        417.75        413.20         4.49 o                         
   2   2   7         24.90         24.92         1.07 o                         
   3   2   7        204.53        206.13         3.13 o                         
   4   2   7        225.82        240.38         4.07 o                         
   5   2   7          2.90          4.39         0.38 o                         
   6   2   7        199.66        186.51         2.12 o                         
   7   2   7        159.63        169.89         1.85 o                         
   8   2   7        268.27        244.05         2.30 o                         
   9   2   7          0.29          0.33         0.40 o                         
  10   2   7        115.51        109.97         1.48 o                         
  11   2   7         66.12         86.24         1.37 o                         
  12   2   7          2.58          0.89         0.41 o                         
  13   2   7         19.61         16.23         0.64 o                         
  14   2   7          0.69          1.41         0.35 o                         
  15   2   7         12.48         16.87         0.53 o                         
 -16   3   7          0.05          0.10         0.28 o                         
 -15   3   7          6.49          7.23         0.45 o                         
 -14   3   7         92.94         94.91         1.43 o                         
 -13   3   7          0.49          0.41         0.42 o                         
 -12   3   7        105.40        106.84         1.47 o                         
 -11   3   7         82.77         84.09         1.35 o                         
 -10   3   7          2.64          2.59         0.47 o                         
  -9   3   7         43.47         44.52         0.88 o                         
  -8   3   7        824.94        843.72         6.26 o                         
  -7   3   7        360.42        368.09         3.38 o                         
  -6   3   7          5.53          5.09         0.46 o                         
  -5   3   7        724.82        757.04         6.42 o                         
  -4   3   7        685.13        688.43         8.36 o                         
  -3   3   7       2001.23       1999.66        21.51 o                         
  -2   3   7          6.43          8.81         0.71 o                         
  -1   3   7        704.80        713.91         8.43 o                         
   0   3   7         52.15         51.82         1.50 o                         
   1   3   7       1090.49       1067.72        10.82 o                         
   2   3   7        135.23        126.01         2.17 o                         
   3   3   7        459.45        449.76         3.83 o                         
   4   3   7          0.69          2.00         0.36 o                         
   5   3   7        246.01        246.14         2.32 o                         
   6   3   7        191.43        172.71         1.87 o                         
   7   3   7        602.69        580.43         5.14 o                         
   8   3   7        628.01        609.17         5.08 o                         
   9   3   7         24.65         35.20         0.83 o                         
  10   3   7          9.66          9.88         0.52 o                         
  11   3   7         20.92         21.55         0.65 o                         
  12   3   7        250.29        258.51         3.57 o                         
  13   3   7          7.78          5.49         0.42 o                         
  14   3   7         17.15         19.26         0.59 o                         
  15   3   7          5.43          3.22         0.57 o                         
 -16   4   7         21.07         17.97         0.91 o                         
 -15   4   7         19.19         17.70         0.50 o                         
 -14   4   7         17.75         17.54         0.52 o                         
 -13   4   7        108.09        107.44         1.43 o                         
 -12   4   7        128.99        133.49         1.73 o                         
 -11   4   7        120.46        130.30         2.07 o                         
 -10   4   7          6.82          6.18         0.53 o                         
  -9   4   7        209.92        218.17         2.45 o                         
  -8   4   7         38.34         41.72         0.97 o                         
  -7   4   7         41.99         41.12         0.89 o                         
  -6   4   7        124.42        128.17         1.49 o                         
  -5   4   7        596.76        603.08         4.54 o                         
  -4   4   7         50.65         43.09         0.74 o                         
  -3   4   7         86.29         84.98         1.06 o                         
  -2   4   7        316.43        315.60         2.39 o                         
  -1   4   7         48.40         51.93         0.70 o                         
   0   4   7         41.07         41.24         0.71 o                         
   1   4   7        383.25        388.85         2.62 o                         
   2   4   7         77.13         74.05         0.86 o                         
   3   4   7        429.26        445.29         2.95 o                         
   4   4   7        242.46        233.24         2.07 o                         
   5   4   7         39.62         34.74         0.74 o                         
   6   4   7        250.53        293.31         2.59 o                         
   7   4   7          3.23          3.10         0.42 o                         
   8   4   7        223.66        204.57         2.18 o                         
   9   4   7        338.69        328.05         3.43 o                         
  10   4   7         29.49         27.97         0.80 o                         
  11   4   7         53.50         50.70         0.93 o                         
  12   4   7          2.17          2.79         0.36 o                         
  13   4   7          0.85          0.62         0.40 o                         
  14   4   7         37.16         36.08         0.97 o                         
 -15   5   7          2.32          2.45         0.29 o                         
 -14   5   7         14.10         10.09         0.47 o                         
 -13   5   7         83.51         95.25         1.26 o                         
 -12   5   7          6.34          6.58         0.50 o                         
 -11   5   7         48.91         52.05         1.07 o                         
 -10   5   7         94.15         86.00         1.94 o                         
  -9   5   7         28.57         31.85         0.90 o                         
  -8   5   7        102.73        107.60         1.45 o                         
  -7   5   7        149.77        154.05         1.75 o                         
  -6   5   7        740.75        712.81         5.49 o                         
  -5   5   7        882.90        893.73         6.37 o                         
  -4   5   7        145.39        153.63         1.56 o                         
  -3   5   7         82.85         74.08         1.02 o                         
  -2   5   7          5.57          4.90         0.39 o                         
  -1   5   7        484.50        497.78         3.34 o                         
   0   5   7        739.56        775.89         4.98 o                         
   1   5   7        122.36        123.81         1.28 o                         
   2   5   7        508.47        517.37         3.57 o                         
   3   5   7         13.32         20.08         0.63 o                         
   4   5   7         51.93         54.20         1.15 o                         
   5   5   7        297.15        285.66         2.71 o                         
   6   5   7         86.31         91.90         1.24 o                         
   7   5   7          0.02          0.55         0.43 o                         
   8   5   7         61.33         68.57         1.12 o                         
   9   5   7        192.94        192.37         2.39 o                         
  10   5   7        206.68        225.22         2.33 o                         
  11   5   7          6.13          2.89         0.35 o                         
  12   5   7         32.51         33.28         0.61 o                         
  13   5   7          2.30          1.50         0.31 o                         
 -14   6   7          4.09          4.50         0.34 o                         
 -13   6   7         82.94         84.90         1.20 o                         
 -12   6   7        104.61        112.29         1.54 o                         
 -11   6   7        225.20        245.26         2.94 o                         
 -10   6   7          6.32          6.99         0.46 o                         
  -9   6   7         75.21         80.69         1.15 o                         
  -8   6   7         26.09         27.37         0.72 o                         
  -7   6   7       1163.94       1229.10         9.30 o                         
  -6   6   7          8.55         15.41         0.61 o                         
  -5   6   7         45.45         45.73         0.91 o                         
  -4   6   7         20.94         21.87         0.62 o                         
  -3   6   7        893.50        899.18         6.04 o                         
  -2   6   7         49.80         50.24         0.89 o                         
  -1   6   7        176.20        159.23         1.67 o                         
   0   6   7         20.65         25.27         0.70 o                         
   1   6   7          6.16          5.63         0.46 o                         
   2   6   7          2.25          3.43         0.40 o                         
   3   6   7        113.27        107.84         1.40 o                         
   4   6   7        154.47        172.57         1.93 o                         
   5   6   7         56.64         54.90         1.01 o                         
   6   6   7          6.24          7.68         0.53 o                         
   7   6   7         77.60         76.79         1.12 o                         
   8   6   7         59.12         68.48         1.08 o                         
   9   6   7          1.21          1.79         0.39 o                         
  10   6   7         16.76         20.22         0.59 o                         
  11   6   7         52.04         44.42         0.78 o                         
  12   6   7         18.69         15.14         0.55 o                         
 -12   7   7          9.85          7.88         0.44 o                         
 -11   7   7         38.32         35.90         0.79 o                         
 -10   7   7        144.73        139.66         2.08 o                         
  -9   7   7          0.24          0.61         0.30 o                         
  -8   7   7          4.66          3.98         0.42 o                         
  -7   7   7         42.51         39.34         0.81 o                         
  -6   7   7          3.29          2.41         0.45 o                         
  -5   7   7        448.02        454.10         3.77 o                         
  -4   7   7         21.07         23.00         0.65 o                         
  -3   7   7        131.63        131.05         1.52 o                         
  -2   7   7        201.88        191.97         1.91 o                         
  -1   7   7       1192.53       1202.78         8.52 o                         
   0   7   7        269.06        271.79         2.54 o                         
   1   7   7         81.18         77.50         1.15 o                         
   2   7   7         20.61         17.80         0.71 o                         
   3   7   7         86.62         82.90         1.25 o                         
   4   7   7         86.24         90.17         1.49 o                         
   5   7   7        272.34        269.16         3.41 o                         
   6   7   7         73.39         67.39         1.05 o                         
   7   7   7         35.97         35.69         0.76 o                         
   8   7   7          5.68          7.05         0.43 o                         
   9   7   7          2.45          2.36         0.35 o                         
  10   7   7         40.28         40.23         1.52 o                         
  11   7   7         12.20         13.55         0.58 o                         
 -11   8   7         16.58         14.11         0.80 o                         
 -10   8   7         21.85         15.97         0.96 o                         
  -9   8   7        145.68        128.47         2.12 o                         
  -8   8   7        113.00        111.66         1.64 o                         
  -7   8   7         13.02         10.85         0.53 o                         
  -6   8   7         42.18         44.03         0.91 o                         
  -5   8   7        202.96        205.17         2.29 o                         
  -4   8   7          1.85          3.15         0.47 o                         
  -3   8   7         64.29         59.29         1.09 o                         
  -2   8   7         10.35         10.65         0.54 o                         
  -1   8   7          2.93          2.27         0.40 o                         
   0   8   7         62.51         63.86         1.11 o                         
   1   8   7         11.40         12.81         0.57 o                         
   2   8   7        157.91        156.98         1.95 o                         
   3   8   7          5.46          5.86         0.51 o                         
   4   8   7         47.54         57.41         1.24 o                         
   5   8   7         54.99         58.59         1.12 o                         
   6   8   7        123.73        123.79         1.68 o                         
   7   8   7         26.05         28.12         0.64 o                         
   8   8   7         32.73         36.69         0.74 o                         
   9   8   7         26.79         22.32         0.98 o                         
  -8   9   7         35.16         27.45         0.75 o                         
  -7   9   7          8.03          7.24         0.43 o                         
  -6   9   7          0.02          0.45         0.40 o                         
  -5   9   7         21.84         17.05         0.62 o                         
  -4   9   7          2.23          2.90         0.42 o                         
  -3   9   7         90.28         95.41         1.44 o                         
  -2   9   7          0.13          1.00         0.40 o                         
  -1   9   7         66.17         74.96         1.19 o                         
   0   9   7          0.51          0.07         0.43 o                         
   1   9   7         35.68         36.46         0.88 o                         
   2   9   7         41.11         43.68         0.99 o                         
   3   9   7        116.19        121.91         1.86 o                         
   4   9   7          1.14          0.76         0.45 o                         
   5   9   7         39.48         41.77         1.16 o                         
   6   9   7          2.13          3.77         0.73 o                         
   7   9   7         54.99         43.46         2.21 o                         
  -3  10   7          2.99          3.19         0.49 o                         
  -2  10   7          0.74          0.70         0.33 o                         
  -1  10   7          7.11          5.46         0.44 o                         
   0  10   7         19.73         20.52         0.78 o                         
   1  10   7         46.77         40.46         1.23 o                         
   2  10   7          1.25          1.89         0.47 o                         
 -16   0   8        195.66        178.21         3.16 o                         
 -15   0   8        182.16        177.97         3.36 o                         
 -14   0   8         74.52         76.10         1.96 o                         
 -13   0   8          9.32          7.24         0.64 o                         
 -12   0   8         32.31         31.66         1.19 o                         
 -11   0   8        375.08        363.90         5.01 o                         
 -10   0   8         13.03          9.95         0.79 o                         
  -9   0   8         51.34         56.52         1.51 o                         
  -8   0   8       3075.19       3082.27        28.85 o                         
  -7   0   8         20.10         26.01         1.20 o                         
  -6   0   8        370.74        371.12         5.25 o                         
  -5   0   8         52.10         44.48         1.28 o                         
  -4   0   8        713.15        708.09         8.83 o                         
  -3   0   8          5.18          2.83         1.67 o                         
  -2   0   8       1090.89       1142.59        21.46 o                         
  -1   0   8         13.46         17.77         1.39 o                         
   0   0   8          1.45          3.80         0.94 o                         
   1   0   8        154.50        164.15         3.53 o                         
   2   0   8          2.58          6.20         0.68 o                         
   3   0   8       1843.52       1882.65        16.14 o                         
   4   0   8        422.91        445.76         5.21 o                         
   5   0   8        255.74        272.69         3.27 o                         
   6   0   8        837.15        804.39         8.16 o                         
   7   0   8        270.73        290.78         3.49 o                         
   8   0   8        201.77        219.30         3.28 o                         
   9   0   8          1.60          1.37         0.62 o                         
  10   0   8        282.31        255.59         3.35 o                         
  11   0   8          2.79          0.80         0.49 o                         
  12   0   8         63.85         58.58         1.27 o                         
  13   0   8          0.67          1.24         0.52 o                         
  14   0   8          9.23         10.81         1.82 o                         
 -16   1   8         58.34         39.18         1.17 o                         
 -15   1   8          9.15         13.91         0.66 o                         
 -14   1   8        445.05        424.85         4.88 o                         
 -13   1   8          8.34          6.69         0.52 o                         
 -12   1   8         34.55         31.51         0.86 o                         
 -11   1   8         66.69         68.24         1.28 o                         
 -10   1   8         23.76         25.41         1.07 o                         
  -9   1   8        613.17        634.79         6.13 o                         
  -8   1   8         23.25         21.64         0.88 o                         
  -7   1   8         70.03         77.35         1.27 o                         
  -6   1   8        331.37        357.95         3.32 o                         
  -5   1   8         84.51         86.42         1.23 o                         
  -4   1   8          5.37          5.15         0.48 o                         
  -3   1   8         51.92         48.97         1.35 o                         
  -2   1   8        807.99        857.80        11.35 o                         
  -1   1   8        205.67        230.03         3.91 o                         
   0   1   8        217.96        217.58         3.59 o                         
   1   1   8        159.40        152.00         2.21 o                         
   2   1   8         15.95         13.88         0.48 o                         
   3   1   8        724.11        714.07         4.39 o                         
   4   1   8        344.82        345.79         2.59 o                         
   5   1   8        164.99        173.02         1.62 o                         
   6   1   8          0.63          0.57         0.36 o                         
   7   1   8         55.44         51.73         0.92 o                         
   8   1   8         34.47         30.30         0.77 o                         
   9   1   8        152.73        148.50         1.98 o                         
  10   1   8         29.54         34.30         0.91 o                         
  11   1   8          0.01          0.77         0.42 o                         
  12   1   8          1.66          3.22         0.41 o                         
  13   1   8         38.63         34.49         0.75 o                         
  14   1   8         62.75         60.37         1.87 o                         
 -16   2   8          6.45          5.68         0.45 o                         
 -15   2   8         11.05         13.08         0.55 o                         
 -14   2   8          5.67          6.35         0.42 o                         
 -13   2   8         43.27         44.63         0.91 o                         
 -12   2   8         25.80         27.77         0.79 o                         
 -11   2   8          2.30          4.01         0.48 o                         
 -10   2   8        589.38        586.36         5.54 o                         
  -9   2   8         77.33         87.33         1.54 o                         
  -8   2   8        240.09        242.01         2.58 o                         
  -7   2   8         25.85         23.63         0.72 o                         
  -6   2   8        452.53        445.10         4.33 o                         
  -5   2   8         97.23        106.64         1.51 o                         
  -4   2   8        644.53        668.30         4.99 o                         
  -3   2   8        180.99        173.68         1.86 o                         
  -2   2   8        148.06        144.06         1.90 o                         
  -1   2   8          2.03          1.97         0.40 o                         
   0   2   8         30.86         29.26         0.64 o                         
   1   2   8        531.92        564.87         3.45 o                         
   2   2   8        322.21        299.24         2.18 o                         
   3   2   8        223.03        238.81         1.97 o                         
   4   2   8         18.43         20.88         0.54 o                         
   5   2   8        459.48        444.77         3.30 o                         
   6   2   8         62.79         66.36         1.16 o                         
   7   2   8        196.53        212.51         2.09 o                         
   8   2   8        202.70        208.47         2.16 o                         
   9   2   8          0.30          0.72         0.45 o                         
  10   2   8         65.71         61.61         1.17 o                         
  11   2   8          4.64          7.89         0.54 o                         
  12   2   8          4.39          3.98         0.42 o                         
  13   2   8         35.29         34.53         0.84 o                         
  14   2   8          4.40          6.10         0.50 o                         
 -15   3   8         68.84         62.43         1.07 o                         
 -14   3   8          9.93         12.92         0.55 o                         
 -13   3   8         23.39         21.32         0.74 o                         
 -12   3   8        184.41        195.15         2.53 o                         
 -11   3   8          2.69          3.12         0.51 o                         
 -10   3   8         72.66         71.87         1.32 o                         
  -9   3   8         43.34         40.64         0.96 o                         
  -8   3   8          1.47          1.55         0.45 o                         
  -7   3   8        224.69        231.05         2.46 o                         
  -6   3   8        110.26         96.24         1.36 o                         
  -5   3   8         22.05         24.41         0.67 o                         
  -4   3   8        848.86        874.67         6.34 o                         
  -3   3   8          1.63          2.33         0.38 o                         
  -2   3   8         15.46         16.54         0.52 o                         
  -1   3   8         15.88         11.69         0.39 o                         
   0   3   8        207.59        228.58         1.71 o                         
   1   3   8         40.01         44.80         0.67 o                         
   2   3   8       1214.20       1226.83         6.50 o                         
   3   3   8        431.63        440.72         2.89 o                         
   4   3   8         92.45         88.37         1.11 o                         
   5   3   8         39.92         44.72         0.87 o                         
   6   3   8          4.56          4.97         0.43 o                         
   7   3   8         47.88         43.67         0.89 o                         
   8   3   8        113.10        109.12         1.64 o                         
   9   3   8         12.52         12.09         0.58 o                         
  10   3   8          6.33          5.15         0.50 o                         
  11   3   8        247.23        239.60         2.70 o                         
  12   3   8         14.86         14.50         0.52 o                         
  13   3   8         85.04         85.92         1.51 o                         
  14   3   8          0.22         -0.24         0.34 o                         
 -15   4   8         81.53         62.03         1.26 o                         
 -14   4   8         27.76         25.11         0.94 o                         
 -13   4   8          0.41          1.15         0.31 o                         
 -12   4   8         11.15          9.29         0.46 o                         
 -11   4   8        139.20        138.64         2.01 o                         
 -10   4   8         52.76         48.43         1.02 o                         
  -9   4   8        185.40        196.82         2.46 o                         
  -8   4   8         66.06         60.44         1.19 o                         
  -7   4   8         32.45         36.29         0.85 o                         
  -6   4   8         80.54         78.13         1.29 o                         
  -5   4   8        425.93        402.35         3.62 o                         
  -4   4   8         99.87        106.35         1.35 o                         
  -3   4   8        118.78        120.65         1.45 o                         
  -2   4   8         38.73         36.19         0.71 o                         
  -1   4   8        317.75        302.12         2.16 o                         
   0   4   8         84.29         79.84         0.92 o                         
   1   4   8        288.55        286.98         2.24 o                         
   2   4   8         45.77         50.23         0.77 o                         
   3   4   8         74.71         73.49         0.99 o                         
   4   4   8        138.19        143.14         1.60 o                         
   5   4   8         13.74         14.67         0.53 o                         
   6   4   8         12.02         17.47         0.58 o                         
   7   4   8        286.88        263.76         2.34 o                         
   8   4   8          3.16          2.61         0.43 o                         
   9   4   8         31.48         29.92         0.71 o                         
  10   4   8         63.86         79.99         1.45 o                         
  11   4   8         47.23         34.77         0.73 o                         
  12   4   8         16.69         25.20         0.67 o                         
  13   4   8         31.28         23.20         1.05 o                         
 -14   5   8         46.61         35.73         0.92 o                         
 -13   5   8        145.69        155.94         2.27 o                         
 -12   5   8         66.04         68.19         1.45 o                         
 -11   5   8        119.45        128.06         1.94 o                         
 -10   5   8          2.34          1.84         0.51 o                         
  -9   5   8          4.93          3.23         0.54 o                         
  -8   5   8          0.22          0.55         0.44 o                         
  -7   5   8          7.86          9.28         0.56 o                         
  -6   5   8         25.13         22.23         0.72 o                         
  -5   5   8         24.61         31.77         0.78 o                         
  -4   5   8         17.41         22.15         0.63 o                         
  -3   5   8         42.24         49.89         0.80 o                         
  -2   5   8         70.87         64.97         0.96 o                         
  -1   5   8        158.66        178.74         1.89 o                         
   0   5   8         54.05         51.07         0.89 o                         
   1   5   8         11.36          9.98         0.45 o                         
   2   5   8        125.65        123.61         1.39 o                         
   3   5   8        266.77        263.96         2.37 o                         
   4   5   8         12.36         11.58         0.54 o                         
   5   5   8          0.20          0.62         0.41 o                         
   6   5   8         85.48         79.63         1.13 o                         
   7   5   8         35.52         28.08         0.66 o                         
   8   5   8         56.76         58.44         0.97 o                         
   9   5   8         29.90         33.94         1.02 o                         
  10   5   8         72.15         73.61         1.37 o                         
  11   5   8         56.81         64.49         1.04 o                         
  12   5   8         31.27         27.50         0.75 o                         
 -13   6   8         39.59         32.27         1.45 o                         
 -12   6   8          6.38          5.80         0.30 o                         
 -11   6   8         48.50         52.83         0.96 o                         
 -10   6   8         18.74         18.91         0.60 o                         
  -9   6   8          4.00          4.78         0.44 o                         
  -8   6   8          0.01          0.69         0.36 o                         
  -7   6   8         50.26         49.19         0.94 o                         
  -6   6   8         64.38         64.20         1.18 o                         
  -5   6   8         26.41         23.49         0.66 o                         
  -4   6   8         74.48         73.10         1.13 o                         
  -3   6   8         22.02         18.31         0.62 o                         
  -2   6   8        510.26        502.47         4.22 o                         
  -1   6   8         12.03         14.17         0.59 o                         
   0   6   8          8.65          9.54         0.55 o                         
   1   6   8         96.87         97.48         1.34 o                         
   2   6   8         31.87         31.70         0.78 o                         
   3   6   8         19.72         20.79         0.64 o                         
   4   6   8          6.54          9.59         0.51 o                         
   5   6   8          4.99          4.66         0.46 o                         
   6   6   8         12.13         13.37         0.53 o                         
   7   6   8          5.90          6.05         0.45 o                         
   8   6   8          3.17          3.36         0.48 o                         
   9   6   8          1.37          1.28         0.40 o                         
  10   6   8          5.29          5.84         0.45 o                         
  11   6   8          1.33          1.46         0.33 o                         
 -11   7   8         61.38         66.56         1.64 o                         
 -10   7   8         30.97         33.02         1.00 o                         
  -9   7   8         11.89         10.07         0.49 o                         
  -8   7   8         24.02         29.27         0.79 o                         
  -7   7   8        155.22        166.90         1.84 o                         
  -6   7   8          4.20          5.66         0.47 o                         
  -5   7   8         94.23        100.03         1.37 o                         
  -4   7   8         59.91         61.44         1.05 o                         
  -3   7   8         13.53         17.44         0.64 o                         
  -2   7   8         28.31         34.31         0.80 o                         
  -1   7   8          5.36          7.05         0.48 o                         
   0   7   8         30.31         27.24         0.76 o                         
   1   7   8        425.96        444.65         4.40 o                         
   2   7   8         65.89         58.14         1.08 o                         
   3   7   8         27.19         27.94         0.87 o                         
   4   7   8         14.46         15.48         0.64 o                         
   5   7   8          2.47          2.88         0.49 o                         
   6   7   8          3.87          2.18         0.44 o                         
   7   7   8          0.68         -0.02         0.40 o                         
   8   7   8          0.71          0.61         0.35 o                         
   9   7   8         23.51         24.19         0.69 o                         
  10   7   8         27.14         20.36         1.52 o                         
  -9   8   8         76.73         65.25         1.89 o                         
  -8   8   8         21.40         19.05         0.56 o                         
  -7   8   8         99.88        111.12         1.61 o                         
  -6   8   8         11.39         13.51         0.55 o                         
  -5   8   8        180.74        181.94         2.40 o                         
  -4   8   8          0.25          0.61         0.40 o                         
  -3   8   8         73.98         75.66         1.17 o                         
  -2   8   8          1.01          1.72         0.48 o                         
  -1   8   8         17.89         21.16         0.67 o                         
   0   8   8        120.25        130.31         1.74 o                         
   1   8   8         30.62         27.81         0.74 o                         
   2   8   8          8.53          8.93         0.50 o                         
   3   8   8         18.16         17.61         0.62 o                         
   4   8   8        159.46        161.29         4.32 o                         
   5   8   8          3.02          3.79         0.49 o                         
   6   8   8          1.25          0.28         0.39 o                         
   7   8   8          4.55          5.88         0.54 o                         
  -6   9   8         35.48         30.87         1.37 o                         
  -5   9   8          7.60          6.26         0.85 o                         
  -4   9   8         45.40         50.03         1.22 o                         
  -3   9   8         12.73         14.53         0.80 o                         
  -2   9   8         35.73         33.70         1.07 o                         
  -1   9   8        118.13        113.23         2.04 o                         
   0   9   8        158.36        156.84         2.37 o                         
   1   9   8          0.28          0.25         0.44 o                         
   2   9   8          0.84         -0.15         0.41 o                         
   3   9   8          6.73          3.75         1.27 o                         
   4   9   8         15.85         14.35         1.42 o                         
 -15   1   9          3.32          4.11         0.32 o                         
 -14   1   9        211.72        212.42         4.80 o                         
 -13   1   9          0.58          0.39         0.36 o                         
 -12   1   9         68.68         78.40         1.16 o                         
 -11   1   9          8.02          8.83         0.64 o                         
 -10   1   9        106.00        112.36         1.93 o                         
  -9   1   9          6.63          8.54         0.53 o                         
  -8   1   9        266.47        279.73         3.22 o                         
  -7   1   9        598.51        613.86         5.24 o                         
  -6   1   9        182.11        189.41         3.29 o                         
  -5   1   9        429.12        416.78         4.52 o                         
  -4   1   9         53.63         46.98         1.07 o                         
  -3   1   9       1029.35       1031.94         7.32 o                         
  -2   1   9         10.71         10.79         0.47 o                         
  -1   1   9        407.94        407.25         3.10 o                         
   0   1   9        101.69        110.01         1.26 o                         
   1   1   9        398.14        397.84         3.04 o                         
   2   1   9        235.34        243.47         2.14 o                         
   3   1   9         45.49         43.04         0.82 o                         
   4   1   9         47.53         56.82         1.08 o                         
   5   1   9          5.54         10.46         0.50 o                         
   6   1   9         10.25         15.71         0.62 o                         
   7   1   9          4.36          7.65         0.52 o                         
   8   1   9        471.56        498.35         4.38 o                         
   9   1   9          6.66          2.07         0.48 o                         
  10   1   9         32.36         39.92         1.04 o                         
  11   1   9          1.96          1.18         0.45 o                         
  12   1   9         66.04         72.98         2.81 o                         
  13   1   9          2.37          1.31         0.63 o                         
 -15   2   9          2.73          3.70         0.39 o                         
 -14   2   9          5.17          4.72         0.38 o                         
 -13   2   9          0.00          0.06         0.35 o                         
 -12   2   9         50.85         52.14         1.08 o                         
 -11   2   9          5.01          5.61         0.45 o                         
 -10   2   9        209.21        217.49         2.92 o                         
  -9   2   9        132.32        144.96         2.25 o                         
  -8   2   9        235.96        255.11         2.71 o                         
  -7   2   9        123.52        131.40         1.69 o                         
  -6   2   9        206.94        222.70         2.42 o                         
  -5   2   9        156.18        154.16         1.77 o                         
  -4   2   9        120.16        129.31         1.42 o                         
  -3   2   9          6.89          8.26         0.46 o                         
  -2   2   9         49.80         46.83         0.89 o                         
  -1   2   9        378.83        394.88         3.02 o                         
   0   2   9        227.41        225.94         2.11 o                         
   1   2   9         54.95         66.29         1.01 o                         
   2   2   9         17.52         17.28         0.52 o                         
   3   2   9        371.69        377.82         3.40 o                         
   4   2   9        178.25        189.34         1.98 o                         
   5   2   9        151.41        159.19         1.84 o                         
   6   2   9          0.11          0.52         0.45 o                         
   7   2   9         18.13         20.12         0.73 o                         
   8   2   9         12.19          9.88         0.56 o                         
   9   2   9         23.13         24.55         0.72 o                         
  10   2   9         11.96          8.89         0.55 o                         
  11   2   9          1.80          4.04         0.47 o                         
  12   2   9          9.14          5.71         0.51 o                         
  13   2   9         12.46          8.80         0.81 o                         
 -14   3   9          0.56          0.70         0.25 o                         
 -13   3   9        232.79        246.47         2.53 o                         
 -12   3   9          1.05          2.15         0.32 o                         
 -11   3   9         82.38         81.61         1.20 o                         
 -10   3   9          0.32          1.23         0.47 o                         
  -9   3   9        125.39        131.43         2.31 o                         
  -8   3   9        127.90        146.76         2.26 o                         
  -7   3   9         70.98         73.39         1.16 o                         
  -6   3   9         60.85         62.96         0.99 o                         
  -5   3   9         48.50         52.00         0.97 o                         
  -4   3   9         52.16         49.98         0.98 o                         
  -3   3   9         91.32         85.79         1.34 o                         
  -2   3   9        425.91        439.60         3.53 o                         
  -1   3   9         32.42         36.76         0.73 o                         
   0   3   9         74.29         69.20         0.92 o                         
   1   3   9         71.40         79.73         1.00 o                         
   2   3   9        413.19        416.15         3.12 o                         
   3   3   9          0.96          2.16         0.41 o                         
   4   3   9          7.84         11.78         0.52 o                         
   5   3   9          0.29          0.46         0.41 o                         
   6   3   9          0.95          1.85         0.44 o                         
   7   3   9          4.29          2.18         0.44 o                         
   8   3   9         13.10         10.78         0.57 o                         
   9   3   9          6.00          9.54         0.52 o                         
  10   3   9         50.42         42.42         0.83 o                         
  11   3   9         24.01         22.63         1.06 o                         
  12   3   9          1.77          1.32         0.38 o                         
 -14   4   9          3.81          3.58         0.34 o                         
 -13   4   9         11.38         11.70         0.44 o                         
 -12   4   9         11.49         10.35         0.40 o                         
 -11   4   9        166.27        166.24         2.40 o                         
 -10   4   9        128.02        143.61         1.86 o                         
  -9   4   9          0.25          0.87         0.44 o                         
  -8   4   9        230.75        235.31         2.87 o                         
  -7   4   9        155.44        163.90         1.94 o                         
  -6   4   9         10.14          9.65         0.48 o                         
  -5   4   9         19.41         21.55         0.65 o                         
  -4   4   9         50.07         57.18         1.01 o                         
  -3   4   9          0.07          0.92         0.41 o                         
  -2   4   9          6.53          9.06         0.52 o                         
  -1   4   9          2.26          1.70         0.41 o                         
   0   4   9         81.50         80.78         1.08 o                         
   1   4   9        126.11        129.05         1.34 o                         
   2   4   9        150.46        144.02         1.53 o                         
   3   4   9         10.02         12.36         0.53 o                         
   4   4   9        146.13        138.48         1.63 o                         
   5   4   9        138.20        141.82         1.70 o                         
   6   4   9          6.20          4.96         0.50 o                         
   7   4   9         89.65         92.98         1.39 o                         
   8   4   9         25.65         24.00         0.87 o                         
   9   4   9          0.00          0.10         0.42 o                         
  10   4   9         59.85         63.40         1.34 o                         
  11   4   9         45.39         46.26         1.27 o                         
  12   4   9          5.81          5.28         0.48 o                         
 -13   5   9          2.34          2.36         0.32 o                         
 -12   5   9          0.53          0.10         0.25 o                         
 -11   5   9         79.07         80.61         1.22 o                         
 -10   5   9        126.23        136.09         2.17 o                         
  -9   5   9         17.79         16.93         0.59 o                         
  -8   5   9          0.80         -0.03         0.44 o                         
  -7   5   9          0.11          0.13         0.37 o                         
  -6   5   9        339.21        369.03         3.29 o                         
  -5   5   9         81.36         75.68         1.04 o                         
  -4   5   9          1.10          0.99         0.40 o                         
  -3   5   9         89.12         94.12         1.37 o                         
  -2   5   9          0.09          0.00         0.43 o                         
  -1   5   9          7.50          7.86         0.51 o                         
   0   5   9         69.28         72.58         1.17 o                         
   1   5   9         18.79         19.34         0.65 o                         
   2   5   9         16.29         14.97         0.63 o                         
   3   5   9          6.07          8.70         0.53 o                         
   4   5   9         18.57         19.51         0.67 o                         
   5   5   9          0.33          2.07         0.41 o                         
   6   5   9         38.96         46.00         0.92 o                         
   7   5   9         22.05         27.07         0.93 o                         
   8   5   9         22.54         19.43         0.68 o                         
   9   5   9         46.04         37.87         1.04 o                         
  10   5   9          7.63          5.85         0.45 o                         
  11   5   9          2.74          3.11         0.58 o                         
 -11   6   9         29.80         28.56         0.64 o                         
 -10   6   9         30.12         28.96         0.71 o                         
  -9   6   9        142.71        149.39         1.79 o                         
  -8   6   9         39.53         43.37         0.86 o                         
  -7   6   9        369.59        379.45         3.26 o                         
  -6   6   9        103.99        103.29         1.49 o                         
  -5   6   9         17.25         19.80         0.66 o                         
  -4   6   9        145.01        151.88         1.84 o                         
  -3   6   9        335.50        339.57         3.29 o                         
  -2   6   9         50.58         55.97         1.14 o                         
  -1   6   9          5.02          5.02         0.49 o                         
   0   6   9         54.17         58.52         1.06 o                         
   1   6   9         27.34         31.07         0.90 o                         
   2   6   9        307.99        320.10         3.48 o                         
   3   6   9          0.02          0.10         0.46 o                         
   4   6   9         78.27         89.62         1.69 o                         
   5   6   9         16.45         16.28         0.59 o                         
   6   6   9        282.19        289.76         4.17 o                         
   7   6   9          5.97          5.71         0.47 o                         
   8   6   9         71.83         84.55         1.36 o                         
   9   6   9         46.83         40.87         1.32 o                         
  10   6   9          0.09          0.26         0.40 o                         
 -10   7   9         95.70         77.28         2.23 o                         
  -9   7   9         14.13         13.22         0.61 o                         
  -8   7   9        136.14        124.79         2.33 o                         
  -7   7   9         41.86         40.74         1.05 o                         
  -6   7   9        174.54        187.41         2.04 o                         
  -5   7   9         35.18         34.65         0.83 o                         
  -4   7   9          4.13          4.47         0.45 o                         
  -3   7   9         47.29         43.01         1.01 o                         
  -2   7   9         17.62         18.87         0.65 o                         
  -1   7   9          2.48          4.05         0.52 o                         
   0   7   9        268.62        265.90         3.05 o                         
   1   7   9          0.05          0.11         0.41 o                         
   2   7   9          6.07          6.41         0.63 o                         
   3   7   9          7.47          6.79         0.53 o                         
   4   7   9          0.05          0.25         0.42 o                         
   5   7   9          1.70          3.86         0.40 o                         
   6   7   9          5.01          4.57         0.39 o                         
   7   7   9          7.43          5.56         0.73 o                         
   8   7   9          0.47          1.61         0.42 o                         
  -7   8   9         57.26         51.62         1.72 o                         
  -6   8   9         13.34         11.61         0.56 o                         
  -5   8   9         71.21         64.83         1.50 o                         
  -4   8   9         32.35         29.60         1.35 o                         
  -3   8   9          1.15          0.20         0.41 o                         
  -2   8   9          4.46          3.38         0.47 o                         
  -1   8   9         58.70         50.15         1.11 o                         
   0   8   9         26.95         37.88         1.20 o                         
   1   8   9         10.08         12.50         0.68 o                         
   2   8   9          1.05          1.74         0.53 o                         
   3   8   9          0.74          1.28         0.41 o                         
   4   8   9        137.15        139.73         4.73 o                         
   5   8   9         59.43         49.24         1.56 o                         
 -14   0  10          2.85         -0.19         0.54 o                         
 -13   0  10        238.48        228.91         7.08 o                         
 -12   0  10         16.16         15.14         0.77 o                         
 -11   0  10        214.39        210.63         4.76 o                         
 -10   0  10        106.17        108.17         2.89 o                         
  -9   0  10         30.18         31.03         1.81 o                         
  -8   0  10        134.17        141.58         3.59 o                         
  -7   0  10        108.19        101.01         2.49 o                         
  -6   0  10        336.05        356.06         5.49 o                         
  -5   0  10         83.35         95.56         2.99 o                         
  -4   0  10        239.24        256.84         4.82 o                         
  -3   0  10          0.25          2.14         0.64 o                         
  -2   0  10        190.08        182.31         2.91 o                         
  -1   0  10          7.05          7.38         0.63 o                         
   0   0  10        128.58        134.45         1.95 o                         
   1   0  10       1044.62       1081.89         9.83 o                         
   2   0  10        994.10       1021.46         9.19 o                         
   3   0  10         95.25        100.64         2.08 o                         
   4   0  10         66.38         59.81         1.50 o                         
   5   0  10        618.02        611.85         6.91 o                         
   6   0  10         47.76         48.11         1.48 o                         
   7   0  10        684.23        706.12         9.22 o                         
   8   0  10          7.41         10.26         0.80 o                         
   9   0  10          0.86          1.99         0.58 o                         
  10   0  10        113.08         91.91         2.69 o                         
  11   0  10         12.66         14.63         0.98 o                         
  12   0  10          1.91          0.08         0.79 o                         
 -14   1  10          1.39          0.83         0.27 o                         
 -13   1  10          0.44          0.66         0.29 o                         
 -12   1  10        118.37        124.22         1.94 o                         
 -11   1  10         47.45         49.81         1.18 o                         
 -10   1  10        122.41        124.43         2.05 o                         
  -9   1  10         10.84         12.36         0.60 o                         
  -8   1  10         49.35         53.15         1.19 o                         
  -7   1  10        188.18        196.95         2.24 o                         
  -6   1  10        297.43        312.08         3.01 o                         
  -5   1  10        258.35        256.31         2.59 o                         
  -4   1  10         71.88         71.36         1.14 o                         
  -3   1  10        113.79        113.73         1.44 o                         
  -2   1  10        118.98        124.23         1.56 o                         
  -1   1  10         78.73         80.33         1.16 o                         
   0   1  10        167.18        167.74         1.84 o                         
   1   1  10        259.14        255.95         2.59 o                         
   2   1  10          0.27          0.52         0.43 o                         
   3   1  10         10.47         11.46         0.57 o                         
   4   1  10          2.46          3.06         0.43 o                         
   5   1  10        131.76        144.12         1.92 o                         
   6   1  10         31.04         37.98         0.91 o                         
   7   1  10          1.34          3.87         0.50 o                         
   8   1  10          0.47          1.21         0.50 o                         
   9   1  10         49.63         54.47         1.13 o                         
  10   1  10         19.04         21.98         0.70 o                         
  11   1  10          8.32         11.86         0.71 o                         
  12   1  10          2.86          3.04         0.55 o                         
 -13   2  10         28.63         23.17         0.97 o                         
 -12   2  10         46.46         47.81         1.08 o                         
 -11   2  10          3.25          2.26         0.43 o                         
 -10   2  10          3.44          4.51         0.43 o                         
  -9   2  10        177.85        179.45         1.98 o                         
  -8   2  10        359.77        384.33         3.71 o                         
  -7   2  10         44.38         44.76         0.91 o                         
  -6   2  10        177.59        181.57         2.03 o                         
  -5   2  10        115.77        119.57         1.46 o                         
  -4   2  10          7.24          7.16         0.47 o                         
  -3   2  10          7.79          7.78         0.53 o                         
  -2   2  10         41.72         52.64         1.00 o                         
  -1   2  10          0.69          0.74         0.43 o                         
   0   2  10         82.98         78.63         1.28 o                         
   1   2  10        126.56        130.12         1.55 o                         
   2   2  10         27.14         27.53         0.77 o                         
   3   2  10        385.34        411.14         3.79 o                         
   4   2  10         73.38         68.22         1.14 o                         
   5   2  10         88.00         90.53         1.38 o                         
   6   2  10         11.10         11.23         0.62 o                         
   7   2  10         90.56         92.51         1.56 o                         
   8   2  10         25.17         25.90         0.78 o                         
   9   2  10         41.44         42.48         0.97 o                         
  10   2  10         17.39         16.97         0.81 o                         
  11   2  10          0.44          0.88         0.44 o                         
 -13   3  10          3.73          5.04         0.62 o                         
 -12   3  10         81.51         77.88         1.98 o                         
 -11   3  10         26.12         24.46         0.60 o                         
 -10   3  10         59.28         60.02         0.99 o                         
  -9   3  10         80.61         81.82         1.18 o                         
  -8   3  10          2.40          3.12         0.46 o                         
  -7   3  10        262.25        256.60         2.57 o                         
  -6   3  10         28.02         28.49         0.77 o                         
  -5   3  10        209.31        223.34         2.29 o                         
  -4   3  10         45.69         41.85         0.87 o                         
  -3   3  10        609.41        614.22         5.21 o                         
  -2   3  10          6.26          5.63         0.54 o                         
  -1   3  10        150.67        159.81         1.81 o                         
   0   3  10          0.71          2.12         0.46 o                         
   1   3  10          7.15          7.42         0.56 o                         
   2   3  10        238.15        242.54         2.48 o                         
   3   3  10         15.31         19.21         0.72 o                         
   4   3  10         47.71         40.67         0.92 o                         
   5   3  10          1.51          0.87         0.48 o                         
   6   3  10         30.22         32.04         0.89 o                         
   7   3  10         13.17         16.53         0.64 o                         
   8   3  10         82.87         99.39         1.60 o                         
   9   3  10          4.17          7.68         0.57 o                         
  10   3  10          0.28          0.17         0.34 o                         
  11   3  10          8.42          9.37         0.77 o                         
 -12   4  10          0.72          1.54         0.36 o                         
 -11   4  10         30.26         29.39         0.62 o                         
 -10   4  10        197.85        201.24         2.49 o                         
  -9   4  10          0.05          0.42         0.39 o                         
  -8   4  10          9.01         10.42         0.64 o                         
  -7   4  10         39.36         44.72         0.92 o                         
  -6   4  10          1.21          1.15         0.41 o                         
  -5   4  10          0.18          0.17         0.39 o                         
  -4   4  10         87.01         78.63         1.23 o                         
  -3   4  10         13.71         15.28         0.62 o                         
  -2   4  10         79.21         79.76         1.27 o                         
  -1   4  10         10.95         10.30         0.64 o                         
   0   4  10        147.16        151.28         2.45 o                         
   1   4  10          1.06          0.91         0.47 o                         
   2   4  10         28.70         28.81         0.99 o                         
   3   4  10          3.72          2.96         0.51 o                         
   4   4  10         33.97         34.56         0.97 o                         
   5   4  10         47.61         40.18         1.02 o                         
   6   4  10          5.27          5.08         0.52 o                         
   7   4  10          0.15         -0.13         0.40 o                         
   8   4  10         10.24          9.38         0.68 o                         
   9   4  10         15.76         10.41         0.58 o                         
  10   4  10          6.79          6.64         0.67 o                         
 -11   5  10         89.95         88.07         1.83 o                         
 -10   5  10          6.12          6.80         0.39 o                         
  -9   5  10          8.18          7.52         0.47 o                         
  -8   5  10         79.98         82.48         1.74 o                         
  -7   5  10         72.91         79.83         1.28 o                         
  -6   5  10        205.06        215.35         2.44 o                         
  -5   5  10         85.21         78.81         1.18 o                         
  -4   5  10        335.02        337.07         3.46 o                         
  -3   5  10         58.76         56.74         1.29 o                         
  -2   5  10        232.53        236.50         2.67 o                         
  -1   5  10          5.98          6.54         0.55 o                         
   0   5  10        166.11        168.35         3.91 o                         
   1   5  10         27.57         24.57         1.01 o                         
   2   5  10        210.03        197.44         3.46 o                         
   3   5  10          0.60          1.76         0.51 o                         
   4   5  10         63.98         69.96         1.34 o                         
   5   5  10          1.21          1.40         0.44 o                         
   6   5  10          0.94          0.37         0.45 o                         
   7   5  10         47.46         49.10         1.51 o                         
   8   5  10         11.23         14.17         0.65 o                         
   9   5  10         11.93         14.44         0.79 o                         
 -10   6  10          0.23          0.61         0.39 o                         
  -9   6  10         14.00         12.80         0.48 o                         
  -8   6  10         12.14          8.58         0.52 o                         
  -7   6  10          2.15          2.30         0.43 o                         
  -6   6  10          2.04          1.98         0.35 o                         
  -5   6  10         15.18         16.15         0.60 o                         
  -4   6  10         20.42         21.90         0.65 o                         
  -3   6  10          9.96          9.43         0.50 o                         
  -2   6  10         27.38         32.79         0.88 o                         
  -1   6  10         30.23         25.88         0.89 o                         
   0   6  10         20.04         20.93         0.86 o                         
   1   6  10          8.82          8.50         0.67 o                         
   2   6  10          0.43          1.10         0.51 o                         
   3   6  10          0.92          1.08         0.45 o                         
   4   6  10          6.20          4.94         0.49 o                         
   5   6  10          6.69          8.28         0.55 o                         
   6   6  10         14.36         15.19         0.75 o                         
   7   6  10          1.25          0.96         0.35 o                         
   8   6  10          1.50          1.72         0.59 o                         
  -7   7  10          2.95          3.49         0.34 o                         
  -6   7  10         71.73         64.98         1.98 o                         
  -5   7  10         73.53         62.66         1.60 o                         
  -4   7  10        249.72        261.94         4.11 o                         
  -3   7  10          5.50          5.53         0.50 o                         
  -2   7  10        129.34        130.37         2.06 o                         
  -1   7  10          0.40          1.22         0.45 o                         
   0   7  10         84.39         91.53         1.94 o                         
   1   7  10         40.25         45.12         1.02 o                         
   2   7  10         24.12         23.83         0.67 o                         
   3   7  10          5.94          5.70         0.62 o                         
   4   7  10          3.98          2.21         0.55 o                         
   5   7  10         21.56         20.22         1.12 o                         
  -3   8  10         19.01         14.44         0.89 o                         
  -2   8  10          4.89          3.26         0.74 o                         
  -1   8  10         41.46         29.97         5.75 o                         
   0   8  10          0.18         -0.03         0.45 o                         
   1   8  10          0.50         -0.23         0.68 o                         
 -12   1  11          1.11          0.65         0.37 o                         
 -11   1  11         17.69         15.17         0.52 o                         
 -10   1  11          5.16          6.90         0.43 o                         
  -9   1  11         12.00         14.43         0.62 o                         
  -8   1  11         12.33         12.29         0.57 o                         
  -7   1  11         50.46         53.73         0.97 o                         
  -6   1  11          0.43          1.17         0.45 o                         
  -5   1  11        298.93        312.87         2.87 o                         
  -4   1  11         36.24         39.74         0.91 o                         
  -3   1  11        830.43        856.37         7.39 o                         
  -2   1  11          7.51          7.05         0.57 o                         
  -1   1  11        153.14        153.19         1.73 o                         
   0   1  11         16.13         16.79         0.62 o                         
   1   1  11        615.03        649.01         5.12 o                         
   2   1  11         31.18         28.82         0.83 o                         
   3   1  11          5.93          7.58         0.54 o                         
   4   1  11         29.45         28.78         0.83 o                         
   5   1  11          2.74          2.17         0.57 o                         
   6   1  11          0.59          1.06         0.53 o                         
   7   1  11          1.39          0.71         0.50 o                         
   8   1  11        112.57        122.54         2.11 o                         
   9   1  11          0.21          0.11         0.45 o                         
  10   1  11         73.62         60.14         1.97 o                         
 -12   2  11         22.43         19.16         0.65 o                         
 -11   2  11         27.86         29.33         0.85 o                         
 -10   2  11          8.18          8.33         0.53 o                         
  -9   2  11        181.41        178.90         3.50 o                         
  -8   2  11         17.11         19.89         0.71 o                         
  -7   2  11         28.08         28.96         0.75 o                         
  -6   2  11         29.83         28.88         0.80 o                         
  -5   2  11          1.29          1.06         0.48 o                         
  -4   2  11         22.33         27.31         0.78 o                         
  -3   2  11         28.04         24.92         0.79 o                         
  -2   2  11         74.82         77.77         1.32 o                         
  -1   2  11         10.81         12.07         0.65 o                         
   0   2  11         30.92         33.75         0.93 o                         
   1   2  11         16.56         15.87         0.67 o                         
   2   2  11          0.79          0.31         0.43 o                         
   3   2  11          0.68          2.57         0.54 o                         
   4   2  11          1.65          3.06         0.52 o                         
   5   2  11          4.46          1.82         0.63 o                         
   6   2  11          6.19          2.52         0.50 o                         
   7   2  11         46.95         41.51         1.24 o                         
   8   2  11         90.14         76.24         1.50 o                         
   9   2  11          3.04          2.45         0.52 o                         
  10   2  11          0.32          1.73         0.47 o                         
 -11   3  11          1.07          1.45         0.30 o                         
 -10   3  11         40.14         39.94         0.88 o                         
  -9   3  11         67.22         69.61         1.11 o                         
  -8   3  11          5.50          6.06         0.50 o                         
  -7   3  11         36.36         37.36         0.88 o                         
  -6   3  11         54.40         56.68         1.09 o                         
  -5   3  11         16.47         18.58         0.72 o                         
  -4   3  11         50.47         59.92         1.18 o                         
  -3   3  11          0.21          0.74         0.48 o                         
  -2   3  11         17.07         18.35         0.75 o                         
  -1   3  11         45.82         47.58         1.18 o                         
   0   3  11         36.97         39.54         1.18 o                         
   1   3  11        106.55        110.15         1.80 o                         
   2   3  11         57.86         59.90         1.42 o                         
   3   3  11          4.69          4.63         0.57 o                         
   4   3  11          0.05          0.49         0.52 o                         
   5   3  11         70.32         72.32         1.36 o                         
   6   3  11          3.74          5.49         0.58 o                         
   7   3  11         28.08         32.93         1.12 o                         
   8   3  11         25.17         23.73         0.80 o                         
   9   3  11          2.57          2.03         0.53 o                         
 -10   4  11         60.14         52.83         2.76 o                         
  -9   4  11        177.79        173.56         4.49 o                         
  -8   4  11          6.87          5.51         0.39 o                         
  -7   4  11         41.26         36.66         0.86 o                         
  -6   4  11        101.63         98.83         1.67 o                         
  -5   4  11         10.14          9.07         0.58 o                         
  -4   4  11         11.43         13.53         0.70 o                         
  -3   4  11         36.37         40.38         0.96 o                         
  -2   4  11         28.20         33.24         1.03 o                         
  -1   4  11         34.77         38.31         1.18 o                         
   0   4  11         88.16         83.39         3.26 o                         
   1   4  11          0.14          0.02         0.63 o                         
   2   4  11         79.95         82.69         3.18 o                         
   3   4  11          0.14         -0.11         0.55 o                         
   4   4  11         29.13         28.70         1.02 o                         
   5   4  11          7.63          6.31         0.60 o                         
   6   4  11         24.10         26.06         1.27 o                         
   7   4  11          5.20          7.30         0.63 o                         
   8   4  11          9.03          7.79         0.54 o                         
  -9   5  11          0.21         -0.14         0.35 o                         
  -8   5  11          2.90          2.77         0.47 o                         
  -7   5  11          4.05          4.91         0.47 o                         
  -6   5  11         46.58         43.60         1.04 o                         
  -5   5  11          0.24          0.18         0.35 o                         
  -4   5  11         25.36         26.65         0.68 o                         
  -3   5  11          1.57          1.26         0.40 o                         
  -2   5  11         66.43         69.05         1.75 o                         
  -1   5  11         45.70         48.80         1.49 o                         
   0   5  11          7.74          8.24         0.69 o                         
   1   5  11          2.83          2.36         0.64 o                         
   2   5  11          7.26         10.12         0.81 o                         
   3   5  11        121.34        113.37         2.84 o                         
   4   5  11         16.92         19.31         0.79 o                         
   5   5  11          4.06          2.49         0.42 o                         
   6   5  11          5.99          5.63         0.54 o                         
   7   5  11          0.07          0.41         0.45 o                         
  -7   6  11         41.19         32.43         1.54 o                         
  -6   6  11          0.21          0.34         0.33 o                         
  -5   6  11          6.56          6.53         0.39 o                         
  -4   6  11          8.49          8.06         0.57 o                         
  -3   6  11         36.35         35.69         1.00 o                         
  -2   6  11          0.10          0.37         0.37 o                         
  -1   6  11          0.21          0.39         0.43 o                         
   0   6  11         62.15         68.28         1.56 o                         
   1   6  11         37.45         43.53         1.03 o                         
   2   6  11          2.83          2.48         0.47 o                         
   3   6  11         10.62         11.12         1.10 o                         
   4   6  11         31.62         30.90         1.51 o                         
   5   6  11          0.65          1.08         0.68 o                         
  -3   7  11         16.10         14.34         0.82 o                         
  -2   7  11          9.28          6.10         0.72 o                         
  -1   7  11         31.69         20.60         6.05 o                         
   0   7  11         34.92         24.61         2.20 o                         
   1   7  11          8.68          7.40         0.83 o                         
 -10   0  12         13.99         12.30         1.30 o                         
  -9   0  12        254.93        266.83         6.77 o                         
  -8   0  12          4.87          4.48         0.54 o                         
  -7   0  12         28.62         24.24         1.05 o                         
  -6   0  12          1.21          2.11         0.50 o                         
  -5   0  12        138.46        140.32         2.34 o                         
  -4   0  12          8.39          9.37         0.68 o                         
  -3   0  12         22.48         21.29         0.96 o                         
  -2   0  12        136.57        133.25         3.40 o                         
  -1   0  12         93.46         89.74         1.89 o                         
   0   0  12          4.91          3.50         0.94 o                         
   1   0  12         89.41         93.77         2.03 o                         
   2   0  12        195.44        200.22         3.54 o                         
   3   0  12         60.26         56.76         1.69 o                         
   4   0  12        120.07        128.31         3.52 o                         
   5   0  12          1.46          2.81         0.90 o                         
   6   0  12         12.23         17.80         1.16 o                         
   7   0  12         35.02         27.28         2.10 o                         
   8   0  12          0.01         -0.23         0.50 o                         
 -10   1  12         42.08         29.60         0.95 o                         
  -9   1  12          0.94          0.16         0.36 o                         
  -8   1  12          0.08          0.81         0.40 o                         
  -7   1  12         18.10         17.28         0.58 o                         
  -6   1  12         34.24         33.72         0.80 o                         
  -5   1  12         34.54         32.49         0.76 o                         
  -4   1  12         21.11         19.80         0.63 o                         
  -3   1  12        114.70        114.30         1.65 o                         
  -2   1  12         41.95         42.47         0.95 o                         
  -1   1  12          2.36          3.22         0.58 o                         
   0   1  12         56.80         60.86         1.28 o                         
   1   1  12          2.27          3.48         0.53 o                         
   2   1  12        177.24        166.07         2.26 o                         
   3   1  12          0.62          0.30         0.47 o                         
   4   1  12         12.57         12.07         0.75 o                         
   5   1  12         11.94         14.94         0.74 o                         
   6   1  12          4.42          5.27         0.55 o                         
   7   1  12          2.42          3.10         0.44 o                         
   8   1  12         28.32         21.96         1.48 o                         
 -10   2  12         25.53         20.52         1.38 o                         
  -9   2  12          6.66          5.88         0.50 o                         
  -8   2  12         11.19          9.59         0.48 o                         
  -7   2  12         12.28         13.34         0.51 o                         
  -6   2  12          1.95          2.42         0.39 o                         
  -5   2  12         35.27         32.71         0.83 o                         
  -4   2  12         17.20         15.36         0.59 o                         
  -3   2  12          4.01          4.24         0.49 o                         
  -2   2  12          6.16          6.91         0.58 o                         
  -1   2  12          8.15          7.20         0.73 o                         
   0   2  12        105.00        102.54         1.97 o                         
   1   2  12         24.93         26.09         1.02 o                         
   2   2  12         47.23         45.78         1.15 o                         
   3   2  12          1.51          1.98         0.55 o                         
   4   2  12         39.27         42.62         1.28 o                         
   5   2  12          1.22          1.38         0.56 o                         
   6   2  12          8.07         10.39         1.02 o                         
   7   2  12         36.16         29.20         2.64 o                         
  -9   3  12          9.30          5.85         0.45 o                         
  -8   3  12         32.98         26.74         1.86 o                         
  -7   3  12          1.40          1.66         0.37 o                         
  -6   3  12         54.42         47.20         1.15 o                         
  -5   3  12         46.67         45.96         1.16 o                         
  -4   3  12          7.38          7.63         0.62 o                         
  -3   3  12         10.47         12.07         0.73 o                         
  -2   3  12          8.36          8.11         0.55 o                         
  -1   3  12         73.96         69.16         2.48 o                         
   0   3  12          0.91          1.84         0.54 o                         
   1   3  12          6.30          6.25         0.70 o                         
   2   3  12          5.17          4.97         0.74 o                         
   3   3  12          0.23          0.57         0.51 o                         
   4   3  12          3.05          1.66         0.53 o                         
   5   3  12          5.86          4.58         0.56 o                         
   6   3  12          1.56          1.24         0.74 o                         
   7   3  12         53.85         39.34         1.98 o                         
  -8   4  12         77.99         60.12         2.46 o                         
  -7   4  12         43.01         36.71         1.21 o                         
  -6   4  12        107.68         96.14         2.38 o                         
  -5   4  12         66.02         58.31         1.73 o                         
  -4   4  12          4.35          5.55         0.59 o                         
  -3   4  12         16.22         16.06         0.88 o                         
  -2   4  12         16.54         15.12         0.77 o                         
  -1   4  12        110.84        116.31         2.56 o                         
   0   4  12         11.50         13.66         0.69 o                         
   1   4  12          0.26          1.19         0.41 o                         
   2   4  12         12.70          8.30         0.61 o                         
   3   4  12         35.51         30.14         1.23 o                         
   4   4  12          1.77          1.47         0.42 o                         
   5   4  12         56.62         58.78         2.75 o                         
  -6   5  12         21.70         14.64         0.87 o                         
  -5   5  12         29.11         25.64         2.51 o                         
  -4   5  12         61.28         52.34         3.01 o                         
  -3   5  12         19.76         15.35         0.76 o                         
  -2   5  12         72.08         64.99         1.77 o                         
  -1   5  12         36.04         36.69         1.32 o                         
   0   5  12         16.26         15.89         1.23 o                         
   1   5  12         10.29          9.61         0.78 o                         
   2   5  12          0.45          1.38         0.49 o                         
   3   5  12          7.81          3.41         0.96 o                         
  -7   1  13         12.31         10.60         0.59 o                         
  -6   1  13         61.19         48.42         1.21 o                         
  -5   1  13         27.17         22.43         0.65 o                         
  -4   1  13         66.05         70.05         1.43 o                         
  -3   1  13         42.70         43.52         1.22 o                         
  -2   1  13          2.77          2.43         0.47 o                         
  -1   1  13          1.36          1.34         0.47 o                         
   0   1  13         17.46         12.77         0.65 o                         
   1   1  13         12.67          9.93         0.81 o                         
   2   1  13         12.81         14.13         0.87 o                         
   3   1  13          2.01          0.56         0.72 o                         
   4   1  13         13.22          8.77         1.15 o                         
   5   1  13          2.13          1.68         0.46 o                         
  -7   2  13        120.54         79.11         5.52 o                         
  -6   2  13         62.26         52.21         1.34 o                         
  -5   2  13         29.36         25.95         1.17 o                         
  -4   2  13         14.32         13.86         0.73 o                         
  -3   2  13         10.18         10.65         0.74 o                         
  -2   2  13         72.45         69.98         1.63 o                         
  -1   2  13          9.34          9.91         0.82 o                         
   0   2  13         71.71         67.44         1.77 o                         
   1   2  13          1.22          1.85         0.55 o                         
   2   2  13        129.34        113.64         4.82 o                         
   3   2  13          5.51          5.39         1.00 o                         
   4   2  13         12.83          8.64         1.13 o                         
  -5   3  13        130.42         84.19         3.45 o                         
  -4   3  13          9.67          9.11         2.08 o                         
  -3   3  13         39.71         40.67         1.35 o                         
  -2   3  13          0.25          0.76         0.40 o                         
  -1   3  13         20.32         16.64         1.12 o                         
   0   3  13          6.64          5.44         0.56 o                         
   1   3  13         38.57         32.49         2.09 o                         
   2   3  13          2.88          1.91         0.58 o                         
   3   3  13          2.45          0.84         0.66 o                         
  -1   4  13         31.85         15.82         1.28 o                         
   0   4  13         56.64         27.61         1.58 o                         
                                                                                
